# Supplementary material for: An Insulin-Sensitive Circular RNA that Regulates Lifespan in Drosophila
Source: Mol Cell. 2020 Jul 16;79(2):268–279.e5. doi: 10.1016/j.molcel.2020.06.011 (PMC7318944; doi:10.1016/j.molcel.2020.06.011)
Supplement: Data S1. Tissue-Specific Expression of circRNAs during Aging (Days 10, 30, and 50), Related to Figure 1 [file mmc2.xlsx]

## Sheet: Supplemental Data 1
Supplemental Data 1: Tissue-specific expression of circRNAs during ageing (day 10, 30 and 50), Related to Figure 1.

## Sheet: Gut Day 10
Chr	Start	End	Gene	Strand	Start-End Region	OverallRegion	S_025-F_LKci-L__wt_p-_10-_Gut-REP_1-READ_1.Chimeric.out.junction	S_026-F_LKci-L__wt_p-_10-_Gut-REP_2-READ_1.Chimeric.out.junction	S_027-F_LKci-L__wt_p-_10-_Gut-REP_3-READ_1.Chimeric.out.junction	S_031-F_LKci-L_dil_p-_10-_Gut-REP_1-READ_1.Chimeric.out.junction	S_032-F_LKci-L_dil_p-_10-_Gut-REP_2-READ_1.Chimeric.out.junction	S_033-F_LKci-L_dil_p-_10-_Gut-REP_3-READ_1.Chimeric.out.junction
2L	74903	75366	galectin	+	exon-exon	five_prime_utr,transcript,gene,exon,CDS	0	1	3	0	0	0
2L	334120	334257	Plc21C	+	exon-exon	transcript,gene,exon,CDS	0	4	1	6	10	12
2L	1061234	1062213	S	-	exon-exon	five_prime_utr,transcript,gene,exon,CDS	0	2	0	2	0	0
2L	1191403	1192625	CG5001	+	exon-exon	five_prime_utr,transcript,gene,exon,CDS	2	0	2	2	1	1
2L	1690117	1690755	chinmo	+	exon-exon	five_prime_utr,transcript,gene,exon,CDS	1	0	1	0	0	0
2L	1741660	1742260	CG17646	+	exon-exon	five_prime_utr,exon,gene,transcript,CDS	4	10	17	11	6	18
2L	1741660	1743779	CG17646	+	exon-exon	five_prime_utr,exon,gene,transcript,CDS	1	1	4	2	2	6
2L	1741660	1746029	CG17646	+	exon-exon	five_prime_utr,exon,gene,transcript,CDS	2	1	2	1	1	1
2L	1875012	1876591	CG31663	-	exon-exon	transcript,gene,exon,CDS	3	7	10	5	1	5
2L	1909669	1910149	CG7337	+	exon-exon	five_prime_utr,transcript,gene,exon,CDS	0	0	0	2	1	2
2L	2808980	2810643	daw	+	exon-exon	five_prime_utr,transcript,gene,exon,CDS	0	2	1	0	0	0
2L	2870689	2871688	CG31694	-	exon-exon	transcript,gene,exon,CDS	2	2	5	1	3	2
2L	3080651	3081268	toc	-	exon-exon	exon,gene,transcript,CDS	1	0	3	0	0	0
2L	4079504	4080022	ed	+	exon-exon	transcript,gene,exon,CDS	0	0	2	0	0	3
2L	4295163	4295621	tutl	+	exon-exon	five_prime_utr,transcript,gene,exon,CDS	0	0	0	1	0	0
2L	4336450	4336957	Atet	+	exon-exon	five_prime_utr,transcript,gene,exon,CDS	1	1	0	0	0	0
2L	4843540	4844772	mxt	-	exon-exon	transcript,gene,exon,CDS	1	1	2	0	1	0
2L	4987907	4991262	CG34126	+	exon-exon	transcript,gene,exon,CDS	0	0	0	1	0	2
2L	4990308	4991262	CG34126	+	exon-exon	transcript,gene,exon,CDS	0	0	0	0	1	1
2L	5146993	5148882	Msp300	+	exon-exon	five_prime_utr,transcript,gene,exon,CDS	2	3	2	1	4	5
2L	5274019	5275780	Bsg25D	-	exon-exon	transcript,gene,exon,CDS	4	1	6	5	3	8
2L	5850831	5853258	TrissinR	+	exon-exon	transcript,gene,exon,CDS	0	0	1	0	0	1
2L	6203179	6203618	CG34380	+	exon-exon	transcript,gene,exon,CDS	0	0	0	0	1	0
2L	6301154	6303850	Ddr	+	exon-exon	transcript,gene,exon,CDS	1	0	0	0	0	0
2L	7040473	7041159	milt	+	exon-exon	five_prime_utr,transcript,gene,exon,CDS	0	5	4	5	3	3
2L	7107141	7107551	Pvf3	-	exon-exon	transcript,gene,exon,CDS	1	3	0	0	1	1
2L	7209349	7209653	CG13784	-	exon-exon	transcript,gene,exon,CDS	17	16	19	18	10	19
2L	7234527	7234997	Ndae1	-	exon-exon	transcript,gene,exon,CDS	4	6	0	2	1	2
2L	8105692	8107880	Bsg	+	exon-exon	transcript,gene,exon,CDS	0	0	1	0	1	0
2L	8176573	8182049	Piezo	+	exon-exon	transcript,gene,exon,CDS	0	0	0	0	0	1
2L	8223825	8226606	Pvr	-	exon-exon	transcript,gene,exon,CDS	1	2	2	2	1	7
2L	8283409	8284220	Btk29A	-	exon-exon	five_prime_utr,transcript,gene,exon,CDS	0	1	1	0	0	1
2L	8283409	8298340	Btk29A	-	exon-exon	five_prime_utr,transcript,gene,exon,CDS	0	0	0	2	0	0
2L	8654105	8656506	Sema-1a	+	exon-exon	transcript,gene,exon,CDS	0	0	0	1	0	0
2L	8662457	8663251	Sema-1a	+	exon-exon	transcript,gene,exon,CDS	1	0	0	0	0	0
2L	8915354	8916053	CG34398	+	exon-exon	five_prime_utr,transcript,gene,exon,CDS	0	0	0	0	1	1
2L	9154659	9156594	CG32982	+	exon-exon	transcript,gene,exon,CDS	0	0	0	0	2	0
2L	9227529	9235263	tai	+	intron-exon	exon,gene,transcript,CDS	0	0	1	0	1	1
2L	9233988	9235263	tai	+	exon-exon	transcript,gene,exon,CDS	0	6	9	4	5	6
2L	9503593	9504813	CG33298	+	exon-exon	five_prime_utr,exon,gene,transcript,CDS	7	6	4	9	6	7
2L	9555284	9556398	jp	-	exon-exon	five_prime_utr,transcript,gene,exon,CDS	0	0	1	0	0	0
2L	9905875	9906443	CG13124	-	exon-exon	five_prime_utr,transcript,gene,exon,CDS	0	0	2	2	0	2
2L	10409974	10410051	RpS27A	+	exon-exon	transcript,gene,exon,CDS	2	0	0	0	2	1
2L	10619880	10620635	Trim9	+	exon-exon	transcript,gene,exon,CDS	3	3	13	7	3	7
2L	11798665	11800322	crol	-	exon-exon	exon,gene,transcript,CDS	2	0	1	1	0	0
2L	11833260	11835651	Pde1c	-	exon-exon	five_prime_utr,transcript,gene,exon,CDS	0	0	0	0	1	0
2L	12240868	12241780	aret	+	exon-exon	five_prime_utr,transcript,gene,exon,CDS	0	0	0	0	0	1
2L	12407185	12409623	vir-1	-	exon-exon	transcript,gene,exon,CDS	0	0	0	0	1	0
2L	12516484	12517185	bun	-	exon-exon	transcript,gene,exon,CDS	0	0	2	1	0	0
2L	12536275	12537419	bun	-	exon-exon	transcript,gene,exon,CDS	1	1	1	1	0	1
2L	12593625	12594670	nub	+	exon-exon	five_prime_utr,transcript,gene,exon,CDS	10	4	10	13	7	10
2L	14195733	14197867	Dyrk2	-	exon-exon	five_prime_utr,transcript,gene,exon,CDS	0	0	2	3	1	1
2L	14610684	14611916	osp	-	exon-exon	exon,gene,transcript,CDS	1	2	0	5	0	0
2L	16174416	16175007	Ca-alpha1D	+	exon-exon	transcript,gene,exon,CDS	0	1	0	2	2	0
2L	16322960	16323517	cact	-	exon-exon	transcript,gene,exon,CDS	4	1	2	7	4	4
2L	17737964	17739713	CadN	-	exon-exon	five_prime_utr,transcript,gene,exon,CDS	0	0	1	0	0	1
2L	18540629	18543715	Pde11	-	exon-exon	transcript,gene,exon,CDS	2	2	0	1	0	1
2L	19409404	19410643	Pax	-	exon-exon	transcript,gene,exon,CDS	0	0	1	0	0	1
2L	19644268	19644635	Lar	+	exon-exon	transcript,gene,exon,CDS	0	0	0	0	0	1
2L	19714889	19715953	Lar	+	exon-exon	transcript,gene,exon,CDS	1	1	1	1	0	4
2L	20334081	20336549	spir	+	exon-exon	transcript,gene,exon,CDS	2	3	1	1	2	1
2L	20334621	20336549	spir	+	exon-exon	transcript,gene,exon,CDS	22	20	27	21	17	23
2L	20339245	20339693	spir	+	exon-exon	transcript,gene,exon,CDS	0	0	0	0	0	1
2L	20339245	20345259	spir	+	exon-exon	transcript,three_prime_utr,gene,exon,CDS	0	0	2	0	0	0
2L	20431924	20432729	CG31688	+	exon-exon	five_prime_utr,exon,gene,transcript,CDS	6	14	6	3	3	10
2L	20648189	20648248	Uhg3	+	exon-exon	transcript,gene,exon	3	2	4	7	3	7
2L	20648198	20648248	Uhg3	+	exon-exon	transcript,gene,exon	0	1	1	1	1	0
2L	21059341	21060037	CG9265	-	exon-exon	transcript,gene,exon,CDS	0	1	4	0	0	2
2L	21124135	21125439	Nhe2	+	exon-exon	transcript,gene,exon,CDS	0	2	0	0	3	3
2L	21127850	21129082	Nhe2	+	exon-exon	transcript,gene,exon,CDS	0	0	0	1	0	0
2L	21273324	21274429	CG8671	+	exon-exon	five_prime_utr,transcript,gene,exon,CDS	2	1	2	0	2	5
2L	21273324	21275806	CG8671	+	exon-exon	five_prime_utr,transcript,gene,exon,CDS	0	0	0	1	0	2
2L	21311753	21312208	crc	+	exon-exon	five_prime_utr,exon,gene,transcript,CDS	0	1	1	0	1	1
2L	21615103	21615676	CG2201	-	exon-exon	transcript,gene,exon,CDS	2	0	0	0	0	0
2L	21616182	21616573	CG2201	-	exon-exon	transcript,gene,exon,CDS	2	2	4	3	1	3
2L	21680518	21680612	EF2	-	intron-intron	gene,transcript	11	3	4	3	3	2
2L	21710564	21711410	CG31619	+	exon-exon	transcript,gene,exon,CDS	0	0	1	0	0	0
2L	21716325	21717672	CG31619	+	exon-exon	transcript,gene,exon,CDS	0	0	0	0	0	1
2L	21727006	21727573	CG31619	+	exon-exon	transcript,gene,exon,CDS	0	2	0	0	1	1
2L	22927438	22927765	lt	+	exon-exon	five_prime_utr,transcript,gene,exon,CDS	0	1	0	0	0	2
2L	22927438	22927903	lt	+	exon-intron	five_prime_utr,transcript,gene,exon,CDS	3	8	4	2	4	4
2L	22990754	22992125	cta	+	exon-exon	transcript,three_prime_utr,gene,exon,CDS	1	0	1	2	1	4
2R	803321	804121	not_annotated	-	intergenic-intergenic	not_annotated	0	1	0	1	0	1
2R	1076635	1080441	rl	+	exon-exon	five_prime_utr,transcript,gene,exon,CDS	1	1	0	0	0	1
2R	1113198	1113725	rl	+	exon-exon	transcript,gene,exon,CDS	0	2	3	1	0	3
2R	1866138	1867050	CG17684	-	exon-exon	three_prime_utr,gene,exon,transcript,CDS	0	0	0	1	0	0
2R	2053024	2053618	CG17684	-	exon-exon	transcript,gene,exon,CDS	0	1	0	0	0	0
2R	2493959	2495023	MFS17	-	intergenic-exon	not_annotated,exon,CDS,three_prime_utr,gene,transcript	0	1	4	2	1	5
2R	2520579	2522730	MFS17	-	exon-exon	transcript,gene,exon,CDS,three_prime_utr	0	4	9	9	1	6
2R	2521441	2522730	MFS17	-	exon-exon	transcript,gene,exon,CDS	6	9	11	12	2	21
2R	3900797	3901330	uex	-	exon-exon	transcript,gene,exon,CDS	2	0	3	1	0	1
2R	3918151	3919358	uex	-	exon-exon	transcript,gene,exon,CDS	2	4	7	0	0	5
2R	3918151	3933463	uex	-	exon-exon	transcript,gene,exon,CDS	0	2	0	0	0	0
2R	3933011	3933463	uex	-	exon-exon	transcript,gene,exon,CDS	2	3	7	5	5	9
2R	3933157	3933463	uex	-	exon-exon	transcript,gene,exon,CDS	9	11	9	11	7	13
2R	3938552	3938885	uex	-	exon-exon	transcript,gene,exon,CDS	16	43	42	35	13	47
2R	4029741	4030297	Haspin	+	exon-exon	transcript,gene,exon,CDS	2	2	1	0	1	5
2R	4350549	4351218	Gprk1	-	exon-exon	transcript,gene,exon,CDS	0	0	2	0	0	1
2R	4378369	4379155	Gprk1	-	exon-exon	transcript,gene,exon,CDS	0	0	0	0	1	1
2R	4562845	4563081	Stlk	+	exon-exon	transcript,gene,exon,CDS	1	0	0	0	0	0
2R	4599269	4609275	p120ctn	+	exon-exon	transcript,gene,exon,CDS	0	0	1	0	0	0
2R	4606764	4607320	p120ctn	+	exon-exon	transcript,gene,exon,CDS	1	3	2	5	3	5
2R	4700389	4701261	Nipped-B	-	exon-exon	transcript,gene,exon,CDS	2	1	4	2	1	2
2R	4711814	4712775	Nipped-B	-	exon-exon	transcript,gene,exon,CDS	2	3	2	4	0	4
2R	5203752	5204278	Nipped-A	-	exon-exon	transcript,gene,exon,CDS	3	1	0	1	0	2
2R	5241896	5242582	Nipped-A	-	exon-exon	transcript,gene,exon,CDS	1	0	0	0	0	0
2R	5241896	5246137	Nipped-A	-	exon-exon	transcript,gene,exon,CDS	0	1	0	1	0	1
2R	5316269	5320615	sxc	+	exon-exon	exon,gene,transcript,CDS	8	11	15	15	7	13
2R	5320008	5320615	sxc	+	exon-exon	transcript,gene,exon,CDS	0	6	4	3	1	6
2R	5423750	5424239	laccase2	+	exon-exon	transcript,gene,exon,CDS	20	25	42	14	23	48
2R	5716649	5717766	ap	-	exon-exon	five_prime_utr,transcript,gene,exon,CDS	0	0	1	0	0	0
2R	6032098	6032721	SCAP	-	exon-exon	transcript,gene,exon,CDS	4	1	2	2	2	4
2R	6151830	6152550	EcR	-	exon-exon	five_prime_utr,transcript,gene,exon,CDS	1	0	0	0	0	0
2R	6233266	6234307	bin3	+	exon-exon	five_prime_utr,transcript,gene,exon,CDS	6	1	1	2	4	6
2R	6249412	6250852	Pld	+	exon-exon	five_prime_utr,transcript,gene,exon,CDS	3	13	20	15	9	10
2R	6733628	6734911	l(2)01289	-	exon-exon	transcript,gene,exon,CDS	6	12	9	2	6	8
2R	6792316	6792621	Epac	-	exon-exon	transcript,gene,exon,CDS	0	0	0	0	2	0
2R	6792316	6797412	Epac	-	exon-exon	five_prime_utr,transcript,gene,exon,CDS	3	1	2	1	2	1
2R	6928509	6930370	mim	-	exon-exon	transcript,gene,exon,CDS	4	7	2	2	3	1
2R	6928509	6933441	mim	-	exon-exon	transcript,gene,exon,CDS	0	1	4	0	0	0
2R	7469360	7470882	Aldh-III	-	exon-exon	transcript,gene,exon,CDS	2	0	5	4	0	2
2R	7602432	7603519	CG1358	-	exon-exon	transcript,gene,exon,CDS	0	0	0	1	1	0
2R	7602432	7606244	CG1358	-	exon-exon	five_prime_utr,transcript,gene,exon,CDS	1	0	0	0	0	0
2R	7725689	7729708	CG18812	-	exon-exon	five_prime_utr,transcript,gene,exon,CDS	4	8	6	8	4	8
2R	7727942	7729708	CG18812	-	exon-exon	five_prime_utr,transcript,gene,exon,CDS	1	0	2	1	1	4
2R	7853406	7854720	Dgk	-	exon-exon	transcript,gene,exon,CDS	1	0	3	0	0	1
2R	7947605	7948520	CG14764	-	exon-exon	transcript,gene,exon,CDS	3	3	5	10	7	12
2R	7984881	7985451	ACC	-	exon-exon	five_prime_utr,transcript,gene,exon,CDS	0	0	0	1	0	1
2R	8075473	8076448	lig	+	exon-exon	transcript,three_prime_utr,gene,exon,CDS	4	4	0	0	0	0
2R	8138938	8140149	Lpin	-	exon-exon	transcript,gene,exon,CDS	1	2	8	2	3	1
2R	8674647	8676607	Acsl	+	exon-exon	five_prime_utr,transcript,gene,exon,CDS	0	1	0	0	0	2
2R	8678430	8679134	Acsl	+	exon-exon	transcript,gene,exon,CDS	32	35	43	38	10	35
2R	9124744	9126213	CG18659	-	exon-exon	exon,three_prime_utr,gene,transcript,CDS	2	0	2	0	0	0
2R	9125551	9126066	CG18659	-	exon-exon	exon,three_prime_utr,gene,transcript,CDS	27	26	32	30	9	42
2R	9125551	9126213	CG18659	-	exon-exon	exon,three_prime_utr,gene,transcript,CDS	13	16	12	15	11	15
2R	9265490	9267976	Pkn	-	exon-exon	five_prime_utr,transcript,gene,exon,CDS	9	14	12	20	19	28
2R	9403707	9404458	wun	-	exon-exon	transcript,gene,exon,CDS	1	2	3	12	7	2
2R	9509888	9511199	brp	+	exon-exon	five_prime_utr,transcript,gene,exon,CDS	0	0	0	0	1	0
2R	9614827	9615503	Mmp2	-	exon-exon	five_prime_utr,transcript,gene,exon,CDS	1	0	0	0	0	0
2R	9667365	9667774	Mmp2	-	exon-exon	transcript,gene,exon,CDS	1	0	0	2	0	1
2R	9917938	9919062	Mef2	-	exon-exon	exon,gene,transcript,CDS	0	1	0	1	0	0
2R	10104256	10105825	14-3-3zeta	+	exon-exon	five_prime_utr,transcript,gene,exon,CDS	1	0	5	0	1	1
2R	10128581	10129029	gem	+	exon-exon	exon,gene,transcript,CDS	0	0	4	5	0	5
2R	10294612	10296047	CAP	+	exon-exon	five_prime_utr,transcript,gene,exon,CDS	5	16	12	11	4	8
2R	10448199	10448632	Galphao	+	exon-exon	transcript,gene,exon,CDS	0	0	1	0	0	0
2R	10532039	10533968	lola	-	exon-exon	five_prime_utr,transcript,gene,exon,CDS	1	0	0	3	0	0
2R	10613768	10614126	psq	+	exon-exon	transcript,gene,exon,CDS	0	0	0	1	1	1
2R	10754909	10757544	CG33144	-	exon-exon	five_prime_utr,transcript,gene,exon,CDS	3	5	8	7	1	4
2R	10754909	10759915	CG33144	-	exon-exon	five_prime_utr,transcript,gene,exon,CDS	0	2	2	0	4	7
2R	10848453	10849260	CG30015	-	exon-exon	five_prime_utr,transcript,gene,exon,CDS	8	3	7	5	1	10
2R	10989628	10991124	luna	-	exon-exon	exon,gene,transcript,CDS	1	0	1	0	0	1
2R	11099532	11100114	luna	-	exon-exon	five_prime_utr,transcript,gene,exon,CDS	1	0	0	0	0	0
2R	11346351	11346568	betaTry	+	exon-exon	transcript,gene,exon,CDS	5	7	5	2	0	2
2R	12485269	12486310	Dh44-R2	+	exon-exon	transcript,gene,exon,CDS	3	2	3	1	0	2
2R	12579129	12580612	Sin3A	-	exon-exon	transcript,gene,exon,CDS	2	0	2	2	0	0
2R	12722305	12723006	CG42663	+	exon-exon	five_prime_utr,exon,gene,transcript,CDS	1	2	1	3	3	3
2R	12762837	12763046	CG12374	+	exon-exon	exon,gene,transcript,CDS	16	23	16	6	16	9
2R	13277444	13278170	Dh31-R	-	exon-exon	five_prime_utr,transcript,gene,exon,CDS	2	12	4	9	6	13
2R	13442934	13445138	cnn	-	exon-exon	transcript,gene,exon,CDS	1	0	0	0	0	1
2R	13725546	13726278	fas	+	exon-exon	exon,gene,transcript,CDS	0	0	0	0	1	0
2R	13871294	13874459	shot	-	exon-exon	transcript,gene,exon,CDS	0	0	1	0	0	0
2R	13916854	13917910	shot	-	exon-exon	transcript,gene,exon,CDS	3	6	3	3	2	7
2R	13988373	13989986	RN-tre	-	exon-exon	five_prime_utr,transcript,gene,exon,CDS	2	1	0	0	2	0
2R	14150226	14151926	Rcd1	-	exon-exon	five_prime_utr,transcript,gene,exon,CDS	3	1	2	6	1	7
2R	14563011	14563385	ttv	+	exon-exon	transcript,gene,exon,CDS	0	1	0	0	0	0
2R	14563011	14565073	ttv	+	exon-exon	five_prime_utr,transcript,gene,exon,CDS	0	0	0	0	0	1
2R	14961386	14961841	aPKC	-	exon-exon	five_prime_utr,transcript,gene,exon,CDS	0	2	1	3	3	2
2R	14971730	14972756	ckn	+	exon-exon	five_prime_utr,transcript,gene,exon,CDS	3	1	6	7	0	4
2R	15292773	15293561	Trpm	-	exon-exon	five_prime_utr,transcript,gene,exon,CDS	3	5	8	20	6	14
2R	15409566	15410542	CG43729	+	exon-exon	five_prime_utr,transcript,gene,exon	0	1	0	0	0	0
2R	15452857	15456815	CG43729	+	exon-exon	five_prime_utr,transcript,gene,exon,CDS	0	0	1	0	0	0
2R	15456435	15456815	CG43729	+	exon-exon	transcript,gene,exon,CDS	0	0	0	1	0	0
2R	15662924	15664434	fus	-	exon-exon	five_prime_utr,transcript,gene,exon,CDS	0	0	0	0	0	1
2R	15757698	15758634	CG30089	+	exon-exon	transcript,gene,exon,CDS	1	1	0	0	1	0
2R	15884335	15886315	sli	-	exon-exon	transcript,gene,exon,CDS	0	0	0	0	0	1
2R	16254422	16255431	CngA	-	exon-exon	five_prime_utr,transcript,gene,exon,CDS	0	1	0	0	1	2
2R	16424038	16424651	Sema-2b	+	exon-exon	transcript,gene,exon,CDS	0	2	1	0	1	0
2R	16697986	16699574	CG30463	-	exon-exon	transcript,gene,exon,CDS	0	0	0	1	0	0
2R	16759252	16760714	unc-104	-	exon-exon	transcript,gene,exon,CDS	0	2	0	0	0	0
2R	16931112	16932578	Pkc53E	+	exon-exon	transcript,gene,exon,CDS	2	1	2	0	0	3
2R	17145674	17145824	snoRNA:U3:54Ab	+	exon-exon	transcript,gene,exon	7	8	10	2	2	1
2R	17275410	17276063	mbl	+	exon-exon	five_prime_utr,transcript,gene,exon,CDS	138	193	234	228	154	257
2R	17275410	17276063	not_annotated	-	intergenic-intergenic	not_annotated	0	1	0	0	0	0
2R	17527214	17528105	Patronin	-	exon-exon	transcript,gene,exon,CDS	0	8	6	2	3	3
2R	17527214	17529191	Patronin	-	exon-exon	transcript,gene,exon,CDS	1	0	0	5	2	4
2R	17528313	17529191	Patronin	-	exon-exon	transcript,gene,exon,CDS	7	7	4	5	2	5
2R	17706354	17708045	CG6424	-	exon-exon	five_prime_utr,transcript,gene,exon,CDS	2	1	1	1	5	3
2R	17901708	17902079	Elk	+	exon-exon	transcript,gene,exon,CDS	1	0	0	0	0	0
2R	17901708	17903679	Elk	+	exon-exon	transcript,gene,exon,CDS	1	1	1	0	0	0
2R	17921142	17922023	Elk	+	exon-exon	transcript,gene,exon,CDS	0	0	0	0	0	1
2R	18021578	18021997	CG10910	+	exon-exon	transcript,gene,exon,CDS	12	11	13	6	9	9
2R	18052974	18053084	CG10911	-	exon-exon	exon,gene,transcript,CDS	17	9	14	36	11	17
2R	18748051	18748941	Hs3st-A	+	exon-exon	transcript,gene,exon,CDS	0	0	0	0	0	2
2R	19001092	19001789	tn	+	exon-exon	transcript,gene,exon,CDS	0	0	1	0	1	2
2R	19158734	19159352	ena	+	exon-exon	exon,gene,transcript,CDS	0	1	1	1	2	3
2R	19407841	19408593	hts	-	exon-exon	transcript,gene,exon,CDS	0	1	0	0	0	0
2R	19477616	19478865	par-1	+	exon-exon	transcript,gene,exon,CDS	5	10	6	11	7	10
2R	19482952	19484207	par-1	+	exon-exon	transcript,three_prime_utr,gene,exon,CDS	0	0	0	0	0	1
2R	19573988	19574326	sm	-	exon-exon	transcript,gene,exon,CDS	3	1	0	0	0	1
2R	19574003	19574326	sm	-	exon-exon	transcript,gene,exon,CDS	1	0	0	0	0	0
2R	19628481	19629070	sm	-	exon-exon	five_prime_utr,transcript,gene,exon,CDS	0	0	1	0	0	0
2R	20595557	20598694	bl	+	exon-exon	five_prime_utr,transcript,gene,exon,CDS	2	0	1	3	1	2
2R	20958260	20958845	hbn	-	exon-exon	transcript,gene,exon,CDS	0	0	0	1	1	0
2R	21138226	21139232	Magi	-	exon-exon	five_prime_utr,transcript,gene,exon,CDS	2	5	8	2	3	5
2R	21165559	21165874	CG4266	-	exon-exon	transcript,gene,exon,CDS	0	4	0	4	3	0
2R	21363699	21366965	cv-2	-	exon-exon	five_prime_utr,transcript,gene,exon,CDS	0	0	7	1	0	2
2R	21510106	21512177	MESK2	+	exon-exon	five_prime_utr,transcript,gene,exon,CDS	1	0	2	0	1	0
2R	22162905	22164989	a	+	exon-exon	five_prime_utr,transcript,gene,exon,CDS	0	0	0	1	2	2
2R	22262765	22263443	dve	+	exon-exon	transcript,gene,exon,CDS	0	1	7	4	1	9
2R	22338801	22345293	Liprin-gamma	-	exon-exon	five_prime_utr,transcript,gene,exon,CDS	0	0	0	0	0	1
2R	22340577	22345293	Liprin-gamma	-	exon-exon	five_prime_utr,transcript,gene,exon,CDS	1	0	1	0	1	0
2R	22555218	22556794	px	-	exon-exon	five_prime_utr,transcript,gene,exon,CDS	4	5	7	2	3	3
2R	22627806	22628557	CG33143	+	exon-exon	transcript,gene,exon,CDS	0	0	0	1	0	1
2R	22823437	22824744	CG42284	+	exon-exon	transcript,gene,exon,CDS	0	0	0	1	1	0
2R	22994488	22996512	CG9896	-	exon-exon	five_prime_utr,three_prime_utr,gene,exon,transcript	1	5	1	0	2	5
2R	23642239	23643272	retn	+	exon-exon	transcript,gene,exon,CDS	2	5	5	0	5	8
2R	23665294	23666035	Pde8	+	exon-exon	five_prime_utr,transcript,gene,exon,CDS	2	2	7	2	3	0
2R	23665294	23672088	Pde8	+	exon-exon	five_prime_utr,transcript,gene,exon,CDS	0	0	0	0	0	2
2R	23722210	23722875	Sesn	+	exon-exon	five_prime_utr,transcript,gene,exon,CDS	6	6	7	8	2	7
2R	24012268	24013035	Unc-89	-	exon-exon	transcript,gene,exon,CDS	0	1	0	0	0	0
2R	24591952	24592299	pio	+	exon-exon	transcript,gene,exon,CDS	0	2	4	0	0	3
2R	24771725	24772795	Eps-15	-	exon-exon	transcript,gene,exon,CDS	11	16	10	21	9	26
3L	135458	136335	Pdk1	+	exon-exon	five_prime_utr,transcript,gene,exon,CDS	24	27	34	49	14	40
3L	310277	311285	fwd	-	exon-exon	five_prime_utr,transcript,gene,exon,CDS	0	0	2	0	0	1
3L	313024	314317	fwd	-	exon-exon	five_prime_utr,transcript,gene,exon,CDS	0	0	2	3	0	3
3L	462181	462558	klar	-	exon-exon	five_prime_utr,transcript,gene,exon,CDS	0	0	0	1	1	0
3L	505887	506356	klar	-	exon-exon	transcript,gene,exon,CDS	2	0	0	0	0	0
3L	980951	986044	Glut1	+	exon-exon	three_prime_utr,gene,exon,transcript,CDS	1	0	0	0	0	0
3L	1003396	1003821	trio	-	exon-exon	transcript,gene,exon,CDS	3	5	5	5	4	8
3L	1009322	1009739	trio	-	exon-exon	transcript,gene,exon,CDS	1	0	3	0	0	3
3L	1172758	1174607	bab2	-	exon-exon	five_prime_utr,transcript,gene,exon,CDS	3	8	2	6	2	10
3L	1526334	1528076	CG12090	-	exon-exon	transcript,gene,exon,CDS	0	1	0	0	2	1
3L	1527190	1528076	CG12090	-	exon-exon	transcript,gene,exon,CDS	0	0	0	2	0	1
3L	1718706	1720169	drpr	-	exon-exon	transcript,gene,exon,CDS	0	5	1	1	3	4
3L	2484564	2485228	CG45186	+	exon-exon	five_prime_utr,transcript,gene,exon,CDS	1	0	0	0	1	2
3L	2509364	2510557	Spn	-	exon-exon	three_prime_utr,gene,exon,transcript,CDS	0	5	1	3	4	4
3L	2534711	2536218	Spn	-	exon-exon	five_prime_utr,transcript,gene,exon,CDS	8	12	10	17	7	17
3L	2534711	2541403	Spn	-	exon-exon	five_prime_utr,transcript,gene,exon,CDS	4	13	20	21	15	17
3L	2540977	2541403	Spn	-	exon-exon	five_prime_utr,transcript,gene,exon	2	0	1	0	0	2
3L	2563818	2564695	msn	-	exon-exon	transcript,gene,exon,CDS	0	1	0	0	0	1
3L	3310520	3310896	ZnT63C	+	exon-exon	five_prime_utr,transcript,gene,exon,CDS	1	2	3	3	3	3
3L	3594651	3598621	Eip63E	+	exon-exon	transcript,gene,exon,CDS	1	1	2	2	1	4
3L	3722156	3723105	CG32264	-	exon-exon	transcript,gene,exon,CDS	0	2	0	1	0	2
3L	3767137	3769406	CG32264	-	exon-exon	transcript,gene,exon,CDS	0	0	4	2	1	3
3L	3769078	3769406	CG32264	-	exon-exon	transcript,gene,exon,CDS	2	2	2	4	1	4
3L	4324922	4325410	Cip4	-	exon-exon	transcript,gene,exon,CDS	1	3	1	3	2	3
3L	4390450	4391221	slow	+	exon-exon	five_prime_utr,transcript,gene,exon,CDS	0	0	0	1	0	0
3L	4577917	4580159	CG42540	+	exon-exon	transcript,gene,exon,CDS	0	0	0	1	0	0
3L	4645560	4647024	axo	-	exon-exon	transcript,gene,exon,CDS	1	0	0	2	3	2
3L	4659480	4660409	axo	-	exon-exon	transcript,gene,exon,CDS	3	1	2	0	1	4
3L	4664127	4664953	axo	-	exon-exon	transcript,gene,exon,CDS	5	2	4	2	2	2
3L	4670118	4675947	axo	-	exon-exon	five_prime_utr,transcript,gene,exon,CDS	1	6	4	3	0	1
3L	4673173	4675947	axo	-	exon-exon	five_prime_utr,transcript,gene,exon,CDS	0	0	0	1	0	2
3L	4674956	4675947	axo	-	exon-exon	five_prime_utr,transcript,gene,exon,CDS	1	2	1	0	0	0
3L	4912672	4913956	Rh50	+	exon-exon	transcript,gene,exon,CDS	1	1	5	0	0	1
3L	5162967	5167059	shep	-	exon-exon	transcript,gene,exon,CDS	0	0	1	0	0	0
3L	5659429	5659681	sif	+	exon-exon	five_prime_utr,transcript,gene,exon	0	0	2	0	0	0
3L	6035857	6036070	yip7	+	exon-exon	transcript,gene,exon,CDS	24	18	34	19	36	20
3L	6523030	6524096	sfl	+	exon-exon	five_prime_utr,transcript,gene,exon,CDS	2	0	2	8	7	15
3L	7513818	7514354	CG7546	+	exon-exon	transcript,gene,exon,CDS	0	0	0	1	0	1
3L	7602788	7603962	CG33275	+	exon-exon	exon,gene,transcript,CDS	4	4	1	3	5	12
3L	7803269	7804707	CG32369	-	exon-exon	five_prime_utr,transcript,gene,exon,CDS	2	4	3	1	1	5
3L	7932301	7933234	syd	-	exon-exon	transcript,gene,exon,CDS	3	0	1	2	2	7
3L	8070952	8072493	Ect4	+	exon-exon	five_prime_utr,transcript,gene,exon,CDS	1	2	1	3	2	2
3L	8098346	8099536	Ect4	+	exon-exon	five_prime_utr,transcript,gene,exon,CDS	13	17	33	25	22	22
3L	8106016	8106949	Ect4	+	exon-exon	three_prime_utr,gene,exon,transcript,CDS	0	0	0	1	0	1
3L	8469410	8469682	Gug	+	exon-exon	transcript,gene,exon,CDS	8	10	10	15	7	26
3L	8469410	8469691	Gug	+	exon-exon	transcript,gene,exon,CDS	21	19	19	29	33	44
3L	8585971	8588818	CG43078	+	exon-exon	five_prime_utr,transcript,gene,exon,CDS	0	1	0	0	0	0
3L	8635681	8637598	Zasp66	+	exon-exon	transcript,gene,exon,CDS	0	0	0	1	0	1
3L	9107342	9108191	bol	-	exon-exon	exon,three_prime_utr,gene,transcript,CDS	0	0	0	2	1	2
3L	9112634	9113487	bol	-	exon-exon	five_prime_utr,transcript,gene,exon,CDS	2	1	0	1	0	6
3L	9159610	9162974	Rdl	-	exon-exon	transcript,gene,exon,CDS	0	0	0	0	0	1
3L	9418344	9419271	CG3967	-	exon-exon	five_prime_utr,transcript,gene,exon,CDS	0	0	1	0	0	2
3L	9660642	9664244	fry	-	exon-exon	transcript,gene,exon,CDS	0	4	0	0	7	2
3L	9686365	9689448	CG6767	-	exon-exon	transcript,gene,exon,CDS	0	4	0	0	0	1
3L	9736928	9738278	CG42268	-	exon-exon	transcript,gene,exon,CDS	2	0	1	4	3	3
3L	9747135	9750299	CG42268	-	exon-exon	transcript,gene,exon,CDS	1	1	0	0	0	0
3L	10573450	10576475	A2bp1	+	exon-exon	transcript,gene,exon,CDS	0	0	1	0	0	0
3L	10584816	10585539	A2bp1	+	exon-exon	transcript,gene,exon,CDS	0	1	0	0	0	1
3L	11085429	11085708	JIL-1	-	exon-exon	transcript,gene,exon,CDS	0	0	0	0	0	1
3L	11150873	11151557	CG32082	+	exon-exon	five_prime_utr,transcript,gene,exon,CDS	0	1	2	0	0	0
3L	11686070	11688338	Sug	+	exon-exon	transcript,gene,exon,CDS	0	2	0	0	0	0
3L	12219978	12221282	app	-	exon-exon	five_prime_utr,transcript,gene,exon,CDS	3	1	2	2	3	3
3L	12379139	12379644	Ncc69	-	exon-exon	five_prime_utr,transcript,gene,exon,CDS	1	2	1	5	4	4
3L	12851309	12852277	Wbp2	+	exon-exon	exon,three_prime_utr,gene,transcript,CDS	30	32	41	44	25	59
3L	13584192	13602476	bru-3	-	exon-exon	three_prime_utr,gene,exon,transcript,CDS	0	0	0	0	0	1
3L	13602342	13608846	bru-3	-	exon-exon	transcript,gene,exon,CDS	0	0	0	1	2	1
3L	14039048	14040594	Hsc70Cb	+	exon-exon	transcript,gene,exon,CDS	1	0	1	1	2	3
3L	14199945	14200807	nuf	+	exon-exon	five_prime_utr,transcript,gene,exon,CDS	12	35	27	0	0	1
3L	14199945	14201666	nuf	+	exon-exon	five_prime_utr,transcript,gene,exon,CDS	30	86	56	4	1	0
3L	14212194	14213203	nuf	+	exon-exon	five_prime_utr,transcript,gene,exon,CDS	0	1	0	0	0	0
3L	14311861	14317337	fz	+	exon-exon	transcript,gene,exon,CDS	0	1	1	2	2	1
3L	14547117	14547482	Gbs-70E	-	exon-exon	five_prime_utr,transcript,gene,exon,CDS	1	1	0	0	0	1
3L	14667259	14667741	dlp	+	exon-exon	transcript,gene,exon,CDS	1	0	1	2	1	2
3L	14763053	14765684	CG9384	+	exon-exon	five_prime_utr,transcript,gene,exon,CDS	0	0	1	1	0	0
3L	14777339	14777766	bmm	-	exon-exon	transcript,gene,exon,CDS	0	1	4	4	0	3
3L	15946908	15947579	Pka-C3	-	exon-exon	five_prime_utr,transcript,gene,exon,CDS	21	38	20	20	18	31
3L	16068113	16077809	Mbs	+	exon-exon	transcript,gene,exon,CDS	0	0	0	0	0	1
3L	16148408	16148958	CG5151	-	exon-exon	five_prime_utr,transcript,gene,exon	21	48	47	13	14	41
3L	16529627	16530656	CG43373	-	exon-exon	five_prime_utr,transcript,gene,exon,CDS	0	1	2	2	0	0
3L	16651133	16651535	Baldspot	-	exon-exon	transcript,gene,exon,CDS	1	0	0	1	0	1
3L	16715441	16716837	Dab	+	exon-exon	transcript,gene,exon,CDS	0	0	1	0	0	0
3L	16912129	16913398	Lmpt	+	exon-exon	five_prime_utr,transcript,gene,exon,CDS	4	1	5	3	0	2
3L	16959099	16959884	Nc73EF	+	exon-exon	five_prime_utr,exon,gene,transcript,CDS	3	2	1	6	2	1
3L	17539456	17539736	Nedd4	+	exon-exon	exon,gene,transcript,CDS	2	0	1	0	0	0
3L	17602675	17603383	Eip74EF	-	exon-exon	five_prime_utr,transcript,gene,exon	1	1	0	0	0	2
3L	18887061	18887746	CG3961	-	exon-exon	five_prime_utr,transcript,gene,exon,CDS	4	6	13	9	3	12
3L	19171703	19172038	fz2	-	intron-intron	gene,transcript	1	0	0	1	1	3
3L	19970860	19972022	Ac76E	+	exon-exon	transcript,gene,exon,CDS	1	0	0	0	3	0
3L	20074107	20076131	sNPF-R	-	exon-exon	five_prime_utr,exon,gene,transcript,three_prime_utr	0	0	0	1	0	1
3L	20168476	20169063	CG42674	-	exon-exon	five_prime_utr,transcript,gene,exon	7	5	3	2	3	6
3L	20255898	20256638	rdgC	+	exon-exon	five_prime_utr,exon,gene,transcript,CDS	0	0	0	1	1	0
3L	21424454	21425545	barc	-	exon-exon	five_prime_utr,transcript,gene,exon,CDS	0	0	0	2	0	2
3L	21760031	21761265	Syn1	-	exon-exon	five_prime_utr,exon,gene,transcript,CDS	1	1	1	2	2	0
3L	21914776	21915655	mub	+	exon-exon	transcript,gene,exon,CDS	2	0	0	0	1	2
3L	21976295	21977630	CG7470	+	exon-exon	transcript,gene,exon,CDS	2	4	3	7	4	7
3L	21976295	21978374	CG7470	+	exon-exon	transcript,gene,exon,CDS	3	2	3	2	2	1
3L	22777111	22778824	SPoCk	+	exon-exon	five_prime_utr,transcript,gene,exon,CDS	3	4	1	2	2	2
3L	23007328	23007707	nrm	+	exon-exon	transcript,gene,exon,CDS	1	4	3	4	1	4
3L	23262708	23278462	nAChRalpha4	+	exon-exon	five_prime_utr,exon,gene,transcript,CDS	0	0	0	1	0	1
3L	23325642	23326760	alpha-Cat	-	exon-exon	transcript,three_prime_utr,gene,exon,CDS	1	2	1	0	0	2
3L	23740161	23746544	CG17698	+	exon-exon	five_prime_utr,transcript,gene,exon,CDS	1	0	0	0	0	0
3L	23873610	23874431	CG40470	-	exon-exon	transcript,gene,exon,CDS	0	0	0	0	0	1
3L	24725824	24726292	scro	+	exon-exon	five_prime_utr,transcript,gene,exon,CDS	0	1	3	2	2	7
3L	24725824	24728508	scro	+	exon-exon	five_prime_utr,transcript,gene,exon,CDS	0	0	0	0	0	1
3L	25873860	25874384	CG40178	-	exon-exon	transcript,gene,exon,CDS	1	0	0	1	0	1
3L	25924296	25978150	CG40178	-	exon-exon	five_prime_utr,transcript,gene,exon,CDS	0	0	2	0	0	1
3L	25933196	25978150	CG40178	-	exon-exon	five_prime_utr,transcript,gene,exon,CDS	0	0	0	1	0	0
3L	25961360	25969627	CG40178	-	exon-exon	exon,gene,transcript,CDS	1	0	0	0	0	2
3L	25961360	25978150	CG40178	-	exon-exon	five_prime_utr,exon,gene,transcript,CDS	1	1	2	2	0	3
3L	25969034	25969627	CG40178	-	exon-exon	transcript,gene,exon,CDS	1	0	4	2	1	4
3L	25969034	25978150	CG40178	-	exon-exon	five_prime_utr,transcript,gene,exon,CDS	0	2	1	0	0	2
3L	27146395	27147695	vtd	+	exon-exon	exon,gene,transcript,CDS	1	0	1	0	0	1
3L	27292882	27293271	Dbp80	+	exon-exon	transcript,gene,exon,CDS	2	7	11	1	5	11
3L	27331994	27332346	Dbp80	+	exon-exon	five_prime_utr,exon,gene,transcript,CDS	34	81	61	64	25	82
3L	27420679	27421014	Dbp80	+	exon-exon	three_prime_utr,gene,exon,transcript,CDS	1	2	2	2	0	1
3R	3468909	3469478	Parp	-	exon-exon	transcript,gene,exon,CDS	1	4	2	1	0	0
3R	3523414	3523947	Parp	-	exon-exon	transcript,gene,exon,CDS	8	7	10	11	10	11
3R	3584980	3585510	Parp	-	exon-exon	transcript,gene,exon,CDS	3	0	2	0	0	5
3R	3626910	3626985	Alg-2	+	exon-exon	transcript,gene,exon,CDS	2	2	1	0	0	0
3R	3849499	3850235	CG41099	+	exon-exon	transcript,gene,exon,CDS	2	3	3	5	1	2
3R	3849503	3850235	CG41099	+	exon-exon	five_prime_utr,transcript,gene,exon,CDS	0	0	0	0	1	3
3R	4093946	4100015	CG42402	+	exon-exon	transcript,gene,exon,CDS	0	0	0	0	0	1
3R	4201843	4202797	CG12582	+	exon-exon	transcript,gene,exon,CDS	9	13	9	7	6	11
3R	4379450	4379824	CG11739	+	exon-exon	five_prime_utr,transcript,gene,exon,CDS	0	1	1	3	1	4
3R	4467294	4468599	CG31523	-	exon-exon	five_prime_utr,transcript,gene,exon,CDS	0	1	0	0	0	0
3R	4626973	4628349	5-HT2A	+	exon-exon	exon,gene,transcript,CDS	0	1	3	0	1	4
3R	4680229	4680837	CG43427	+	exon-exon	five_prime_utr,transcript,gene,exon	0	1	2	0	1	6
3R	4795737	4797067	ctrip	-	exon-exon	transcript,gene,exon,CDS	1	2	4	1	2	6
3R	4795737	4797697	ctrip	-	exon-exon	transcript,gene,exon,CDS	0	2	3	3	3	0
3R	4796489	4797697	ctrip	-	exon-exon	transcript,gene,exon,CDS	1	0	0	3	0	0
3R	4799692	4801991	ctrip	-	exon-exon	five_prime_utr,transcript,gene,exon,CDS	2	4	5	6	2	9
3R	5295641	5299573	mtd	-	exon-exon	five_prime_utr,transcript,gene,exon,CDS	2	1	0	0	0	1
3R	5298202	5299573	mtd	-	exon-exon	five_prime_utr,transcript,gene,exon,CDS	4	7	5	5	3	5
3R	5312989	5314305	mtd	-	exon-exon	five_prime_utr,transcript,gene,exon,CDS	1	2	0	1	0	0
3R	6436725	6439007	gpp	+	exon-exon	five_prime_utr,exon,gene,transcript,CDS	2	0	3	0	1	0
3R	6820148	6820266	7SLRNA:CR42652	-	exon-exon	transcript,gene,exon	3	2	1	5	9	3
3R	6820197	6820256	7SLRNA:CR42652	-	exon-exon	transcript,gene,exon	10	10	5	24	29	13
3R	6822663	6822781	7SLRNA:CR32864	+	exon-exon	transcript,gene,exon	12	7	4	10	5	8
3R	6822673	6822732	7SLRNA:CR32864	+	exon-exon	transcript,gene,exon	27	38	25	53	78	27
3R	7101137	7102097	Alh	-	exon-exon	transcript,gene,exon,CDS	0	0	2	3	1	1
3R	7118958	7121753	Alh	-	exon-exon	five_prime_utr,transcript,gene,exon,CDS	0	0	0	1	0	1
3R	7495933	7497365	alpha-Est9	-	exon-exon	transcript,gene,exon,CDS	2	0	0	0	1	4
3R	7862919	7865761	CG17816	-	exon-exon	transcript,gene,exon,CDS	0	0	0	0	0	1
3R	7864261	7865761	CG17816	-	exon-exon	transcript,gene,exon,CDS	2	2	0	1	2	3
3R	7864261	7868372	CG17816	-	exon-exon	transcript,gene,exon,CDS	3	1	0	0	0	0
3R	7959752	7961122	dsx	-	exon-exon	five_prime_utr,transcript,gene,exon,CDS	2	6	0	0	1	1
3R	8108232	8111301	puc	+	exon-exon	five_prime_utr,transcript,gene,exon,CDS	3	2	6	6	2	3
3R	8619786	8620532	5-HT2B	+	exon-exon	transcript,gene,exon,CDS	0	0	0	0	1	0
3R	8833975	8835510	pyd	-	exon-exon	transcript,gene,exon,CDS	0	2	1	1	0	0
3R	8838392	8842839	pyd	-	exon-exon	transcript,gene,exon,CDS	1	3	2	1	4	2
3R	9079745	9081022	pum	-	exon-exon	transcript,gene,exon,CDS	0	3	7	10	4	15
3R	9217987	9218763	pum	-	exon-exon	transcript,gene,exon,CDS	3	5	2	2	4	6
3R	9232074	9234664	pum	-	exon-exon	five_prime_utr,transcript,gene,exon,CDS	0	0	0	0	1	1
3R	9354422	9355083	CG45050	+	exon-exon	five_prime_utr,exon,gene,transcript,CDS	5	5	1	10	3	6
3R	9432029	9432839	ps	+	exon-exon	five_prime_utr,exon,gene,transcript,CDS	5	10	19	17	1	8
3R	9432032	9432839	ps	+	exon-exon	five_prime_utr,exon,gene,transcript,CDS	1	4	1	6	0	5
3R	9445044	9446497	ps	+	exon-exon	exon,gene,transcript,CDS	8	13	7	10	9	5
3R	9474717	9475840	CG16779	-	exon-exon	five_prime_utr,transcript,gene,exon,CDS	0	0	1	0	0	0
3R	9621519	9622774	CG8312	+	exon-exon	five_prime_utr,transcript,gene,exon,CDS	1	2	2	1	7	15
3R	9930364	9943894	Glut4EF	+	exon-exon	five_prime_utr,exon,CDS,three_prime_utr,gene,transcript	0	0	0	0	0	1
3R	9943481	9943894	Glut4EF	+	exon-exon	transcript,three_prime_utr,gene,exon,CDS	2	5	7	3	4	4
3R	10004656	10008854	Mical	-	exon-exon	three_prime_utr,gene,exon,transcript,CDS	5	0	1	1	2	1
3R	10014990	10015926	Mical	-	exon-exon	transcript,gene,exon,CDS	0	6	5	2	5	5
3R	10372149	10373205	Rfx	-	exon-exon	five_prime_utr,transcript,gene,exon,CDS	1	0	0	4	2	4
3R	10866529	10866976	SelR	-	exon-exon	five_prime_utr,transcript,gene,exon,CDS	5	5	13	5	4	6
3R	13019342	13021642	CtBP	+	exon-exon	five_prime_utr,transcript,gene,exon,CDS	0	0	2	1	3	0
3R	13019342	13025044	CtBP	+	exon-exon	five_prime_utr,transcript,gene,exon,CDS	0	2	0	0	0	0
3R	13232679	13233124	Ace	-	exon-exon	transcript,gene,exon,CDS	1	1	1	2	2	7
3R	13430923	13431353	yrt	-	exon-exon	transcript,gene,exon,CDS	16	23	30	64	41	52
3R	13757183	13757783	CG34383	+	exon-exon	three_prime_utr,gene,exon,transcript,CDS	1	2	8	4	3	9
3R	13757183	13757792	CG34383	+	exon-intron	three_prime_utr,gene,exon,transcript,CDS	1	7	5	9	1	12
3R	14066541	14067152	foxo	+	exon-exon	five_prime_utr,exon,gene,transcript,CDS	8	11	7	9	5	16
3R	14341222	14345184	NK7.1	-	exon-exon	five_prime_utr,transcript,gene,exon,CDS	1	0	0	0	3	2
3R	14344225	14345184	NK7.1	-	exon-exon	five_prime_utr,transcript,gene,exon,CDS	2	0	0	4	0	1
3R	14427037	14433205	cv-c	-	exon-exon	five_prime_utr,transcript,gene,exon,CDS	0	0	0	1	1	0
3R	14523154	14525473	Pde6	-	exon-exon	transcript,gene,exon,CDS	0	0	0	2	0	2
3R	14529177	14530230	Pde6	-	exon-exon	five_prime_utr,transcript,gene,exon,CDS	0	1	2	3	2	1
3R	14583051	14593215	stumps	+	exon-exon	five_prime_utr,transcript,gene,exon,CDS	0	0	0	0	1	0
3R	14592282	14593215	stumps	+	exon-exon	transcript,gene,exon,CDS	0	1	0	0	0	0
3R	14668866	14671803	Meltrin	-	exon-exon	transcript,gene,exon,CDS	0	2	0	4	1	2
3R	14823863	14827656	btsz	-	exon-exon	five_prime_utr,transcript,gene,exon,CDS	1	0	0	0	0	1
3R	14859309	14860067	btsz	-	exon-exon	five_prime_utr,transcript,gene,exon,CDS	0	0	0	1	1	0
3R	15284613	15285354	Tm1	+	exon-exon	five_prime_utr,transcript,gene,exon,CDS	2	1	2	1	0	3
3R	15295113	15295544	Tm1	+	exon-exon	transcript,gene,exon,CDS	3	4	1	2	3	4
3R	15954158	15956307	Sap47	+	exon-exon	exon,gene,transcript,CDS	0	0	0	4	2	1
3R	16077114	16077537	Mhcl	-	exon-exon	transcript,gene,exon,CDS	1	0	0	1	0	1
3R	16166536	16167265	CG6006	+	exon-exon	five_prime_utr,transcript,gene,exon,CDS	2	2	3	5	4	2
3R	16298470	16299689	gish	+	exon-exon	transcript,gene,exon,CDS	7	2	2	9	2	2
3R	16512964	16514176	CG42342	+	exon-exon	five_prime_utr,transcript,gene,exon,CDS	0	0	0	0	1	0
3R	17064716	17064961	Dad	+	exon-exon	transcript,gene,exon,CDS	0	0	0	3	0	2
3R	17238913	17239907	beat-IIb	-	exon-exon	transcript,gene,exon,CDS	0	0	0	0	0	2
3R	17331018	17332709	beat-IIa	-	exon-exon	transcript,gene,exon,CDS	0	0	0	0	0	1
3R	17777948	17780786	CG43102	-	exon-exon	five_prime_utr,transcript,gene,exon,CDS	4	2	10	6	4	8
3R	18008865	18010574	cpo	+	exon-exon	transcript,three_prime_utr,gene,exon,CDS	1	2	7	2	1	8
3R	18009948	18010574	cpo	+	exon-exon	transcript,three_prime_utr,gene,exon,CDS	0	0	1	0	0	0
3R	18919423	18921319	Xrp1	+	exon-exon	five_prime_utr,transcript,gene,exon,CDS	4	6	12	6	8	6
3R	19015791	19018483	gukh	+	exon-exon	transcript,gene,exon,CDS	5	3	6	5	6	7
3R	19087405	19088300	cdi	-	exon-exon	five_prime_utr,transcript,gene,exon,CDS	4	9	2	9	6	6
3R	19141412	19142273	Ppcs	-	exon-exon	three_prime_utr,gene,exon,transcript,CDS	0	2	1	0	0	0
3R	19218969	19219627	vib	-	exon-exon	transcript,gene,exon,CDS	0	3	0	0	0	0
3R	19493965	19494318	Dys	+	exon-exon	transcript,gene,exon,CDS	6	4	8	10	0	8
3R	19554818	19562826	Dys	+	exon-exon	transcript,gene,exon,CDS	0	1	0	0	0	0
3R	19560148	19562826	Dys	+	exon-exon	transcript,gene,exon,CDS	0	3	0	0	1	2
3R	19763598	19764413	GluClalpha	+	exon-exon	transcript,gene,exon,CDS	0	1	0	0	0	0
3R	19827654	19829042	bnl	-	exon-exon	five_prime_utr,transcript,gene,exon,CDS	0	1	0	2	0	5
3R	19937254	19938456	Hs6st	-	exon-exon	transcript,gene,exon,CDS	1	2	0	3	1	0
3R	20287949	20291086	cic	+	exon-exon	five_prime_utr,transcript,gene,exon,CDS	2	2	2	2	1	2
3R	20705961	20706386	Oamb	-	exon-exon	five_prime_utr,transcript,gene,exon	0	0	0	0	1	0
3R	20791745	20792555	Syp	+	exon-exon	five_prime_utr,transcript,gene,exon,CDS	1	2	5	2	0	1
3R	20797144	20798409	Syp	+	exon-exon	transcript,gene,exon,CDS	0	2	1	2	1	2
3R	20992241	20994423	Calx	+	exon-exon	five_prime_utr,transcript,gene,exon,CDS	0	0	1	1	0	0
3R	21154890	21155387	SNF4Agamma	+	exon-exon	five_prime_utr,exon,gene,transcript,CDS	0	0	1	0	1	0
3R	21625165	21626850	E2f1	-	exon-exon	five_prime_utr,transcript,gene,exon,CDS	1	1	3	3	4	1
3R	21755607	21755728	CG31198	+	exon-exon	transcript,gene,exon,CDS	0	1	3	1	0	1
3R	21817101	21819123	CASK	-	exon-exon	transcript,gene,exon,CDS	0	0	0	0	0	1
3R	21995520	21996787	Eip93F	+	exon-exon	transcript,gene,exon,CDS	7	1	3	5	1	6
3R	22173932	22174727	SKIP	+	exon-exon	five_prime_utr,transcript,gene,exon,CDS	1	0	1	0	1	0
3R	22728843	22730148	CG45049	+	exon-exon	five_prime_utr,transcript,gene,exon,three_prime_utr	1	1	2	0	2	0
3R	23169896	23170480	Irk1	+	exon-exon	five_prime_utr,transcript,gene,exon,CDS	1	7	0	12	4	8
3R	23197287	23197976	cnc	-	exon-exon	five_prime_utr,transcript,gene,exon,CDS	8	12	7	14	7	24
3R	23209342	23209883	cnc	-	exon-exon	transcript,gene,exon,CDS	8	2	4	8	1	12
3R	23311982	23313558	pnt	-	exon-exon	transcript,gene,exon,CDS	2	2	0	1	1	4
3R	23337896	23340527	pnt	-	exon-exon	five_prime_utr,transcript,gene,exon,CDS	3	4	1	1	1	1
3R	23359310	23359393	RpS3	+	exon-exon	transcript,gene,exon,CDS	0	0	2	4	6	4
3R	23614377	23615206	CG31145	-	exon-exon	transcript,gene,exon,CDS	0	0	0	0	0	1
3R	23622371	23627460	CG31145	-	exon-exon	five_prime_utr,transcript,gene,exon,CDS	0	1	3	1	0	0
3R	23806626	23808029	CG33111	-	exon-exon	five_prime_utr,transcript,gene,exon,CDS	12	15	14	10	9	9
3R	24219600	24220563	twin	-	exon-exon	five_prime_utr,transcript,gene,exon,CDS	0	1	2	0	1	0
3R	24590572	24591421	mld	+	exon-exon	five_prime_utr,exon,gene,transcript,CDS	1	0	0	0	1	2
3R	24694957	24699426	slo	+	exon-exon	transcript,gene,exon,CDS	0	0	0	0	0	1
3R	24727706	24728326	tok	+	exon-exon	five_prime_utr,transcript,gene,exon,CDS	0	0	0	1	0	0
3R	25396712	25397562	Fur1	-	exon-exon	five_prime_utr,transcript,gene,exon,CDS	1	0	4	0	1	9
3R	25564080	25600764	msi	+	exon-exon	transcript,three_prime_utr,gene,exon,CDS	0	0	0	0	1	0
3R	25706287	25709517	LpR2	-	exon-exon	transcript,gene,exon,CDS	1	0	0	2	1	2
3R	25709291	25710147	LpR2	-	exon-exon	transcript,gene,exon,CDS	7	6	8	13	2	13
3R	25710025	25739622	LpR2	-	exon-exon	five_prime_utr,transcript,gene,exon,CDS	12	27	31	11	8	25
3R	25889655	25890278	Lnk	+	exon-exon	five_prime_utr,exon,gene,transcript,CDS	5	7	3	0	4	3
3R	26045469	26045827	gro	+	exon-exon	transcript,gene,exon,CDS	8	5	8	11	7	6
3R	26554357	26555651	scrib	+	exon-exon	transcript,gene,exon,CDS	6	10	13	15	4	22
3R	26578721	26581022	scrib	+	exon-exon	transcript,gene,exon,CDS	2	1	2	3	3	3
3R	26597647	26598712	scrib	+	exon-exon	transcript,gene,exon,CDS	0	0	0	0	0	3
3R	26598577	26599293	scrib	+	exon-exon	transcript,gene,exon,CDS	0	0	0	2	0	1
3R	26848661	26849549	Lerp	-	exon-exon	transcript,gene,exon,CDS	1	2	0	2	1	4
3R	26855573	26856297	Lerp	-	exon-exon	transcript,gene,exon,CDS	4	7	6	7	4	8
3R	26924634	26925261	sda	+	exon-exon	five_prime_utr,transcript,gene,exon,CDS	6	3	9	6	8	11
3R	27232473	27233681	CG31064	-	exon-exon	transcript,gene,exon,CDS	0	0	3	1	2	3
3R	27972921	27974342	betaTub97EF	-	exon-exon	exon,gene,transcript,CDS	2	5	2	2	3	2
3R	28333709	28334707	larp	-	exon-exon	five_prime_utr,transcript,gene,exon,CDS	10	6	9	15	8	16
3R	28727525	28729049	htt	+	exon-exon	transcript,gene,exon,CDS	2	1	0	0	0	1
3R	29500719	29501488	Trc8	-	exon-exon	transcript,gene,exon,CDS	6	3	6	9	4	4
3R	29959031	29962030	TkR99D	-	exon-exon	five_prime_utr,transcript,gene,exon,CDS	0	0	2	0	0	0
3R	30067075	30068420	sima	+	exon-exon	transcript,gene,exon,CDS	5	14	10	9	7	10
3R	30109295	30110618	sima	+	exon-exon	transcript,gene,exon,CDS	4	4	4	11	7	4
3R	30479119	30479780	PH4alphaEFB	+	exon-exon	transcript,gene,exon,CDS	1	0	1	0	0	0
3R	30483893	30484752	PH4alphaEFB	+	exon-exon	transcript,gene,exon,CDS	0	0	0	1	0	0
3R	30571809	30573072	tmod	+	exon-exon	transcript,gene,exon,CDS	1	2	1	2	1	0
3R	30800038	30800963	wts	-	exon-exon	five_prime_utr,transcript,gene,exon,CDS	1	0	1	1	0	1
3R	30816875	30818207	cindr	+	exon-exon	five_prime_utr,transcript,gene,exon,CDS	2	0	3	2	1	2
3R	30915940	30916721	Ptx1	+	exon-exon	five_prime_utr,transcript,gene,exon,CDS	14	25	11	21	12	20
3R	31351268	31351821	CG34347	+	exon-exon	transcript,gene,exon,CDS	0	0	1	0	0	0
3R	31595434	31595520	RpL6	-	exon-exon	exon,gene,transcript,CDS	2	0	1	0	1	1
3R	32010577	32011102	heph	-	intron-intron	gene,transcript	0	0	1	0	0	0
4	72321	72862	pan	+	exon-exon	five_prime_utr,exon,gene,transcript,CDS	1	4	1	1	3	1
4	72321	75165	pan	+	exon-exon	five_prime_utr,exon,gene,transcript,CDS	5	2	1	0	1	2
4	72321	87166	pan	+	exon-exon	five_prime_utr,exon,gene,transcript,CDS	0	1	2	3	1	2
4	72321	94615	pan	+	exon-exon	five_prime_utr,exon,gene,transcript,CDS	0	2	0	4	0	1
4	75068	87166	pan	+	exon-exon	transcript,gene,exon,CDS	0	0	1	1	0	0
4	85712	87166	pan	+	exon-exon	transcript,gene,exon,CDS	2	1	1	1	0	1
4	94423	95002	pan	+	exon-exon	transcript,gene,exon,CDS	0	0	2	1	0	0
4	94423	99475	pan	+	exon-exon	transcript,gene,exon,CDS	0	0	0	1	0	2
4	185827	186840	CG2316	-	exon-exon	transcript,gene,exon,CDS	1	1	3	2	3	2
4	189998	191386	CG2316	-	exon-exon	five_prime_utr,transcript,gene,exon	3	1	1	0	1	1
4	390425	391544	Lin29	-	exon-exon	five_prime_utr,transcript,gene,exon,CDS	2	0	0	1	0	1
4	449924	450509	CaMKI	+	exon-exon	transcript,gene,exon,CDS	19	9	16	26	18	21
4	450242	450509	CaMKI	+	exon-exon	five_prime_utr,transcript,gene,exon,CDS	2	9	1	6	3	7
4	473147	474768	Asator	-	exon-exon	three_prime_utr,gene,exon,transcript,CDS	0	1	0	0	0	0
4	480035	481704	Asator	-	exon-exon	five_prime_utr,transcript,gene,exon,CDS	0	0	0	0	0	1
4	521473	526520	zfh2	+	exon-exon	five_prime_utr,transcript,gene,exon,CDS	0	0	1	0	0	0
4	524331	526520	zfh2	+	exon-exon	transcript,gene,exon,CDS	0	0	1	0	0	0
4	611285	613795	Eph	+	exon-exon	five_prime_utr,exon,gene,transcript,CDS	0	0	1	1	0	0
4	680440	681135	CG11360	+	exon-exon	five_prime_utr,transcript,gene,exon,CDS	0	1	0	0	0	0
4	710917	714512	ey	+	exon-exon	five_prime_utr,transcript,gene,exon,CDS	0	0	0	0	0	1
4	823501	824448	Sox102F	-	exon-intron	transcript,gene,exon,CDS	0	0	1	0	0	0
4	823501	827924	Sox102F	-	exon-exon	five_prime_utr,transcript,gene,exon,CDS	0	1	0	0	0	0
4	925083	926661	eIF4G	-	exon-exon	transcript,gene,exon,CDS	0	1	0	1	0	0
4	938332	939117	mGluR	+	exon-exon	five_prime_utr,transcript,gene,exon,CDS	0	0	0	0	0	1
4	953513	955050	4E-T	-	exon-exon	transcript,gene,exon,CDS	0	2	0	1	2	1
4	1022242	1023680	PlexA	-	exon-exon	five_prime_utr,transcript,gene,exon,CDS	9	17	10	16	5	14
4	1074667	1074896	Rfabg	+	exon-exon	transcript,gene,exon,CDS	0	0	0	0	0	1
4	1117851	1121622	Cals	-	exon-exon	five_prime_utr,transcript,gene,exon,CDS	1	0	0	0	0	0
4	1119937	1120801	Cals	-	exon-exon	transcript,gene,exon,CDS	2	1	1	2	0	2
4	1129435	1130586	CG11155	+	exon-exon	transcript,gene,exon,CDS	5	21	12	19	10	27
4	1193560	1196477	PIP4K	-	exon-exon	five_prime_utr,exon,gene,transcript,CDS	0	0	1	1	0	0
4	1233129	1234799	Caps	+	exon-exon	five_prime_utr,transcript,gene,exon,CDS	0	0	0	1	0	0
4	1247102	1250883	Caps	+	exon-exon	transcript,gene,exon,CDS	1	0	0	0	1	0
4	1247102	1255998	Caps	+	exon-exon	transcript,gene,exon,CDS	0	1	1	1	1	1
4	1261952	1265409	Caps	+	exon-exon	transcript,gene,exon,CDS	0	0	0	1	0	0
X	289041	290596	CG13375	-	exon-exon	five_prime_utr,transcript,gene,exon,CDS	1	2	3	0	1	2
X	737169	741876	sdk	+	exon-exon	transcript,gene,exon,CDS	1	0	1	0	1	0
X	950364	950839	CG3690	-	exon-exon	exon,gene,transcript,CDS	33	48	57	27	19	49
X	1225434	1226282	CG3638	-	exon-exon	transcript,gene,exon,CDS	1	0	1	2	0	1
X	1251172	1252096	Atf3	-	exon-exon	five_prime_utr,transcript,gene,exon,CDS	1	1	4	6	2	5
X	1683097	1684745	CG32809	-	exon-exon	transcript,gene,exon,CDS	0	1	0	2	0	0
X	2641125	2642093	sgg	+	exon-exon	five_prime_utr,transcript,gene,exon,CDS	1	1	1	0	0	2
X	2671121	2671822	sgg	+	exon-exon	transcript,gene,exon,CDS	0	0	2	0	0	1
X	2671121	2673618	sgg	+	exon-exon	transcript,gene,exon,CDS	1	0	0	1	2	4
X	2672914	2673618	sgg	+	exon-exon	transcript,gene,exon,CDS	0	0	1	0	1	1
X	3244735	3246685	dnc	+	exon-exon	five_prime_utr,transcript,gene,exon,CDS	1	0	3	0	3	0
X	3519825	3520133	CG32791	-	exon-exon	exon,gene,transcript,CDS	0	0	0	0	1	0
X	3519825	3522312	CG32791	-	exon-exon	exon,gene,transcript,CDS	1	0	0	0	0	0
X	3519825	3524031	CG32791	-	exon-exon	five_prime_utr,exon,gene,transcript,CDS	0	0	1	0	0	0
X	3522212	3524031	CG32791	-	exon-exon	five_prime_utr,transcript,gene,exon,CDS	0	0	1	0	1	0
X	3523634	3524031	CG32791	-	exon-exon	five_prime_utr,transcript,gene,exon,CDS	0	0	0	1	0	0
X	3655581	3656817	AstA-R1	+	exon-exon	transcript,gene,exon,CDS	0	0	0	1	0	0
X	3692953	3693932	Mnt	+	exon-exon	five_prime_utr,transcript,gene,exon,CDS	3	3	2	7	1	4
X	3721376	3721647	tlk	+	exon-exon	five_prime_utr,transcript,gene,exon,CDS	0	1	1	0	0	0
X	4674367	4676572	rap	-	exon-exon	five_prime_utr,transcript,gene,exon,CDS	1	1	1	0	0	3
X	4723178	4725194	Proc-R	+	exon-exon	five_prime_utr,transcript,gene,exon,CDS	1	1	1	1	1	0
X	5383063	5388377	SK	+	exon-exon	transcript,gene,exon,CDS	0	0	0	0	1	0
X	5396184	5396600	SK	+	exon-exon	transcript,gene,exon,CDS	1	0	0	0	0	0
X	5398065	5398762	SK	+	exon-exon	transcript,gene,exon,CDS	0	0	1	1	0	0
X	5711477	5711803	CG33080	-	exon-exon	five_prime_utr,exon,gene,transcript,CDS	4	1	4	13	5	9
X	5761169	5762681	MAPk-Ak2	-	exon-exon	five_prime_utr,transcript,gene,exon,CDS	0	2	3	4	1	3
X	6120235	6132313	Ca-alpha1T	-	exon-exon	transcript,gene,exon,CDS	0	0	1	0	1	1
X	6483794	6485527	CG42340	-	exon-exon	five_prime_utr,transcript,gene,exon,CDS	0	2	0	0	0	1
X	6630705	6631105	pigs	+	exon-exon	five_prime_utr,transcript,gene,exon,CDS	0	2	3	3	1	2
X	6644562	6645338	pigs	+	exon-exon	transcript,gene,exon,CDS	4	2	2	4	2	4
X	6665000	6665686	Ctr1A	+	exon-exon	five_prime_utr,transcript,gene,exon,CDS	0	1	0	0	0	0
X	6772227	6772894	COQ7	+	exon-exon	transcript,gene,exon,CDS	0	0	0	0	0	1
X	7232364	7233229	CG9650	+	exon-exon	five_prime_utr,transcript,gene,exon,CDS	0	1	0	0	0	0
X	7660406	7661138	ct	+	exon-exon	transcript,gene,exon,CDS	0	1	2	2	1	3
X	7660406	7663554	ct	+	exon-exon	transcript,gene,exon,CDS	0	2	1	2	0	0
X	8022405	8024308	Tbh	+	exon-exon	transcript,gene,exon,CDS	0	0	0	0	0	1
X	8223628	8224047	sdt	+	exon-exon	five_prime_utr,transcript,gene,exon,CDS	1	5	1	4	4	2
X	8531525	8532464	Nrg	+	exon-exon	five_prime_utr,transcript,gene,exon,CDS	0	0	2	1	0	1
X	9096766	9098413	CG7766	-	exon-exon	transcript,gene,exon,CDS	1	4	1	5	2	2
X	9332454	9333622	CG34449	-	exon-exon	transcript,gene,exon,CDS	0	0	1	0	0	1
X	9643657	9644367	l(1)G0232	-	exon-exon	five_prime_utr,transcript,gene,exon,CDS	5	3	3	5	5	1
X	9811788	9812156	CG32698	+	exon-exon	five_prime_utr,exon,gene,transcript,CDS	1	0	3	4	3	3
X	9836314	9836806	CG32698	+	exon-exon	transcript,gene,exon,CDS	0	0	0	0	0	1
X	10052174	10052260	Yp2	-	exon-exon	transcript,gene,exon,CDS	0	0	0	2	0	0
X	10053923	10054102	Yp1	+	exon-exon	exon,gene,transcript,CDS	0	0	1	0	0	0
X	10060448	10061348	CG15312	-	exon-exon	transcript,gene,exon,CDS	1	0	1	0	0	2
X	10122056	10123204	RhoU	+	exon-exon	five_prime_utr,transcript,gene,exon,CDS	1	2	1	3	1	2
X	10224919	10226655	CG34408	+	exon-exon	transcript,gene,exon,CDS	2	1	1	5	2	6
X	10519348	10519777	spri	-	exon-exon	five_prime_utr,transcript,gene,exon,CDS	0	0	0	0	1	1
X	10519348	10523564	spri	-	exon-exon	five_prime_utr,transcript,gene,exon,CDS	0	1	3	0	0	1
X	10575390	10576156	spri	-	exon-exon	transcript,gene,exon,CDS	4	3	8	4	3	11
X	11394223	11396103	dlg1	+	exon-exon	transcript,gene,exon,CDS	1	2	1	1	0	5
X	11395240	11396103	dlg1	+	exon-exon	exon,gene,transcript,CDS	2	2	8	4	6	8
X	11395240	11396571	dlg1	+	exon-exon	exon,gene,transcript,CDS	0	1	2	0	0	1
X	11395240	11400832	dlg1	+	exon-exon	exon,gene,transcript,CDS	4	4	7	5	2	6
X	11397825	11398822	dlg1	+	exon-exon	transcript,gene,exon,CDS	0	0	0	0	2	0
X	11397825	11400832	dlg1	+	exon-exon	transcript,gene,exon,CDS	0	0	0	1	1	1
X	11814697	11815539	CG1578	-	exon-exon	five_prime_utr,transcript,gene,exon,CDS	5	0	2	2	0	2
X	12316764	12317405	Ten-a	+	exon-exon	transcript,gene,exon,CDS	2	4	0	0	0	1
X	12475640	12475997	CG42258	+	exon-exon	five_prime_utr,transcript,gene,exon,CDS	4	4	7	9	1	7
X	12794095	12794584	Pde9	-	exon-exon	exon,gene,transcript,CDS	0	1	2	1	0	4
X	12806898	12807228	Pde9	-	exon-exon	transcript,gene,exon,CDS	0	0	2	0	0	1
X	12829710	12832340	Pde9	-	exon-exon	five_prime_utr,transcript,gene,exon,CDS	0	1	2	5	1	0
X	13081513	13083098	hep	-	exon-exon	three_prime_utr,gene,exon,transcript,CDS	6	12	12	20	8	17
X	13085596	13087140	hep	-	exon-exon	transcript,gene,exon,CDS	3	4	2	1	5	8
X	13219748	13220146	mew	-	exon-exon	transcript,gene,exon,CDS	11	22	33	20	27	30
X	13264917	13270642	HDAC4	-	exon-exon	exon,three_prime_utr,gene,transcript,CDS	0	0	0	0	0	1
X	13276435	13282229	HDAC4	-	exon-exon	five_prime_utr,transcript,gene,exon,CDS	1	0	1	0	0	0
X	13373863	13374385	CG1640	+	exon-exon	five_prime_utr,transcript,gene,exon,CDS	0	0	0	0	1	2
X	13575902	13577664	Tango13	+	exon-exon	five_prime_utr,transcript,gene,exon,CDS	0	0	1	0	2	2
X	13584861	13586092	Tango13	+	exon-exon	exon,gene,transcript,CDS	1	4	3	5	3	3
X	13750316	13752027	Pdcd4	-	exon-exon	five_prime_utr,exon,gene,transcript,CDS	3	1	2	0	1	3
X	14793126	14796122	rut	-	exon-exon	transcript,gene,exon,CDS	0	1	0	0	0	1
X	14946271	14946481	pdgy	-	exon-exon	transcript,gene,exon,CDS	0	1	0	0	2	0
X	15073341	15074374	Lsd-2	-	exon-exon	transcript,gene,exon,CDS	2	2	1	5	1	4
X	15305829	15311216	gce	+	exon-exon	five_prime_utr,transcript,gene,exon,CDS	1	3	4	1	1	0
X	15310378	15311216	gce	+	exon-exon	five_prime_utr,exon,gene,transcript,CDS	6	19	21	27	11	23
X	15589625	15590953	CG9220	-	exon-exon	five_prime_utr,transcript,gene,exon,CDS	2	1	4	2	2	5
X	15819596	15820553	sd	+	exon-exon	five_prime_utr,transcript,gene,exon,CDS	3	0	1	5	2	2
X	15936799	15937031	Stim	-	exon-exon	transcript,three_prime_utr,gene,exon,CDS	5	8	4	11	2	8
X	16744614	16745953	CG9634	-	exon-exon	five_prime_utr,transcript,gene,exon,CDS	11	8	13	11	10	17
X	16769853	16771695	if	-	exon-exon	transcript,gene,exon,CDS	0	0	0	0	1	0
X	17720587	17721615	CG42684	+	exon-exon	exon,gene,transcript,CDS	2	1	0	0	1	1
X	17918328	17918971	CG6847	+	exon-exon	five_prime_utr,exon,gene,transcript,CDS	0	1	7	2	1	6
X	18113258	18114646	wupA	-	exon-exon	five_prime_utr,transcript,gene,exon,CDS	1	0	2	0	1	0
X	18372031	18373455	CrebB	+	exon-exon	five_prime_utr,exon,gene,transcript,CDS	36	52	61	60	37	70
X	18689991	18690987	Cyp18a1	-	exon-exon	transcript,gene,exon,CDS	0	0	0	1	0	0
X	19321656	19324891	out	-	exon-intergenic	five_prime_utr,transcript,gene,exon,not_annotated	11	10	6	6	5	3
X	19464193	19466221	kek5	+	exon-exon	five_prime_utr,transcript,gene,exon,CDS	0	1	0	0	2	1
X	21060492	21061557	bves	+	exon-exon	five_prime_utr,transcript,gene,exon,CDS	1	3	1	1	0	0
X	21060495	21061557	bves	+	exon-exon	five_prime_utr,transcript,gene,exon,CDS	1	1	1	6	2	1
X	21211080	21211799	CG32521	-	exon-exon	five_prime_utr,transcript,gene,exon,CDS	0	0	1	2	0	0
X	21376120	21376666	slgA	+	exon-exon	five_prime_utr,exon,gene,transcript,CDS	0	1	1	1	0	0
X	21396856	21396988	lcs	-	exon-exon	exon,gene,transcript,CDS	0	0	0	1	2	0
X	21396907	21396988	lcs	-	exon-exon	exon,gene,transcript,CDS	0	0	0	1	0	0
X	21431598	21432153	CG42343	-	exon-exon	transcript,gene,exon,CDS	0	0	1	0	0	0
X	22457427	22458260	CG14619	+	exon-exon	five_prime_utr,transcript,gene,exon,CDS	0	0	4	0	4	0
X	22493481	22494275	l(1)G0196	+	exon-exon	exon,gene,transcript,CDS	3	7	4	3	2	8
X	22493481	22496861	l(1)G0196	+	exon-exon	exon,gene,transcript,CDS	0	0	0	0	0	1
X	22493481	22503740	l(1)G0196	+	exon-exon	exon,gene,transcript,CDS	0	0	1	1	4	0
X	22495491	22503740	l(1)G0196	+	exon-exon	transcript,gene,exon,CDS	0	0	0	1	0	1
X	22507108	22507965	l(1)G0196	+	exon-exon	transcript,three_prime_utr,gene,exon,CDS	2	1	3	4	2	2
dmel_mitochondrion_genome	2783	2861	mt:CoI	+	exon-exon	transcript,gene,exon,CDS	0	0	1	1	0	1

## Sheet: Fat body Day 10
Chr	Start	End	Gene	Strand	Start-End Region	OverallRegion	S_013-F_LKci-L__wt_p-_10-Fatb-REP_1-READ_1.Chimeric.out.junction	S_014-F_LKci-L__wt_p-_10-Fatb-REP_2-READ_1.Chimeric.out.junction	S_015-F_LKci-L__wt_p-_10-Fatb-REP_3-READ_1.Chimeric.out.junction	S_019-F_LKci-L_dil_p-_10-Fatb-REP_1-READ_1.Chimeric.out.junction	S_020-F_LKci-L_dil_p-_10-Fatb-REP_2-READ_1.Chimeric.out.junction	S_021-F_LKci-L_dil_p-_10-Fatb-REP_3-READ_1.Chimeric.out.junction
2L	74903	75366	galectin	+	exon-exon	five_prime_utr,transcript,gene,exon,CDS	0	1	1	0	1	0
2L	227372	231034	kis	-	exon-exon	transcript,gene,exon,CDS	0	0	1	0	0	1
2L	230538	231034	kis	-	exon-exon	transcript,gene,exon,CDS	1	0	0	0	0	1
2L	334120	334257	Plc21C	+	exon-exon	transcript,gene,exon,CDS	8	3	5	15	6	10
2L	951587	953510	CG4341	+	exon-exon	transcript,gene,exon,CDS	0	0	0	0	0	1
2L	1061234	1062213	S	-	exon-exon	five_prime_utr,transcript,gene,exon,CDS	4	1	2	4	4	3
2L	1191403	1192625	CG5001	+	exon-exon	five_prime_utr,transcript,gene,exon,CDS	3	5	6	4	5	7
2L	1690117	1690755	chinmo	+	exon-exon	five_prime_utr,transcript,gene,exon,CDS	0	0	0	1	0	0
2L	1741660	1742260	CG17646	+	exon-exon	five_prime_utr,exon,gene,transcript,CDS	50	95	80	203	125	193
2L	1741660	1743779	CG17646	+	exon-exon	five_prime_utr,exon,gene,transcript,CDS	26	52	32	97	41	62
2L	1741660	1746029	CG17646	+	exon-exon	five_prime_utr,exon,gene,transcript,CDS	11	21	12	43	19	23
2L	1875012	1876591	CG31663	-	exon-exon	transcript,gene,exon,CDS	0	0	0	1	1	0
2L	1909669	1910149	CG7337	+	exon-exon	five_prime_utr,transcript,gene,exon,CDS	0	3	1	0	2	1
2L	2495374	2495888	oaf	+	exon-exon	transcript,gene,exon,CDS	1	0	0	0	0	0
2L	2710499	2712136	CG31690	+	exon-exon	transcript,gene,exon,CDS	2	0	0	0	0	0
2L	2793175	2798836	Syt1	-	exon-exon	five_prime_utr,exon,CDS,three_prime_utr,gene,transcript	0	0	1	0	0	0
2L	2808980	2810643	daw	+	exon-exon	five_prime_utr,transcript,gene,exon,CDS	15	18	28	36	23	22
2L	2870689	2871688	CG31694	-	exon-exon	transcript,gene,exon,CDS	9	8	5	17	7	6
2L	3080651	3081268	toc	-	exon-exon	exon,gene,transcript,CDS	0	0	1	3	1	0
2L	3094217	3098065	toc	-	exon-exon	transcript,gene,exon,CDS	3	0	6	1	2	4
2L	4079504	4080022	ed	+	exon-exon	transcript,gene,exon,CDS	0	0	0	3	2	4
2L	4336450	4336957	Atet	+	exon-exon	five_prime_utr,transcript,gene,exon,CDS	1	0	0	3	2	2
2L	4504777	4513761	dp	-	exon-exon	transcript,gene,exon,CDS	0	0	1	1	0	1
2L	4843540	4844772	mxt	-	exon-exon	transcript,gene,exon,CDS	11	17	11	39	18	23
2L	4987907	4991262	CG34126	+	exon-exon	transcript,gene,exon,CDS	2	4	4	1	3	7
2L	4990308	4991262	CG34126	+	exon-exon	transcript,gene,exon,CDS	3	1	5	11	3	8
2L	5146993	5148882	Msp300	+	exon-exon	five_prime_utr,transcript,gene,exon,CDS	0	1	0	5	2	6
2L	5204463	5204903	Msp300	+	exon-exon	transcript,gene,exon,CDS	1	0	0	0	0	2
2L	5274019	5275780	Bsg25D	-	exon-exon	transcript,gene,exon,CDS	20	44	19	54	33	34
2L	5850831	5853258	TrissinR	+	exon-exon	transcript,gene,exon,CDS	0	0	0	0	0	1
2L	6196544	6196996	CG34380	+	exon-exon	transcript,gene,exon,CDS	0	0	0	0	1	0
2L	6203179	6203618	CG34380	+	exon-exon	transcript,gene,exon,CDS	0	0	0	1	0	0
2L	6699765	6700619	Tsp	-	exon-exon	transcript,gene,exon,CDS	1	1	3	5	3	3
2L	7040473	7041159	milt	+	exon-exon	five_prime_utr,transcript,gene,exon,CDS	0	2	3	4	2	6
2L	7107141	7107551	Pvf3	-	exon-exon	transcript,gene,exon,CDS	0	0	3	0	0	1
2L	7209349	7209653	CG13784	-	exon-exon	transcript,gene,exon,CDS	30	33	29	65	41	70
2L	7234527	7234997	Ndae1	-	exon-exon	transcript,gene,exon,CDS	10	30	17	58	37	36
2L	7655054	7656463	Slob	-	exon-exon	five_prime_utr,transcript,gene,exon,CDS	0	0	4	0	0	0
2L	7655545	7656463	Slob	-	exon-exon	five_prime_utr,transcript,gene,exon,CDS	0	0	0	1	0	1
2L	8105692	8107880	Bsg	+	exon-exon	transcript,gene,exon,CDS	0	3	1	2	1	7
2L	8176573	8182049	Piezo	+	exon-exon	transcript,gene,exon,CDS	4	3	9	15	5	4
2L	8223825	8226606	Pvr	-	exon-exon	transcript,gene,exon,CDS	13	16	6	31	15	24
2L	8283409	8284220	Btk29A	-	exon-exon	five_prime_utr,transcript,gene,exon,CDS	10	19	13	29	17	28
2L	8283409	8298340	Btk29A	-	exon-exon	five_prime_utr,transcript,gene,exon,CDS	0	3	1	6	8	2
2L	8654105	8656506	Sema-1a	+	exon-exon	transcript,gene,exon,CDS	0	0	0	1	0	0
2L	8915354	8916053	CG34398	+	exon-exon	five_prime_utr,transcript,gene,exon,CDS	1	1	0	2	1	0
2L	9227529	9235263	tai	+	intron-exon	exon,gene,transcript,CDS	3	3	1	2	0	0
2L	9233988	9235263	tai	+	exon-exon	transcript,gene,exon,CDS	19	15	16	20	11	12
2L	9503593	9504813	CG33298	+	exon-exon	five_prime_utr,exon,gene,transcript,CDS	7	12	17	15	16	13
2L	9555284	9556398	jp	-	exon-exon	five_prime_utr,transcript,gene,exon,CDS	0	0	0	0	0	1
2L	9722761	9727256	Nckx30C	-	exon-exon	transcript,gene,exon,CDS	0	0	0	1	0	0
2L	9732916	9733532	Nckx30C	-	exon-exon	transcript,gene,exon,CDS	0	0	0	1	0	0
2L	9905875	9906443	CG13124	-	exon-exon	five_prime_utr,transcript,gene,exon,CDS	1	3	0	5	3	4
2L	10409974	10410051	RpS27A	+	exon-exon	transcript,gene,exon,CDS	0	1	2	1	0	3
2L	10619880	10620635	Trim9	+	exon-exon	transcript,gene,exon,CDS	1	0	1	1	0	1
2L	10812287	10813445	Nos	-	exon-exon	three_prime_utr,gene,exon,transcript,CDS	1	0	1	1	0	0
2L	10923147	10925510	dpr2	-	exon-exon	transcript,gene,exon,CDS	0	1	0	0	0	0
2L	11798665	11800322	crol	-	exon-exon	exon,gene,transcript,CDS	1	0	1	1	0	0
2L	11833260	11835651	Pde1c	-	exon-exon	five_prime_utr,transcript,gene,exon,CDS	0	0	0	1	0	1
2L	12240868	12241780	aret	+	exon-exon	five_prime_utr,transcript,gene,exon,CDS	3	3	3	9	9	10
2L	12407185	12409623	vir-1	-	exon-exon	transcript,gene,exon,CDS	4	3	8	5	7	5
2L	12516484	12517185	bun	-	exon-exon	transcript,gene,exon,CDS	3	0	0	3	0	1
2L	12536275	12537419	bun	-	exon-exon	transcript,gene,exon,CDS	6	2	3	5	4	4
2L	12593625	12594670	nub	+	exon-exon	five_prime_utr,transcript,gene,exon,CDS	0	1	2	0	1	1
2L	14195733	14197867	Dyrk2	-	exon-exon	five_prime_utr,transcript,gene,exon,CDS	0	0	0	1	0	3
2L	14196927	14197867	Dyrk2	-	exon-exon	five_prime_utr,transcript,gene,exon,CDS	0	1	0	0	0	0
2L	14610684	14611916	osp	-	exon-exon	exon,gene,transcript,CDS	1	1	4	0	1	2
2L	14743482	14743541	CG34166	+	exon-exon	transcript,gene,exon,CDS	1	3	0	9	10	10
2L	14916100	14917484	CG42313	-	exon-exon	transcript,gene,exon,CDS	0	0	0	0	0	1
2L	14938911	14941644	CG42313	-	exon-exon	transcript,gene,exon,CDS	0	0	0	1	0	0
2L	16174416	16175007	Ca-alpha1D	+	exon-exon	transcript,gene,exon,CDS	3	0	0	2	0	0
2L	16322960	16323517	cact	-	exon-exon	transcript,gene,exon,CDS	6	3	6	13	7	8
2L	16690902	16692124	grp	+	exon-exon	five_prime_utr,transcript,gene,exon,CDS	1	0	0	0	0	0
2L	17737964	17739713	CadN	-	exon-exon	five_prime_utr,transcript,gene,exon,CDS	0	0	1	0	1	0
2L	18062362	18063932	rdo	+	exon-exon	transcript,gene,exon,CDS	0	0	0	0	0	1
2L	18540629	18543715	Pde11	-	exon-exon	transcript,gene,exon,CDS	2	2	3	4	5	4
2L	19409404	19410643	Pax	-	exon-exon	transcript,gene,exon,CDS	6	8	6	17	2	3
2L	19600858	19611626	Lar	+	exon-exon	five_prime_utr,transcript,gene,exon,CDS	1	2	1	0	2	1
2L	19644268	19644635	Lar	+	exon-exon	transcript,gene,exon,CDS	0	0	1	1	0	2
2L	19714889	19715953	Lar	+	exon-exon	transcript,gene,exon,CDS	1	3	2	3	3	3
2L	20334081	20336549	spir	+	exon-exon	transcript,gene,exon,CDS	0	0	0	2	0	2
2L	20334621	20336549	spir	+	exon-exon	transcript,gene,exon,CDS	4	2	1	5	1	8
2L	20339245	20339693	spir	+	exon-exon	transcript,gene,exon,CDS	2	0	1	2	0	1
2L	20431924	20432729	CG31688	+	exon-exon	five_prime_utr,exon,gene,transcript,CDS	6	5	12	26	5	19
2L	20648189	20648248	Uhg3	+	exon-exon	transcript,gene,exon	5	14	4	10	33	10
2L	20648198	20648248	Uhg3	+	exon-exon	transcript,gene,exon	1	2	1	3	5	1
2L	21059341	21060037	CG9265	-	exon-exon	transcript,gene,exon,CDS	0	0	1	0	0	0
2L	21124135	21125439	Nhe2	+	exon-exon	transcript,gene,exon,CDS	0	0	0	1	0	0
2L	21273324	21274429	CG8671	+	exon-exon	five_prime_utr,transcript,gene,exon,CDS	5	3	3	9	6	6
2L	21273324	21275806	CG8671	+	exon-exon	five_prime_utr,transcript,gene,exon,CDS	4	6	7	5	4	6
2L	21311753	21312208	crc	+	exon-exon	five_prime_utr,exon,gene,transcript,CDS	4	0	0	4	1	3
2L	21384455	21385397	nrv3	+	exon-exon	transcript,gene,exon,CDS	1	2	1	4	4	0
2L	21615103	21615676	CG2201	-	exon-exon	transcript,gene,exon,CDS	4	5	1	2	1	0
2L	21616182	21616573	CG2201	-	exon-exon	transcript,gene,exon,CDS	7	6	14	9	5	6
2L	21680518	21680612	EF2	-	intron-intron	gene,transcript	3	10	9	14	8	8
2L	21710564	21711410	CG31619	+	exon-exon	transcript,gene,exon,CDS	0	0	0	0	1	0
2L	21710564	21713308	CG31619	+	exon-exon	transcript,gene,exon,CDS	0	0	0	1	0	0
2L	21712769	21717672	CG31619	+	exon-exon	transcript,gene,exon,CDS	0	0	1	0	0	1
2L	21719514	21720481	CG31619	+	exon-exon	transcript,gene,exon,CDS	0	0	0	0	1	1
2L	22924982	22927765	lt	+	exon-exon	five_prime_utr,transcript,gene,exon,CDS	2	1	0	0	1	0
2L	22927438	22927765	lt	+	exon-exon	five_prime_utr,transcript,gene,exon,CDS	0	2	2	2	2	6
2L	22927438	22927903	lt	+	exon-intron	five_prime_utr,transcript,gene,exon,CDS	3	4	0	2	3	1
2L	22990754	22992125	cta	+	exon-exon	transcript,three_prime_utr,gene,exon,CDS	7	7	5	11	13	8
2R	642100	642363	CG45781	+	exon-exon	transcript,gene,exon,CDS	4	3	4	4	8	2
2R	803321	804121	not_annotated	-	intergenic-intergenic	not_annotated	4	0	0	4	5	1
2R	1076635	1080441	rl	+	exon-exon	five_prime_utr,transcript,gene,exon,CDS	5	1	5	3	5	5
2R	1113198	1113725	rl	+	exon-exon	transcript,gene,exon,CDS	3	10	6	15	9	10
2R	1926295	1926863	CG17684	-	exon-exon	transcript,gene,exon,CDS	1	1	1	0	1	2
2R	2493959	2495023	MFS17	-	intergenic-exon	not_annotated,exon,CDS,three_prime_utr,gene,transcript	2	3	2	0	3	0
2R	2520579	2522730	MFS17	-	exon-exon	transcript,gene,exon,CDS,three_prime_utr	4	2	5	2	3	1
2R	2521441	2522730	MFS17	-	exon-exon	transcript,gene,exon,CDS	9	10	9	11	14	2
2R	3900797	3901330	uex	-	exon-exon	transcript,gene,exon,CDS	2	3	1	3	6	2
2R	3918151	3919358	uex	-	exon-exon	transcript,gene,exon,CDS	3	7	4	6	7	4
2R	3918151	3933463	uex	-	exon-exon	transcript,gene,exon,CDS	1	0	0	0	2	1
2R	3933011	3933463	uex	-	exon-exon	transcript,gene,exon,CDS	18	24	18	43	21	29
2R	3933157	3933463	uex	-	exon-exon	transcript,gene,exon,CDS	37	19	20	48	29	29
2R	3938552	3938885	uex	-	exon-exon	transcript,gene,exon,CDS	83	56	85	132	70	92
2R	4029741	4030297	Haspin	+	exon-exon	transcript,gene,exon,CDS	2	0	1	0	4	5
2R	4350549	4351218	Gprk1	-	exon-exon	transcript,gene,exon,CDS	1	3	0	3	2	0
2R	4378369	4379155	Gprk1	-	exon-exon	transcript,gene,exon,CDS	0	2	1	1	0	0
2R	4560361	4563081	Stlk	+	exon-exon	exon,gene,transcript,CDS	1	1	2	0	1	0
2R	4599269	4607320	p120ctn	+	exon-exon	transcript,gene,exon,CDS	0	0	1	1	0	1
2R	4599269	4609275	p120ctn	+	exon-exon	transcript,gene,exon,CDS	0	0	0	0	1	0
2R	4606764	4607320	p120ctn	+	exon-exon	transcript,gene,exon,CDS	6	5	3	12	10	2
2R	4695119	4695610	Nipped-B	-	exon-exon	transcript,gene,exon,CDS	0	0	1	1	0	1
2R	4700389	4701261	Nipped-B	-	exon-exon	transcript,gene,exon,CDS	1	2	5	12	5	2
2R	4711814	4712775	Nipped-B	-	exon-exon	transcript,gene,exon,CDS	2	3	6	10	18	6
2R	5203752	5204278	Nipped-A	-	exon-exon	transcript,gene,exon,CDS	2	2	0	4	4	3
2R	5241896	5242582	Nipped-A	-	exon-exon	transcript,gene,exon,CDS	1	0	3	1	1	1
2R	5241896	5246137	Nipped-A	-	exon-exon	transcript,gene,exon,CDS	2	3	3	2	3	0
2R	5316269	5320615	sxc	+	exon-exon	exon,gene,transcript,CDS	26	31	30	36	27	41
2R	5320008	5320615	sxc	+	exon-exon	transcript,gene,exon,CDS	5	12	9	13	2	8
2R	5423750	5424239	laccase2	+	exon-exon	transcript,gene,exon,CDS	25	44	43	77	76	68
2R	5716649	5717766	ap	-	exon-exon	five_prime_utr,transcript,gene,exon,CDS	25	21	19	32	19	23
2R	6032098	6032721	SCAP	-	exon-exon	transcript,gene,exon,CDS	3	10	6	7	8	15
2R	6151830	6152550	EcR	-	exon-exon	five_prime_utr,transcript,gene,exon,CDS	2	10	1	11	5	7
2R	6233266	6234307	bin3	+	exon-exon	five_prime_utr,transcript,gene,exon,CDS	5	8	7	11	9	7
2R	6249412	6250852	Pld	+	exon-exon	five_prime_utr,transcript,gene,exon,CDS	3	9	16	15	11	18
2R	6733628	6734911	l(2)01289	-	exon-exon	transcript,gene,exon,CDS	4	3	1	3	5	7
2R	6792316	6797412	Epac	-	exon-exon	five_prime_utr,transcript,gene,exon,CDS	0	0	0	1	0	2
2R	6928509	6930370	mim	-	exon-exon	transcript,gene,exon,CDS	7	6	2	27	13	11
2R	6928509	6933441	mim	-	exon-exon	transcript,gene,exon,CDS	0	3	0	5	3	4
2R	7469360	7470882	Aldh-III	-	exon-exon	transcript,gene,exon,CDS	7	8	8	21	6	11
2R	7602432	7606244	CG1358	-	exon-exon	five_prime_utr,transcript,gene,exon,CDS	2	2	0	0	0	0
2R	7725689	7729708	CG18812	-	exon-exon	five_prime_utr,transcript,gene,exon,CDS	2	5	2	9	6	10
2R	7727942	7729708	CG18812	-	exon-exon	five_prime_utr,transcript,gene,exon,CDS	2	0	0	0	0	2
2R	7848890	7851052	Dgk	-	exon-exon	transcript,gene,exon,CDS	2	0	0	0	0	0
2R	7947605	7948520	CG14764	-	exon-exon	transcript,gene,exon,CDS	5	12	3	9	13	9
2R	7982641	7985451	ACC	-	exon-exon	five_prime_utr,transcript,gene,exon,CDS	29	30	10	60	29	38
2R	7984881	7985451	ACC	-	exon-exon	five_prime_utr,transcript,gene,exon,CDS	13	19	17	60	23	25
2R	8075473	8076448	lig	+	exon-exon	transcript,three_prime_utr,gene,exon,CDS	3	3	0	6	2	1
2R	8138938	8140149	Lpin	-	exon-exon	transcript,gene,exon,CDS	22	49	32	89	53	61
2R	8347501	8348294	pdm3	+	exon-exon	five_prime_utr,exon,gene,transcript,CDS	0	1	0	1	1	0
2R	8674647	8676607	Acsl	+	exon-exon	five_prime_utr,transcript,gene,exon,CDS	21	6	11	26	17	20
2R	8678430	8679134	Acsl	+	exon-exon	transcript,gene,exon,CDS	49	38	52	48	31	49
2R	8819581	8821932	sns	+	exon-exon	transcript,gene,exon,CDS	0	1	0	2	4	2
2R	9124744	9126213	CG18659	-	exon-exon	exon,three_prime_utr,gene,transcript,CDS	6	2	9	2	4	3
2R	9125551	9126066	CG18659	-	exon-exon	exon,three_prime_utr,gene,transcript,CDS	0	2	1	3	1	2
2R	9125551	9126213	CG18659	-	exon-exon	exon,three_prime_utr,gene,transcript,CDS	19	18	16	35	11	33
2R	9231748	9232732	hig	-	exon-exon	exon,gene,transcript,CDS	1	0	0	0	0	0
2R	9265490	9267976	Pkn	-	exon-exon	five_prime_utr,transcript,gene,exon,CDS	94	132	113	335	197	259
2R	9403707	9404458	wun	-	exon-exon	transcript,gene,exon,CDS	1	0	3	5	2	5
2R	9505004	9509170	brp	+	exon-exon	five_prime_utr,exon,gene,transcript	0	0	2	0	0	0
2R	9527288	9530206	brp	+	exon-exon	transcript,gene,exon,CDS	0	0	0	0	1	0
2R	9532346	9532984	brp	+	exon-exon	transcript,gene,exon,CDS	0	0	0	0	0	1
2R	9614827	9615503	Mmp2	-	exon-exon	five_prime_utr,transcript,gene,exon,CDS	0	0	1	0	0	1
2R	9667365	9667774	Mmp2	-	exon-exon	transcript,gene,exon,CDS	0	0	0	0	3	1
2R	9917938	9919062	Mef2	-	exon-exon	exon,gene,transcript,CDS	4	2	3	5	4	2
2R	10104256	10105825	14-3-3zeta	+	exon-exon	five_prime_utr,transcript,gene,exon,CDS	2	1	6	2	1	3
2R	10128581	10129029	gem	+	exon-exon	exon,gene,transcript,CDS	3	8	3	21	12	8
2R	10294612	10296047	CAP	+	exon-exon	five_prime_utr,transcript,gene,exon,CDS	3	6	2	6	5	6
2R	10325190	10330074	CG42732	-	exon-exon	transcript,gene,exon,CDS	0	1	0	0	0	0
2R	10328783	10330074	CG42732	-	exon-exon	transcript,gene,exon,CDS	0	1	0	1	1	0
2R	10328858	10332367	CG42732	-	exon-exon	exon,gene,transcript,CDS	0	0	1	0	0	0
2R	10338622	10340202	CG42732	-	exon-exon	transcript,gene,exon,CDS	0	0	0	0	0	1
2R	10448199	10448632	Galphao	+	exon-exon	transcript,gene,exon,CDS	3	6	3	8	10	4
2R	10532039	10533968	lola	-	exon-exon	five_prime_utr,transcript,gene,exon,CDS	0	3	0	3	1	1
2R	10613768	10614126	psq	+	exon-exon	transcript,gene,exon,CDS	3	1	2	2	5	8
2R	10754909	10757544	CG33144	-	exon-exon	five_prime_utr,transcript,gene,exon,CDS	12	10	8	17	12	14
2R	10754909	10759915	CG33144	-	exon-exon	five_prime_utr,transcript,gene,exon,CDS	6	3	2	6	2	12
2R	10794125	10794484	CG33144	-	exon-exon	five_prime_utr,transcript,gene,exon	0	0	0	0	1	0
2R	10848453	10849260	CG30015	-	exon-exon	five_prime_utr,transcript,gene,exon,CDS	12	20	9	44	26	29
2R	10989628	10991124	luna	-	exon-exon	exon,gene,transcript,CDS	2	5	3	18	11	10
2R	11099532	11100114	luna	-	exon-exon	five_prime_utr,transcript,gene,exon,CDS	1	3	3	10	6	1
2R	11346351	11346568	betaTry	+	exon-exon	transcript,gene,exon,CDS	1	0	0	0	0	0
2R	12485269	12486310	Dh44-R2	+	exon-exon	transcript,gene,exon,CDS	1	0	1	2	4	4
2R	12579129	12580612	Sin3A	-	exon-exon	transcript,gene,exon,CDS	11	8	4	20	3	19
2R	12722305	12723006	CG42663	+	exon-exon	five_prime_utr,exon,gene,transcript,CDS	9	5	8	28	11	9
2R	12762837	12763046	CG12374	+	exon-exon	exon,gene,transcript,CDS	5	2	0	0	0	1
2R	13277444	13278170	Dh31-R	-	exon-exon	five_prime_utr,transcript,gene,exon,CDS	2	3	0	2	0	3
2R	13442934	13445138	cnn	-	exon-exon	transcript,gene,exon,CDS	0	1	1	2	1	0
2R	13444428	13445138	cnn	-	exon-exon	transcript,gene,exon,CDS	0	1	0	3	1	0
2R	13706435	13726278	fas	+	exon-exon	transcript,gene,exon,CDS	1	0	1	0	0	0
2R	13725546	13726278	fas	+	exon-exon	exon,gene,transcript,CDS	1	0	1	1	0	0
2R	13809275	13815648	stj	+	exon-exon	transcript,gene,exon,CDS	0	0	1	0	0	0
2R	13813800	13814786	stj	+	exon-exon	transcript,gene,exon,CDS	0	0	0	0	0	1
2R	13871294	13874459	shot	-	exon-exon	transcript,gene,exon,CDS	2	0	0	0	0	1
2R	13916854	13917910	shot	-	exon-exon	transcript,gene,exon,CDS	2	1	4	7	5	7
2R	13988373	13989986	RN-tre	-	exon-exon	five_prime_utr,transcript,gene,exon,CDS	6	8	4	11	12	10
2R	14091993	14114296	Prosap	-	exon-exon	five_prime_utr,transcript,gene,exon,CDS	1	0	2	4	0	1
2R	14150226	14151926	Rcd1	-	exon-exon	five_prime_utr,transcript,gene,exon,CDS	13	15	5	36	21	33
2R	14563011	14563385	ttv	+	exon-exon	transcript,gene,exon,CDS	0	0	0	0	1	0
2R	14563011	14565073	ttv	+	exon-exon	five_prime_utr,transcript,gene,exon,CDS	4	0	2	1	1	1
2R	14961386	14961841	aPKC	-	exon-exon	five_prime_utr,transcript,gene,exon,CDS	3	4	2	2	0	0
2R	14971730	14972756	ckn	+	exon-exon	five_prime_utr,transcript,gene,exon,CDS	5	3	1	7	6	9
2R	15292773	15293561	Trpm	-	exon-exon	five_prime_utr,transcript,gene,exon,CDS	6	13	25	48	26	27
2R	15409566	15410542	CG43729	+	exon-exon	five_prime_utr,transcript,gene,exon	3	1	0	1	2	0
2R	15452857	15456815	CG43729	+	exon-exon	five_prime_utr,transcript,gene,exon,CDS	2	0	1	3	2	2
2R	15456435	15456815	CG43729	+	exon-exon	transcript,gene,exon,CDS	0	2	0	1	0	0
2R	15662924	15664434	fus	-	exon-exon	five_prime_utr,transcript,gene,exon,CDS	14	9	10	27	14	22
2R	15757698	15758634	CG30089	+	exon-exon	transcript,gene,exon,CDS	3	1	0	0	0	0
2R	16254422	16255431	CngA	-	exon-exon	five_prime_utr,transcript,gene,exon,CDS	0	0	1	1	2	2
2R	16424038	16424651	Sema-2b	+	exon-exon	transcript,gene,exon,CDS	2	0	1	0	0	1
2R	16759252	16760714	unc-104	-	exon-exon	transcript,gene,exon,CDS	0	0	0	1	0	0
2R	16931112	16932578	Pkc53E	+	exon-exon	transcript,gene,exon,CDS	2	2	0	0	1	0
2R	17145674	17145824	snoRNA:U3:54Ab	+	exon-exon	transcript,gene,exon	8	8	6	5	7	3
2R	17275410	17276063	mbl	+	exon-exon	five_prime_utr,transcript,gene,exon,CDS	125	175	107	159	218	113
2R	17527214	17528105	Patronin	-	exon-exon	transcript,gene,exon,CDS	10	8	5	28	11	24
2R	17527214	17529191	Patronin	-	exon-exon	transcript,gene,exon,CDS	4	6	5	10	6	5
2R	17528313	17529191	Patronin	-	exon-exon	transcript,gene,exon,CDS	2	9	3	8	3	2
2R	17706354	17708045	CG6424	-	exon-exon	five_prime_utr,transcript,gene,exon,CDS	0	0	0	1	0	1
2R	17901708	17903679	Elk	+	exon-exon	transcript,gene,exon,CDS	1	4	0	1	0	0
2R	17921142	17922023	Elk	+	exon-exon	transcript,gene,exon,CDS	0	2	0	0	0	1
2R	18021578	18021997	CG10910	+	exon-exon	transcript,gene,exon,CDS	2	2	1	0	0	0
2R	18052974	18053084	CG10911	-	exon-exon	exon,gene,transcript,CDS	0	1	1	0	0	0
2R	19001092	19001789	tn	+	exon-exon	transcript,gene,exon,CDS	8	8	6	9	3	5
2R	19025878	19027307	5-HT1B	-	exon-exon	transcript,gene,exon,CDS	0	0	0	0	1	1
2R	19158734	19159352	ena	+	exon-exon	exon,gene,transcript,CDS	2	0	0	2	1	0
2R	19325939	19349911	Rgk1	-	exon-exon	five_prime_utr,transcript,gene,exon,CDS	1	0	0	0	0	0
2R	19346053	19349911	Rgk1	-	exon-exon	five_prime_utr,transcript,gene,exon,CDS	0	0	1	0	0	0
2R	19349253	19349911	Rgk1	-	exon-exon	five_prime_utr,transcript,gene,exon	0	0	3	0	2	1
2R	19407841	19408593	hts	-	exon-exon	transcript,gene,exon,CDS	0	0	4	9	5	4
2R	19477616	19478865	par-1	+	exon-exon	transcript,gene,exon,CDS	2	6	2	14	10	10
2R	19482952	19484207	par-1	+	exon-exon	transcript,three_prime_utr,gene,exon,CDS	0	0	1	0	0	1
2R	19573988	19574326	sm	-	exon-exon	transcript,gene,exon,CDS	0	0	2	0	1	1
2R	19574003	19574326	sm	-	exon-exon	transcript,gene,exon,CDS	0	0	0	0	2	1
2R	19628481	19629070	sm	-	exon-exon	five_prime_utr,transcript,gene,exon,CDS	0	1	0	4	1	1
2R	20469466	20470120	CG12484	+	exon-exon	transcript,gene,exon,CDS	1	0	0	0	0	0
2R	20595557	20595814	bl	+	exon-exon	five_prime_utr,transcript,gene,exon,CDS	0	0	0	1	0	2
2R	20595557	20598694	bl	+	exon-exon	five_prime_utr,transcript,gene,exon,CDS	0	0	0	2	0	1
2R	20597548	20598694	bl	+	exon-exon	transcript,gene,exon,CDS	1	0	0	1	0	1
2R	21138226	21139232	Magi	-	exon-exon	five_prime_utr,transcript,gene,exon,CDS	1	8	2	7	4	7
2R	21165559	21165874	CG4266	-	exon-exon	transcript,gene,exon,CDS	2	1	2	4	2	2
2R	21363699	21366965	cv-2	-	exon-exon	five_prime_utr,transcript,gene,exon,CDS	3	4	4	9	7	8
2R	21510106	21512177	MESK2	+	exon-exon	five_prime_utr,transcript,gene,exon,CDS	0	0	1	0	0	1
2R	21921517	21930350	Fili	+	exon-exon	five_prime_utr,transcript,gene,exon,CDS	0	1	0	0	0	0
2R	21929402	21930350	Fili	+	exon-exon	five_prime_utr,transcript,gene,exon,CDS	0	5	0	3	3	1
2R	21994614	21995109	CG34370	-	exon-exon	transcript,gene,exon,CDS	0	0	2	2	1	2
2R	22162905	22164989	a	+	exon-exon	five_prime_utr,transcript,gene,exon,CDS	5	8	11	17	11	12
2R	22262765	22263443	dve	+	exon-exon	transcript,gene,exon,CDS	0	0	0	1	0	0
2R	22338801	22341595	Liprin-gamma	-	exon-exon	transcript,gene,exon,CDS	1	1	1	0	3	1
2R	22338801	22345293	Liprin-gamma	-	exon-exon	five_prime_utr,transcript,gene,exon,CDS	1	2	0	1	1	2
2R	22340577	22345293	Liprin-gamma	-	exon-exon	five_prime_utr,transcript,gene,exon,CDS	0	0	1	1	3	1
2R	22555218	22556794	px	-	exon-exon	five_prime_utr,transcript,gene,exon,CDS	2	10	5	5	10	3
2R	22627806	22628557	CG33143	+	exon-exon	transcript,gene,exon,CDS	0	0	0	0	1	0
2R	22777023	22777314	CG42260	-	exon-exon	five_prime_utr,transcript,gene,exon,CDS	0	0	0	0	0	1
2R	22994488	22996512	CG9896	-	exon-exon	five_prime_utr,three_prime_utr,gene,exon,transcript	0	2	1	1	3	2
2R	23642239	23643272	retn	+	exon-exon	transcript,gene,exon,CDS	1	1	0	0	1	2
2R	23665294	23666035	Pde8	+	exon-exon	five_prime_utr,transcript,gene,exon,CDS	5	4	3	10	3	3
2R	23665294	23672088	Pde8	+	exon-exon	five_prime_utr,transcript,gene,exon,CDS	1	0	0	0	0	1
2R	23722210	23722875	Sesn	+	exon-exon	five_prime_utr,transcript,gene,exon,CDS	5	15	19	27	15	31
2R	24012268	24013035	Unc-89	-	exon-exon	transcript,gene,exon,CDS	1	0	0	1	0	0
2R	24012268	24013038	Unc-89	-	exon-exon	transcript,gene,exon,CDS	0	1	3	0	2	1
2R	24591952	24592299	pio	+	exon-exon	transcript,gene,exon,CDS	6	2	1	5	5	6
2R	24771725	24772795	Eps-15	-	exon-exon	transcript,gene,exon,CDS	51	65	48	203	101	134
2R	24882631	24883612	NKAIN	+	exon-exon	five_prime_utr,transcript,gene,exon,CDS	0	0	1	0	0	2
2R	24894084	24894606	NaCP60E	+	exon-exon	five_prime_utr,transcript,gene,exon,CDS	0	0	0	2	0	0
3L	135458	136335	Pdk1	+	exon-exon	five_prime_utr,transcript,gene,exon,CDS	62	76	54	181	116	137
3L	310277	311285	fwd	-	exon-exon	five_prime_utr,transcript,gene,exon,CDS	1	0	3	2	0	0
3L	313024	314317	fwd	-	exon-exon	five_prime_utr,transcript,gene,exon,CDS	4	8	3	23	11	8
3L	462181	462558	klar	-	exon-exon	five_prime_utr,transcript,gene,exon,CDS	0	1	0	1	4	0
3L	505887	506356	klar	-	exon-exon	transcript,gene,exon,CDS	2	0	0	0	0	0
3L	1003396	1003821	trio	-	exon-exon	transcript,gene,exon,CDS	1	0	2	1	1	1
3L	1009322	1009739	trio	-	exon-exon	transcript,gene,exon,CDS	0	0	1	0	1	2
3L	1172758	1174607	bab2	-	exon-exon	five_prime_utr,transcript,gene,exon,CDS	0	6	2	7	2	7
3L	1526334	1528076	CG12090	-	exon-exon	transcript,gene,exon,CDS	0	0	0	0	1	0
3L	1527190	1528076	CG12090	-	exon-exon	transcript,gene,exon,CDS	1	2	2	6	2	5
3L	1718706	1720169	drpr	-	exon-exon	transcript,gene,exon,CDS	5	4	3	1	6	0
3L	2484564	2485228	CG45186	+	exon-exon	five_prime_utr,transcript,gene,exon,CDS	0	1	3	0	3	2
3L	2503176	2503235	CG16758	-	exon-exon	transcript,gene,exon,CDS	2	0	0	0	1	5
3L	2509364	2510557	Spn	-	exon-exon	three_prime_utr,gene,exon,transcript,CDS	0	0	2	0	0	0
3L	2534711	2536218	Spn	-	exon-exon	five_prime_utr,transcript,gene,exon,CDS	6	2	3	3	3	2
3L	2534711	2541403	Spn	-	exon-exon	five_prime_utr,transcript,gene,exon,CDS	6	6	4	7	1	6
3L	2540977	2541403	Spn	-	exon-exon	five_prime_utr,transcript,gene,exon	0	2	0	0	1	1
3L	2563818	2564695	msn	-	exon-exon	transcript,gene,exon,CDS	0	0	0	1	1	3
3L	2665911	2667058	Fife	-	exon-exon	transcript,gene,exon,CDS	0	1	0	0	1	0
3L	3310520	3310896	ZnT63C	+	exon-exon	five_prime_utr,transcript,gene,exon,CDS	1	1	1	0	1	0
3L	3594651	3598621	Eip63E	+	exon-exon	transcript,gene,exon,CDS	0	2	1	3	1	1
3L	3722156	3723105	CG32264	-	exon-exon	transcript,gene,exon,CDS	0	0	1	3	1	1
3L	3767137	3769406	CG32264	-	exon-exon	transcript,gene,exon,CDS	0	5	1	7	6	1
3L	3769078	3769406	CG32264	-	exon-exon	transcript,gene,exon,CDS	2	8	2	10	1	5
3L	4324922	4325410	Cip4	-	exon-exon	transcript,gene,exon,CDS	15	25	16	63	25	31
3L	4390450	4391221	slow	+	exon-exon	five_prime_utr,transcript,gene,exon,CDS	4	2	2	1	0	0
3L	4577917	4580159	CG42540	+	exon-exon	transcript,gene,exon,CDS	0	1	0	0	0	0
3L	4577917	4588124	CG42540	+	exon-exon	transcript,gene,exon,CDS	2	0	0	0	0	0
3L	4645560	4647024	axo	-	exon-exon	transcript,gene,exon,CDS	1	0	0	0	0	0
3L	4659480	4660409	axo	-	exon-exon	transcript,gene,exon,CDS	0	0	1	0	0	1
3L	4664127	4664953	axo	-	exon-exon	transcript,gene,exon,CDS	0	0	0	0	1	4
3L	4670118	4675947	axo	-	exon-exon	five_prime_utr,transcript,gene,exon,CDS	1	0	1	2	0	3
3L	4673173	4675947	axo	-	exon-exon	five_prime_utr,transcript,gene,exon,CDS	1	1	0	0	0	0
3L	4674956	4675947	axo	-	exon-exon	five_prime_utr,transcript,gene,exon,CDS	1	0	0	0	1	0
3L	4912672	4913956	Rh50	+	exon-exon	transcript,gene,exon,CDS	1	0	0	0	0	0
3L	5162456	5167059	shep	-	exon-exon	transcript,gene,exon,CDS,three_prime_utr	0	0	0	0	1	0
3L	6035857	6036070	yip7	+	exon-exon	transcript,gene,exon,CDS	1	1	1	0	0	0
3L	6523030	6524096	sfl	+	exon-exon	five_prime_utr,transcript,gene,exon,CDS	11	8	15	129	74	96
3L	7179723	7183955	Dscam2	-	exon-exon	transcript,gene,exon,CDS	0	0	0	0	1	1
3L	7513818	7514354	CG7546	+	exon-exon	transcript,gene,exon,CDS	0	1	1	6	2	5
3L	7602788	7603962	CG33275	+	exon-exon	exon,gene,transcript,CDS	2	4	2	1	1	3
3L	7803269	7804707	CG32369	-	exon-exon	five_prime_utr,transcript,gene,exon,CDS	6	8	6	14	2	6
3L	7932301	7933234	syd	-	exon-exon	transcript,gene,exon,CDS	1	5	1	5	6	5
3L	8070952	8072493	Ect4	+	exon-exon	five_prime_utr,transcript,gene,exon,CDS	0	0	1	5	2	1
3L	8098346	8099536	Ect4	+	exon-exon	five_prime_utr,transcript,gene,exon,CDS	20	27	25	50	23	37
3L	8106016	8106949	Ect4	+	exon-exon	three_prime_utr,gene,exon,transcript,CDS	0	7	1	1	2	4
3L	8469410	8469682	Gug	+	exon-exon	transcript,gene,exon,CDS	12	16	17	46	29	51
3L	8469410	8469691	Gug	+	exon-exon	transcript,gene,exon,CDS	27	33	29	77	38	61
3L	8585971	8588818	CG43078	+	exon-exon	five_prime_utr,transcript,gene,exon,CDS	0	2	0	1	1	2
3L	8635681	8637598	Zasp66	+	exon-exon	transcript,gene,exon,CDS	8	4	5	0	0	2
3L	9107342	9108191	bol	-	exon-exon	exon,three_prime_utr,gene,transcript,CDS	0	0	0	0	0	1
3L	9112634	9113487	bol	-	exon-exon	five_prime_utr,transcript,gene,exon,CDS	1	1	2	1	2	3
3L	9418344	9419271	CG3967	-	exon-exon	five_prime_utr,transcript,gene,exon,CDS	2	0	3	3	6	7
3L	9660642	9664244	fry	-	exon-exon	transcript,gene,exon,CDS	1	2	9	4	1	3
3L	9686365	9689448	CG6767	-	exon-exon	transcript,gene,exon,CDS	3	4	6	5	6	3
3L	9736928	9738278	CG42268	-	exon-exon	transcript,gene,exon,CDS	0	0	0	0	0	1
3L	9747135	9750299	CG42268	-	exon-exon	transcript,gene,exon,CDS	1	1	1	1	0	2
3L	9843232	9845439	RasGAP1	-	exon-exon	transcript,gene,exon,CDS	0	0	0	1	0	2
3L	10568129	10568605	A2bp1	+	exon-exon	transcript,gene,exon,CDS	0	3	2	3	1	1
3L	10568129	10571246	A2bp1	+	exon-exon	transcript,gene,exon,CDS	1	0	2	1	1	1
3L	10573450	10576475	A2bp1	+	exon-exon	transcript,gene,exon,CDS	0	0	4	6	5	3
3L	10584816	10585539	A2bp1	+	exon-exon	transcript,gene,exon,CDS	0	0	0	1	0	1
3L	11085429	11085708	JIL-1	-	exon-exon	transcript,gene,exon,CDS	0	0	1	1	0	0
3L	11150873	11151557	CG32082	+	exon-exon	five_prime_utr,transcript,gene,exon,CDS	0	0	0	2	2	0
3L	11668195	11675665	CG32085	-	exon-exon	five_prime_utr,transcript,gene,exon,CDS	0	0	0	0	0	1
3L	11686070	11688338	Sug	+	exon-exon	transcript,gene,exon,CDS	3	0	4	0	0	0
3L	12219978	12221282	app	-	exon-exon	five_prime_utr,transcript,gene,exon,CDS	3	1	2	9	5	2
3L	12347194	12348139	CrzR	-	exon-exon	five_prime_utr,transcript,gene,exon,CDS	13	12	9	2	2	0
3L	12379139	12379644	Ncc69	-	exon-exon	five_prime_utr,transcript,gene,exon,CDS	0	0	1	1	2	1
3L	12851309	12852277	Wbp2	+	exon-exon	exon,three_prime_utr,gene,transcript,CDS	40	84	55	233	106	141
3L	12851309	12852277	not_annotated	-	intergenic-intergenic	not_annotated	0	0	0	0	0	1
3L	13356757	13356852	Nplp2	+	exon-exon	exon,gene,transcript,CDS	0	0	0	3	1	0
3L	14039048	14040594	Hsc70Cb	+	exon-exon	transcript,gene,exon,CDS	2	3	3	14	10	8
3L	14199945	14200807	nuf	+	exon-exon	five_prime_utr,transcript,gene,exon,CDS	16	4	8	0	0	0
3L	14199945	14201666	nuf	+	exon-exon	five_prime_utr,transcript,gene,exon,CDS	14	14	3	3	3	2
3L	14311861	14317337	fz	+	exon-exon	transcript,gene,exon,CDS	1	0	0	1	0	0
3L	14547117	14547482	Gbs-70E	-	exon-exon	five_prime_utr,transcript,gene,exon,CDS	1	5	5	4	4	6
3L	14667259	14667741	dlp	+	exon-exon	transcript,gene,exon,CDS	1	0	1	0	0	0
3L	14763053	14765684	CG9384	+	exon-exon	five_prime_utr,transcript,gene,exon,CDS	1	0	0	1	1	4
3L	14777339	14777766	bmm	-	exon-exon	transcript,gene,exon,CDS	5	8	10	19	7	24
3L	14839218	14840048	CG17839	+	exon-intron	five_prime_utr,transcript,gene,exon	0	0	0	0	0	1
3L	14864837	14870860	CG17839	+	exon-exon	five_prime_utr,transcript,gene,exon,CDS	0	1	0	0	0	0
3L	15910501	15911652	sff	-	exon-exon	five_prime_utr,transcript,gene,exon,CDS	0	0	0	1	1	0
3L	15946908	15947579	Pka-C3	-	exon-exon	five_prime_utr,transcript,gene,exon,CDS	5	10	7	12	10	11
3L	16068113	16077809	Mbs	+	exon-exon	transcript,gene,exon,CDS	0	0	1	2	0	1
3L	16148408	16148958	CG5151	-	exon-exon	five_prime_utr,transcript,gene,exon	30	38	31	41	25	39
3L	16651133	16651535	Baldspot	-	exon-exon	transcript,gene,exon,CDS	1	0	1	2	1	2
3L	16715441	16716837	Dab	+	exon-exon	transcript,gene,exon,CDS	1	0	2	3	2	0
3L	16912129	16913398	Lmpt	+	exon-exon	five_prime_utr,transcript,gene,exon,CDS	5	6	1	9	0	4
3L	16959099	16959884	Nc73EF	+	exon-exon	five_prime_utr,exon,gene,transcript,CDS	4	8	5	10	2	12
3L	17539456	17539736	Nedd4	+	exon-exon	exon,gene,transcript,CDS	0	0	1	0	0	0
3L	17602675	17603383	Eip74EF	-	exon-exon	five_prime_utr,transcript,gene,exon	1	0	2	3	5	0
3L	17715967	17738926	Ccn	+	exon-exon	five_prime_utr,transcript,gene,exon,CDS	0	0	0	0	0	1
3L	17721809	17723285	Ccn	+	exon-exon	transcript,gene,exon,CDS	0	0	0	1	0	2
3L	18887061	18887746	CG3961	-	exon-exon	five_prime_utr,transcript,gene,exon,CDS	13	3	9	25	27	19
3L	19171703	19172038	fz2	-	intron-intron	gene,transcript	0	0	1	3	0	3
3L	19970860	19972022	Ac76E	+	exon-exon	transcript,gene,exon,CDS	0	1	4	3	1	5
3L	20074107	20076131	sNPF-R	-	exon-exon	five_prime_utr,exon,gene,transcript,three_prime_utr	1	0	0	0	1	0
3L	20168476	20169063	CG42674	-	exon-exon	five_prime_utr,transcript,gene,exon	0	5	1	1	0	3
3L	20255898	20256638	rdgC	+	exon-exon	five_prime_utr,exon,gene,transcript,CDS	0	1	0	0	0	0
3L	21424454	21425545	barc	-	exon-exon	five_prime_utr,transcript,gene,exon,CDS	2	1	0	3	3	2
3L	21760031	21761265	Syn1	-	exon-exon	five_prime_utr,exon,gene,transcript,CDS	3	3	3	3	4	0
3L	21914776	21915655	mub	+	exon-exon	transcript,gene,exon,CDS	2	2	4	5	4	5
3L	21976295	21977630	CG7470	+	exon-exon	transcript,gene,exon,CDS	8	4	9	12	11	4
3L	21976295	21978374	CG7470	+	exon-exon	transcript,gene,exon,CDS	7	4	6	6	6	3
3L	22183786	22184602	olf413	+	exon-exon	five_prime_utr,transcript,gene,exon,CDS	1	0	0	0	0	0
3L	22777111	22778824	SPoCk	+	exon-exon	five_prime_utr,transcript,gene,exon,CDS	12	20	11	21	13	28
3L	23002053	23002443	nrm	+	exon-exon	five_prime_utr,transcript,gene,exon,CDS	0	0	1	2	0	0
3L	23007328	23007707	nrm	+	exon-exon	transcript,gene,exon,CDS	1	2	2	5	5	2
3L	23262708	23264364	nAChRalpha4	+	exon-exon	five_prime_utr,exon,gene,transcript,CDS	0	1	0	0	0	0
3L	23262708	23278462	nAChRalpha4	+	exon-exon	five_prime_utr,exon,gene,transcript,CDS	0	0	0	1	0	0
3L	23325642	23326760	alpha-Cat	-	exon-exon	transcript,three_prime_utr,gene,exon,CDS	4	0	0	4	4	3
3L	23740161	23746544	CG17698	+	exon-exon	five_prime_utr,transcript,gene,exon,CDS	1	1	1	3	1	1
3L	23873610	23874431	CG40470	-	exon-exon	transcript,gene,exon,CDS	0	1	0	0	0	0
3L	23934415	23935121	CG40470	-	exon-exon	transcript,gene,exon,CDS	0	0	0	0	0	1
3L	24725824	24726292	scro	+	exon-exon	five_prime_utr,transcript,gene,exon,CDS	0	1	2	0	0	0
3L	25303603	25304278	CG45782	-	exon-exon	transcript,gene,exon,CDS	0	0	1	1	0	1
3L	25421161	25421783	CG45782	-	exon-exon	transcript,gene,exon,CDS	1	0	0	1	0	0
3L	25873860	25874384	CG40178	-	exon-exon	transcript,gene,exon,CDS	0	0	0	1	0	2
3L	25924296	25978150	CG40178	-	exon-exon	five_prime_utr,transcript,gene,exon,CDS	3	2	2	0	1	2
3L	25933196	25961540	CG40178	-	exon-exon	transcript,gene,exon,CDS	0	0	0	0	0	1
3L	25961360	25969627	CG40178	-	exon-exon	exon,gene,transcript,CDS	1	0	1	1	0	0
3L	25961360	25978150	CG40178	-	exon-exon	five_prime_utr,exon,gene,transcript,CDS	0	1	0	1	0	2
3L	25969034	25969627	CG40178	-	exon-exon	transcript,gene,exon,CDS	4	4	3	1	3	3
3L	25969034	25978150	CG40178	-	exon-exon	five_prime_utr,transcript,gene,exon,CDS	1	1	1	0	0	0
3L	27146395	27147695	vtd	+	exon-exon	exon,gene,transcript,CDS	3	4	2	1	0	1
3L	27292882	27293271	Dbp80	+	exon-exon	transcript,gene,exon,CDS	11	16	12	11	15	10
3L	27331994	27332346	Dbp80	+	exon-exon	five_prime_utr,exon,gene,transcript,CDS	94	109	115	203	123	105
3L	27420679	27421014	Dbp80	+	exon-exon	three_prime_utr,gene,exon,transcript,CDS	3	2	3	1	0	1
3R	3468909	3469478	Parp	-	exon-exon	transcript,gene,exon,CDS	2	9	4	10	5	1
3R	3523414	3523947	Parp	-	exon-exon	transcript,gene,exon,CDS	14	14	17	33	20	22
3R	3584980	3585510	Parp	-	exon-exon	transcript,gene,exon,CDS	3	3	4	3	3	3
3R	3849499	3850235	CG41099	+	exon-exon	transcript,gene,exon,CDS	4	1	2	3	3	6
3R	3849503	3850235	CG41099	+	exon-exon	five_prime_utr,transcript,gene,exon,CDS	0	1	2	2	0	1
3R	4093946	4095991	CG42402	+	exon-exon	transcript,gene,exon,CDS	0	0	3	1	0	0
3R	4093946	4100015	CG42402	+	exon-exon	transcript,gene,exon,CDS	0	0	0	0	1	0
3R	4201843	4202797	CG12582	+	exon-exon	transcript,gene,exon,CDS	9	13	11	21	13	12
3R	4282674	4284406	cpx	+	exon-exon	five_prime_utr,transcript,gene,exon,CDS	1	0	0	1	0	0
3R	4379450	4379824	CG11739	+	exon-exon	five_prime_utr,transcript,gene,exon,CDS	7	5	3	11	7	9
3R	4467294	4468599	CG31523	-	exon-exon	five_prime_utr,transcript,gene,exon,CDS	3	1	1	0	1	1
3R	4626973	4628349	5-HT2A	+	exon-exon	exon,gene,transcript,CDS	2	2	2	1	3	0
3R	4680229	4680837	CG43427	+	exon-exon	five_prime_utr,transcript,gene,exon	4	3	6	8	3	5
3R	4795737	4797067	ctrip	-	exon-exon	transcript,gene,exon,CDS	0	0	2	1	1	1
3R	4795737	4797697	ctrip	-	exon-exon	transcript,gene,exon,CDS	3	7	0	2	2	5
3R	4796489	4797697	ctrip	-	exon-exon	transcript,gene,exon,CDS	0	0	0	0	0	1
3R	4799692	4801991	ctrip	-	exon-exon	five_prime_utr,transcript,gene,exon,CDS	10	11	10	23	18	11
3R	5295641	5299573	mtd	-	exon-exon	five_prime_utr,transcript,gene,exon,CDS	1	0	0	0	0	0
3R	5298202	5299573	mtd	-	exon-exon	five_prime_utr,transcript,gene,exon,CDS	1	2	0	0	0	3
3R	5312989	5314305	mtd	-	exon-exon	five_prime_utr,transcript,gene,exon,CDS	1	0	0	0	0	0
3R	5642114	5643777	MTA1-like	-	exon-exon	transcript,gene,exon,CDS	0	0	0	0	0	1
3R	6436725	6439007	gpp	+	exon-exon	five_prime_utr,exon,gene,transcript,CDS	1	1	5	1	2	5
3R	6566135	6566877	dpr11	-	exon-exon	five_prime_utr,transcript,gene,exon,CDS	0	0	0	0	0	2
3R	6820148	6820266	7SLRNA:CR42652	-	exon-exon	transcript,gene,exon	4	6	5	7	10	24
3R	6820197	6820256	7SLRNA:CR42652	-	exon-exon	transcript,gene,exon	14	9	7	35	24	48
3R	6822663	6822781	7SLRNA:CR32864	+	exon-exon	transcript,gene,exon	9	8	7	17	16	38
3R	6822673	6822732	7SLRNA:CR32864	+	exon-exon	transcript,gene,exon	31	27	25	96	75	145
3R	7101137	7102097	Alh	-	exon-exon	transcript,gene,exon,CDS	0	3	1	4	4	2
3R	7118958	7121753	Alh	-	exon-exon	five_prime_utr,transcript,gene,exon,CDS	0	0	2	1	0	1
3R	7495933	7497365	alpha-Est9	-	exon-exon	transcript,gene,exon,CDS	3	2	0	4	8	7
3R	7662252	7667835	Nlg1	+	exon-exon	five_prime_utr,transcript,gene,exon,CDS	1	2	0	1	0	3
3R	7662252	7675462	Nlg1	+	exon-exon	five_prime_utr,transcript,gene,exon,CDS	0	1	1	0	1	0
3R	7672952	7675462	Nlg1	+	exon-exon	transcript,gene,exon,CDS	0	1	0	2	1	1
3R	7864261	7865761	CG17816	-	exon-exon	transcript,gene,exon,CDS	3	3	5	10	6	6
3R	7864261	7868372	CG17816	-	exon-exon	transcript,gene,exon,CDS	2	2	1	1	1	0
3R	7865151	7865761	CG17816	-	exon-exon	transcript,gene,exon,CDS	1	0	2	0	0	0
3R	7959752	7961122	dsx	-	exon-exon	five_prime_utr,transcript,gene,exon,CDS	0	2	1	2	6	4
3R	8108232	8111301	puc	+	exon-exon	five_prime_utr,transcript,gene,exon,CDS	2	5	2	8	6	5
3R	8619786	8620532	5-HT2B	+	exon-exon	transcript,gene,exon,CDS	0	0	1	0	0	0
3R	8833975	8835510	pyd	-	exon-exon	transcript,gene,exon,CDS	1	1	0	0	1	1
3R	8838392	8842839	pyd	-	exon-exon	transcript,gene,exon,CDS	5	11	10	29	21	27
3R	9079745	9081022	pum	-	exon-exon	transcript,gene,exon,CDS	1	3	0	4	0	1
3R	9217987	9218763	pum	-	exon-exon	transcript,gene,exon,CDS	15	13	15	19	8	10
3R	9232074	9234664	pum	-	exon-exon	five_prime_utr,transcript,gene,exon,CDS	2	1	0	0	0	0
3R	9354422	9355083	CG45050	+	exon-exon	five_prime_utr,exon,gene,transcript,CDS	3	6	2	25	15	11
3R	9432029	9432839	ps	+	exon-exon	five_prime_utr,exon,gene,transcript,CDS	6	28	7	43	50	42
3R	9432032	9432839	ps	+	exon-exon	five_prime_utr,exon,gene,transcript,CDS	3	5	2	15	17	6
3R	9445044	9446497	ps	+	exon-exon	exon,gene,transcript,CDS	3	9	7	18	9	12
3R	9474717	9475840	CG16779	-	exon-exon	five_prime_utr,transcript,gene,exon,CDS	0	1	0	0	0	0
3R	9621519	9622774	CG8312	+	exon-exon	five_prime_utr,transcript,gene,exon,CDS	1	1	1	6	2	0
3R	9930364	9943894	Glut4EF	+	exon-exon	five_prime_utr,exon,CDS,three_prime_utr,gene,transcript	2	2	0	2	0	1
3R	9943481	9943894	Glut4EF	+	exon-exon	transcript,three_prime_utr,gene,exon,CDS	19	22	9	26	21	28
3R	10004656	10008854	Mical	-	exon-exon	three_prime_utr,gene,exon,transcript,CDS	0	1	1	1	1	0
3R	10014990	10015926	Mical	-	exon-exon	transcript,gene,exon,CDS	4	3	6	7	4	8
3R	10372149	10373205	Rfx	-	exon-exon	five_prime_utr,transcript,gene,exon,CDS	1	4	1	11	3	1
3R	10866529	10866976	SelR	-	exon-exon	five_prime_utr,transcript,gene,exon,CDS	7	10	7	10	11	11
3R	10992905	10993605	CG34114	+	exon-exon	five_prime_utr,transcript,gene,exon,CDS	3	0	0	0	0	0
3R	13019342	13021642	CtBP	+	exon-exon	five_prime_utr,transcript,gene,exon,CDS	0	1	5	3	5	5
3R	13019342	13025044	CtBP	+	exon-exon	five_prime_utr,transcript,gene,exon,CDS	4	1	2	0	1	1
3R	13232679	13233124	Ace	-	exon-exon	transcript,gene,exon,CDS	2	0	1	3	2	1
3R	13243219	13244399	Ace	-	exon-exon	transcript,gene,exon,CDS	0	0	0	1	0	0
3R	13430923	13431353	yrt	-	exon-exon	transcript,gene,exon,CDS	10	11	10	46	24	29
3R	13757183	13757783	CG34383	+	exon-exon	three_prime_utr,gene,exon,transcript,CDS	10	3	6	10	3	3
3R	13757183	13757792	CG34383	+	exon-intron	three_prime_utr,gene,exon,transcript,CDS	12	6	4	8	13	10
3R	14066541	14067152	foxo	+	exon-exon	five_prime_utr,exon,gene,transcript,CDS	17	24	14	52	31	35
3R	14341222	14345184	NK7.1	-	exon-exon	five_prime_utr,transcript,gene,exon,CDS	2	1	0	0	3	2
3R	14344225	14345184	NK7.1	-	exon-exon	five_prime_utr,transcript,gene,exon,CDS	2	0	3	3	2	1
3R	14427037	14433205	cv-c	-	exon-exon	five_prime_utr,transcript,gene,exon,CDS	1	5	1	2	0	1
3R	14523154	14525473	Pde6	-	exon-exon	transcript,gene,exon,CDS	2	8	4	7	2	6
3R	14529177	14530230	Pde6	-	exon-exon	five_prime_utr,transcript,gene,exon,CDS	7	12	8	19	14	14
3R	14583051	14593215	stumps	+	exon-exon	five_prime_utr,transcript,gene,exon,CDS	0	0	0	0	1	0
3R	14592282	14593215	stumps	+	exon-exon	transcript,gene,exon,CDS	0	0	1	4	0	1
3R	14668866	14671803	Meltrin	-	exon-exon	transcript,gene,exon,CDS	0	3	5	5	3	4
3R	14823863	14827656	btsz	-	exon-exon	five_prime_utr,transcript,gene,exon,CDS	1	0	0	0	0	0
3R	14859309	14860067	btsz	-	exon-exon	five_prime_utr,transcript,gene,exon,CDS	0	0	0	1	0	0
3R	15284613	15285354	Tm1	+	exon-exon	five_prime_utr,transcript,gene,exon,CDS	1	2	3	3	1	0
3R	15295113	15295544	Tm1	+	exon-exon	transcript,gene,exon,CDS	4	3	5	4	5	9
3R	15954158	15955205	Sap47	+	exon-exon	exon,gene,transcript,CDS	0	0	0	0	0	1
3R	15954158	15956307	Sap47	+	exon-exon	exon,gene,transcript,CDS	4	3	0	10	7	7
3R	16077114	16077537	Mhcl	-	exon-exon	transcript,gene,exon,CDS	0	0	0	1	1	0
3R	16166536	16167265	CG6006	+	exon-exon	five_prime_utr,transcript,gene,exon,CDS	0	2	0	1	2	0
3R	16298470	16299689	gish	+	exon-exon	transcript,gene,exon,CDS	1	0	0	0	0	0
3R	16512964	16514176	CG42342	+	exon-exon	five_prime_utr,transcript,gene,exon,CDS	1	0	0	0	0	0
3R	16635546	16637111	Fas1	+	exon-exon	transcript,gene,exon,CDS	1	0	0	1	0	0
3R	17064716	17064961	Dad	+	exon-exon	transcript,gene,exon,CDS	6	3	4	7	12	11
3R	17238913	17239907	beat-IIb	-	exon-exon	transcript,gene,exon,CDS	0	0	0	0	1	0
3R	17239478	17239907	beat-IIb	-	exon-exon	exon,gene,transcript,CDS	0	1	0	0	0	0
3R	17331018	17332709	beat-IIa	-	exon-exon	transcript,gene,exon,CDS	1	0	0	0	0	0
3R	17695923	17696586	osa	-	exon-exon	transcript,gene,exon,CDS	0	0	0	1	0	0
3R	17777948	17780786	CG43102	-	exon-exon	five_prime_utr,transcript,gene,exon,CDS	1	0	0	3	0	4
3R	17966473	17967828	cpo	+	exon-exon	five_prime_utr,transcript,gene,exon,CDS	1	0	0	0	2	0
3R	18008865	18010574	cpo	+	exon-exon	transcript,three_prime_utr,gene,exon,CDS	1	2	0	2	0	3
3R	18009948	18010574	cpo	+	exon-exon	transcript,three_prime_utr,gene,exon,CDS	1	4	1	4	2	5
3R	18434235	18435790	fru	-	exon-exon	five_prime_utr,transcript,gene,exon,CDS	1	0	0	0	0	3
3R	18919423	18921319	Xrp1	+	exon-exon	five_prime_utr,transcript,gene,exon,CDS	3	5	3	7	4	3
3R	19015791	19018483	gukh	+	exon-exon	transcript,gene,exon,CDS	2	3	0	5	2	3
3R	19087405	19088300	cdi	-	exon-exon	five_prime_utr,transcript,gene,exon,CDS	0	4	1	1	1	2
3R	19141412	19142273	Ppcs	-	exon-exon	three_prime_utr,gene,exon,transcript,CDS	1	3	0	2	2	5
3R	19218969	19219627	vib	-	exon-exon	transcript,gene,exon,CDS	8	5	5	6	5	8
3R	19493965	19494318	Dys	+	exon-exon	transcript,gene,exon,CDS	4	6	4	13	7	9
3R	19554818	19562826	Dys	+	exon-exon	transcript,gene,exon,CDS	0	0	0	0	0	1
3R	19560148	19562826	Dys	+	exon-exon	transcript,gene,exon,CDS	0	0	0	0	1	0
3R	19760265	19761034	GluClalpha	+	exon-exon	transcript,gene,exon,CDS	0	0	3	0	1	0
3R	19760265	19766647	GluClalpha	+	exon-exon	transcript,gene,exon,CDS	0	0	0	0	2	0
3R	19760265	19774704	GluClalpha	+	exon-exon	transcript,gene,exon,CDS	4	2	1	4	4	1
3R	19763598	19764413	GluClalpha	+	exon-exon	transcript,gene,exon,CDS	0	0	0	1	0	0
3R	19827654	19829042	bnl	-	exon-exon	five_prime_utr,transcript,gene,exon,CDS	1	2	1	4	3	0
3R	19937254	19938456	Hs6st	-	exon-exon	transcript,gene,exon,CDS	0	1	2	0	3	0
3R	20287949	20291086	cic	+	exon-exon	five_prime_utr,transcript,gene,exon,CDS	2	6	3	9	7	5
3R	20791745	20792555	Syp	+	exon-exon	five_prime_utr,transcript,gene,exon,CDS	3	1	1	8	4	8
3R	20797144	20798409	Syp	+	exon-exon	transcript,gene,exon,CDS	1	4	1	2	1	1
3R	20963725	20964193	Atpalpha	+	exon-exon	five_prime_utr,transcript,gene,exon,CDS	0	0	0	1	0	0
3R	21154890	21155387	SNF4Agamma	+	exon-exon	five_prime_utr,exon,gene,transcript,CDS	0	0	1	5	1	1
3R	21625165	21626850	E2f1	-	exon-exon	five_prime_utr,transcript,gene,exon,CDS	8	7	7	12	10	6
3R	21817101	21819123	CASK	-	exon-exon	transcript,gene,exon,CDS	0	0	0	1	0	3
3R	21995520	21996787	Eip93F	+	exon-exon	transcript,gene,exon,CDS	15	9	12	24	17	27
3R	22728843	22730148	CG45049	+	exon-exon	five_prime_utr,transcript,gene,exon,three_prime_utr	0	0	1	0	0	0
3R	22953001	22953468	klg	+	exon-exon	transcript,gene,exon,CDS	0	0	0	1	0	0
3R	23169896	23170480	Irk1	+	exon-exon	five_prime_utr,transcript,gene,exon,CDS	0	0	2	1	2	4
3R	23197287	23197976	cnc	-	exon-exon	five_prime_utr,transcript,gene,exon,CDS	23	22	23	47	17	43
3R	23209342	23209883	cnc	-	exon-exon	transcript,gene,exon,CDS	17	14	10	34	18	30
3R	23311982	23313558	pnt	-	exon-exon	transcript,gene,exon,CDS	2	0	0	1	0	0
3R	23337896	23340527	pnt	-	exon-exon	five_prime_utr,transcript,gene,exon,CDS	2	1	3	1	4	1
3R	23359310	23359393	RpS3	+	exon-exon	transcript,gene,exon,CDS	0	2	0	4	1	6
3R	23614377	23615206	CG31145	-	exon-exon	transcript,gene,exon,CDS	0	0	0	0	1	0
3R	23622371	23627460	CG31145	-	exon-exon	five_prime_utr,transcript,gene,exon,CDS	0	4	2	11	5	5
3R	23806626	23808029	CG33111	-	exon-exon	five_prime_utr,transcript,gene,exon,CDS	3	1	2	4	2	0
3R	24012983	24013628	KrT95D	-	exon-exon	transcript,gene,exon,CDS	0	0	1	1	0	1
3R	24219600	24220563	twin	-	exon-exon	five_prime_utr,transcript,gene,exon,CDS	0	1	1	1	2	0
3R	24590572	24591421	mld	+	exon-exon	five_prime_utr,exon,gene,transcript,CDS	0	2	0	2	2	1
3R	24677244	24691933	slo	+	exon-exon	transcript,gene,exon,CDS	0	0	3	0	0	0
3R	24694957	24699426	slo	+	exon-exon	transcript,gene,exon,CDS	0	0	0	0	0	1
3R	24694957	24703307	slo	+	exon-exon	transcript,gene,exon,CDS	0	0	0	2	0	0
3R	24727706	24728326	tok	+	exon-exon	five_prime_utr,transcript,gene,exon,CDS	2	4	4	14	6	9
3R	25396712	25397562	Fur1	-	exon-exon	five_prime_utr,transcript,gene,exon,CDS	5	5	5	14	7	14
3R	25546161	25546505	msi	+	intron-intron	gene,transcript	0	0	0	0	0	1
3R	25564080	25600764	msi	+	exon-exon	transcript,three_prime_utr,gene,exon,CDS	0	0	0	0	1	0
3R	25574884	25584453	msi	+	exon-exon	five_prime_utr,transcript,gene,exon,CDS	0	0	0	0	1	0
3R	25705931	25709517	LpR2	-	exon-exon	transcript,gene,exon,CDS	1	12	9	12	3	3
3R	25706287	25709517	LpR2	-	exon-exon	transcript,gene,exon,CDS	50	68	56	61	28	57
3R	25709291	25710147	LpR2	-	exon-exon	transcript,gene,exon,CDS	2	2	3	1	2	4
3R	25710025	25739622	LpR2	-	exon-exon	five_prime_utr,transcript,gene,exon,CDS	3	1	0	0	0	0
3R	25744684	25747233	LpR1	-	exon-exon	transcript,gene,exon,CDS	0	0	0	1	1	0
3R	25889655	25890278	Lnk	+	exon-exon	five_prime_utr,exon,gene,transcript,CDS	2	2	0	5	3	6
3R	26045469	26045827	gro	+	exon-exon	transcript,gene,exon,CDS	4	6	2	3	1	3
3R	26554357	26555651	scrib	+	exon-exon	transcript,gene,exon,CDS	15	29	17	48	30	44
3R	26578721	26581022	scrib	+	exon-exon	transcript,gene,exon,CDS	0	2	1	5	3	0
3R	26597647	26598712	scrib	+	exon-exon	transcript,gene,exon,CDS	1	4	0	3	4	0
3R	26848661	26849549	Lerp	-	exon-exon	transcript,gene,exon,CDS	0	0	0	1	0	0
3R	26855573	26856297	Lerp	-	exon-exon	transcript,gene,exon,CDS	1	0	0	2	1	0
3R	26924634	26925261	sda	+	exon-exon	five_prime_utr,transcript,gene,exon,CDS	8	10	5	7	16	17
3R	27232473	27233681	CG31064	-	exon-exon	transcript,gene,exon,CDS	1	3	1	5	3	9
3R	27972921	27974342	betaTub97EF	-	exon-exon	exon,gene,transcript,CDS	1	2	3	5	1	6
3R	28235075	28235453	CG34354	+	exon-exon	transcript,gene,exon,CDS	0	1	2	0	1	1
3R	28333709	28334707	larp	-	exon-exon	five_prime_utr,transcript,gene,exon,CDS	12	14	13	25	15	29
3R	28727525	28729049	htt	+	exon-exon	transcript,gene,exon,CDS	2	1	0	5	3	1
3R	28839925	28840825	Apc	-	exon-exon	five_prime_utr,transcript,gene,exon,CDS	0	0	0	1	0	0
3R	29471651	29473440	Ptp99A	+	exon-exon	transcript,gene,exon,CDS	0	1	0	1	0	0
3R	29500719	29501488	Trc8	-	exon-exon	transcript,gene,exon,CDS	2	6	7	12	10	12
3R	29597241	29597473	alph	+	exon-exon	exon,three_prime_utr,gene,transcript,CDS	1	0	2	0	0	0
3R	29862901	29862957	RpS8	+	exon-exon	transcript,gene,exon,CDS	0	0	0	2	0	1
3R	29959031	29962030	TkR99D	-	exon-exon	five_prime_utr,transcript,gene,exon,CDS	0	1	0	0	0	0
3R	30067075	30068420	sima	+	exon-exon	transcript,gene,exon,CDS	28	39	21	82	38	58
3R	30109295	30110618	sima	+	exon-exon	transcript,gene,exon,CDS	3	13	10	13	10	19
3R	30479119	30479780	PH4alphaEFB	+	exon-exon	transcript,gene,exon,CDS	1	2	0	6	0	2
3R	30483893	30484752	PH4alphaEFB	+	exon-exon	transcript,gene,exon,CDS	0	0	1	0	0	0
3R	30571809	30573072	tmod	+	exon-exon	transcript,gene,exon,CDS	7	4	2	4	5	4
3R	30800038	30800963	wts	-	exon-exon	five_prime_utr,transcript,gene,exon,CDS	1	1	0	3	3	0
3R	30816875	30818207	cindr	+	exon-exon	five_prime_utr,transcript,gene,exon,CDS	5	7	6	23	11	15
3R	30915940	30916721	Ptx1	+	exon-exon	five_prime_utr,transcript,gene,exon,CDS	1	0	2	0	0	4
3R	31595434	31595520	RpL6	-	exon-exon	exon,gene,transcript,CDS	1	1	0	4	0	4
3R	31864597	31866436	heph	-	exon-exon	transcript,gene,exon,CDS	0	0	0	2	0	0
3R	32010577	32011102	heph	-	intron-intron	gene,transcript	0	0	0	0	1	0
4	72321	72862	pan	+	exon-exon	five_prime_utr,exon,gene,transcript,CDS	8	0	5	5	2	1
4	72321	75165	pan	+	exon-exon	five_prime_utr,exon,gene,transcript,CDS	1	3	2	3	2	2
4	72321	87166	pan	+	exon-exon	five_prime_utr,exon,gene,transcript,CDS	5	8	4	9	11	8
4	72321	94615	pan	+	exon-exon	five_prime_utr,exon,gene,transcript,CDS	2	0	1	8	4	3
4	75068	87166	pan	+	exon-exon	transcript,gene,exon,CDS	1	1	0	2	0	2
4	85712	87166	pan	+	exon-exon	transcript,gene,exon,CDS	2	0	0	3	3	1
4	94423	95002	pan	+	exon-exon	transcript,gene,exon,CDS	2	1	0	1	5	2
4	94423	99475	pan	+	exon-exon	transcript,gene,exon,CDS	0	0	1	1	1	2
4	185827	186840	CG2316	-	exon-exon	transcript,gene,exon,CDS	2	2	2	0	4	0
4	189998	191386	CG2316	-	exon-exon	five_prime_utr,transcript,gene,exon	0	0	1	0	0	1
4	236395	240833	CG1674	+	exon-exon	transcript,gene,exon,CDS	1	0	0	2	1	0
4	390425	391544	Lin29	-	exon-exon	five_prime_utr,transcript,gene,exon,CDS	0	1	0	0	0	1
4	449924	450509	CaMKI	+	exon-exon	transcript,gene,exon,CDS	219	373	231	820	509	694
4	450242	450509	CaMKI	+	exon-exon	five_prime_utr,transcript,gene,exon,CDS	57	81	72	260	121	159
4	473147	474768	Asator	-	exon-exon	three_prime_utr,gene,exon,transcript,CDS	5	3	0	5	4	3
4	474960	477102	Asator	-	exon-exon	transcript,gene,exon,CDS	0	0	2	0	0	0
4	480035	481704	Asator	-	exon-exon	five_prime_utr,transcript,gene,exon,CDS	0	2	0	0	3	0
4	521473	526520	zfh2	+	exon-exon	five_prime_utr,transcript,gene,exon,CDS	0	0	2	0	0	0
4	524331	526520	zfh2	+	exon-exon	transcript,gene,exon,CDS	0	1	1	1	0	0
4	611285	613795	Eph	+	exon-exon	five_prime_utr,exon,gene,transcript,CDS	2	0	1	6	2	3
4	680440	681135	CG11360	+	exon-exon	five_prime_utr,transcript,gene,exon,CDS	1	0	0	1	2	1
4	710917	714512	ey	+	exon-exon	five_prime_utr,transcript,gene,exon,CDS	0	1	1	0	0	1
4	737736	742550	bt	+	exon-exon	transcript,gene,exon,CDS	0	0	0	1	0	0
4	822307	823618	Sox102F	-	intron-exon	five_prime_utr,exon,gene,transcript	0	1	0	1	1	1
4	822337	823618	Sox102F	-	intron-exon	five_prime_utr,exon,gene,transcript	1	1	2	4	0	2
4	823501	824448	Sox102F	-	exon-intron	transcript,gene,exon,CDS	0	3	2	4	4	3
4	823501	827924	Sox102F	-	exon-exon	five_prime_utr,transcript,gene,exon,CDS	10	7	5	30	21	31
4	882617	883641	unc-13	-	exon-exon	transcript,gene,exon,CDS	0	0	0	0	1	0
4	925083	926661	eIF4G	-	exon-exon	transcript,gene,exon,CDS	1	1	0	2	1	1
4	938332	939117	mGluR	+	exon-exon	five_prime_utr,transcript,gene,exon,CDS	0	0	0	1	0	0
4	953513	955050	4E-T	-	exon-exon	transcript,gene,exon,CDS	2	4	2	5	8	4
4	1022242	1023680	PlexA	-	exon-exon	five_prime_utr,transcript,gene,exon,CDS	23	25	18	37	36	21
4	1070749	1070923	Rfabg	+	exon-exon	transcript,gene,exon,CDS	1	2	5	6	6	2
4	1070792	1070957	Rfabg	+	exon-exon	transcript,gene,exon,CDS	0	2	0	1	1	0
4	1072288	1073310	Rfabg	+	exon-exon	transcript,gene,exon,CDS	0	1	2	4	0	3
4	1072859	1073310	Rfabg	+	exon-exon	transcript,gene,exon,CDS	2	2	5	5	8	3
4	1073062	1073310	Rfabg	+	exon-exon	transcript,gene,exon,CDS	0	2	1	1	1	3
4	1074514	1074636	Rfabg	+	exon-exon	transcript,gene,exon,CDS	0	1	0	4	1	2
4	1074667	1074896	Rfabg	+	exon-exon	transcript,gene,exon,CDS	1	3	1	2	2	4
4	1117851	1121622	Cals	-	exon-exon	five_prime_utr,transcript,gene,exon,CDS	0	7	1	9	5	1
4	1119937	1120801	Cals	-	exon-exon	transcript,gene,exon,CDS	3	4	3	1	6	0
4	1129435	1130586	CG11155	+	exon-exon	transcript,gene,exon,CDS	7	12	10	23	13	15
4	1193560	1196477	PIP4K	-	exon-exon	five_prime_utr,exon,gene,transcript,CDS	1	3	4	1	2	2
4	1233129	1233510	Caps	+	exon-exon	five_prime_utr,transcript,gene,exon,CDS	0	0	0	0	0	2
4	1233129	1234799	Caps	+	exon-exon	five_prime_utr,transcript,gene,exon,CDS	0	0	0	0	1	0
4	1247102	1250883	Caps	+	exon-exon	transcript,gene,exon,CDS	0	0	2	1	0	0
4	1247102	1255998	Caps	+	exon-exon	transcript,gene,exon,CDS	0	0	1	0	1	0
4	1248303	1248836	Caps	+	exon-exon	transcript,gene,exon,CDS	0	0	0	1	0	0
4	1261952	1265409	Caps	+	exon-exon	transcript,gene,exon,CDS	1	0	0	0	0	0
X	289041	290596	CG13375	-	exon-exon	five_prime_utr,transcript,gene,exon,CDS	2	1	1	1	0	0
X	893222	894305	CG43867	-	exon-exon	five_prime_utr,transcript,gene,exon,CDS	1	0	0	1	0	0
X	950364	950839	CG3690	-	exon-exon	exon,gene,transcript,CDS	5	9	4	2	2	4
X	1225434	1226282	CG3638	-	exon-exon	transcript,gene,exon,CDS	2	11	8	16	8	9
X	1251172	1252096	Atf3	-	exon-exon	five_prime_utr,transcript,gene,exon,CDS	1	1	2	5	0	3
X	1675600	1677317	CG32809	-	exon-exon	exon,three_prime_utr,gene,transcript,CDS	0	0	0	0	0	1
X	1683097	1684745	CG32809	-	exon-exon	transcript,gene,exon,CDS	0	0	1	0	0	0
X	2379042	2381944	PsGEF	-	exon-exon	transcript,gene,exon,CDS	0	0	0	0	0	1
X	2641125	2642093	sgg	+	exon-exon	five_prime_utr,transcript,gene,exon,CDS	0	4	5	21	8	8
X	2671121	2673618	sgg	+	exon-exon	transcript,gene,exon,CDS	3	1	3	5	3	2
X	2672914	2673618	sgg	+	exon-exon	transcript,gene,exon,CDS	0	1	0	2	2	0
X	2955948	2957257	rst	-	exon-exon	transcript,gene,exon,CDS	0	0	0	0	1	0
X	3244735	3246685	dnc	+	exon-exon	five_prime_utr,transcript,gene,exon,CDS	5	1	1	4	5	5
X	3519825	3520133	CG32791	-	exon-exon	exon,gene,transcript,CDS	0	0	0	1	0	0
X	3519825	3524031	CG32791	-	exon-exon	five_prime_utr,exon,gene,transcript,CDS	1	0	0	0	1	0
X	3522212	3524031	CG32791	-	exon-exon	five_prime_utr,transcript,gene,exon,CDS	0	1	1	1	0	0
X	3523634	3524031	CG32791	-	exon-exon	five_prime_utr,transcript,gene,exon,CDS	1	0	0	0	0	0
X	3692953	3693932	Mnt	+	exon-exon	five_prime_utr,transcript,gene,exon,CDS	5	2	1	5	3	5
X	3721376	3721647	tlk	+	exon-exon	five_prime_utr,transcript,gene,exon,CDS	0	0	2	1	2	1
X	4450688	4451039	bi	+	exon-exon	transcript,gene,exon,CDS	0	0	0	1	0	0
X	4674367	4676572	rap	-	exon-exon	five_prime_utr,transcript,gene,exon,CDS	0	1	0	2	0	2
X	4723178	4725194	Proc-R	+	exon-exon	five_prime_utr,transcript,gene,exon,CDS	3	6	0	2	3	3
X	4898408	4899452	CG42594	+	exon-exon	transcript,gene,exon,CDS	1	0	0	0	0	0
X	5351829	5353004	SK	+	exon-exon	transcript,start_codon,exon,CDS,gene	0	0	0	1	0	0
X	5396184	5396600	SK	+	exon-exon	transcript,gene,exon,CDS	0	0	3	0	0	0
X	5398065	5398762	SK	+	exon-exon	transcript,gene,exon,CDS	0	0	1	0	0	0
X	5711477	5711803	CG33080	-	exon-exon	five_prime_utr,exon,gene,transcript,CDS	0	9	8	11	8	6
X	5761169	5762681	MAPk-Ak2	-	exon-exon	five_prime_utr,transcript,gene,exon,CDS	1	6	2	11	6	2
X	6123389	6126857	Ca-alpha1T	-	exon-exon	transcript,gene,exon,CDS	0	0	0	0	0	1
X	6630705	6631105	pigs	+	exon-exon	five_prime_utr,transcript,gene,exon,CDS	1	4	4	4	2	5
X	6644562	6645338	pigs	+	exon-exon	transcript,gene,exon,CDS	3	3	5	7	6	12
X	6665000	6665686	Ctr1A	+	exon-exon	five_prime_utr,transcript,gene,exon,CDS	1	0	0	0	0	1
X	7232364	7233229	CG9650	+	exon-exon	five_prime_utr,transcript,gene,exon,CDS	0	0	0	0	0	1
X	7660406	7661138	ct	+	exon-exon	transcript,gene,exon,CDS	0	1	0	2	1	1
X	7660406	7663554	ct	+	exon-exon	transcript,gene,exon,CDS	1	0	2	0	0	0
X	8191812	8192161	sdt	+	exon-exon	transcript,gene,exon,CDS	2	0	0	0	0	0
X	8223628	8224047	sdt	+	exon-exon	five_prime_utr,transcript,gene,exon,CDS	5	3	4	18	12	9
X	8531525	8532464	Nrg	+	exon-exon	five_prime_utr,transcript,gene,exon,CDS	2	4	1	7	4	3
X	8768056	8768942	Lim1	-	exon-exon	five_prime_utr,transcript,gene,exon,CDS	1	1	0	0	0	0
X	9096766	9098413	CG7766	-	exon-exon	transcript,gene,exon,CDS	4	3	2	8	8	8
X	9643657	9644367	l(1)G0232	-	exon-exon	five_prime_utr,transcript,gene,exon,CDS	3	4	1	4	6	4
X	9811788	9812156	CG32698	+	exon-exon	five_prime_utr,exon,gene,transcript,CDS	18	51	48	183	99	104
X	9836314	9836806	CG32698	+	exon-exon	transcript,gene,exon,CDS	0	0	0	0	4	2
X	10052174	10052260	Yp2	-	exon-exon	transcript,gene,exon,CDS	9	4	4	6	4	13
X	10053923	10054102	Yp1	+	exon-exon	exon,gene,transcript,CDS	25	19	15	23	17	47
X	10060448	10061348	CG15312	-	exon-exon	transcript,gene,exon,CDS	2	2	3	3	0	1
X	10122056	10123204	RhoU	+	exon-exon	five_prime_utr,transcript,gene,exon,CDS	4	9	3	5	5	10
X	10224919	10226655	CG34408	+	exon-exon	transcript,gene,exon,CDS	27	45	29	115	48	59
X	10519348	10519777	spri	-	exon-exon	five_prime_utr,transcript,gene,exon,CDS	3	0	1	4	1	1
X	10519348	10523564	spri	-	exon-exon	five_prime_utr,transcript,gene,exon,CDS	2	3	3	8	5	8
X	10575390	10576156	spri	-	exon-exon	transcript,gene,exon,CDS	7	4	6	12	4	10
X	11222019	11222254	CG44422	-	exon-exon	three_prime_utr,gene,exon,transcript	2	0	0	0	0	0
X	11394223	11396103	dlg1	+	exon-exon	transcript,gene,exon,CDS	3	4	6	13	10	3
X	11395240	11396103	dlg1	+	exon-exon	exon,gene,transcript,CDS	4	16	20	31	23	30
X	11395240	11396571	dlg1	+	exon-exon	exon,gene,transcript,CDS	2	4	1	4	5	5
X	11395240	11400832	dlg1	+	exon-exon	exon,gene,transcript,CDS	11	4	5	27	10	11
X	11397825	11398822	dlg1	+	exon-exon	transcript,gene,exon,CDS	1	0	0	1	0	0
X	11397825	11400832	dlg1	+	exon-exon	transcript,gene,exon,CDS	3	5	1	8	7	3
X	11814697	11815539	CG1578	-	exon-exon	five_prime_utr,transcript,gene,exon,CDS	3	5	2	6	6	6
X	11948628	11950157	cac	-	exon-exon	transcript,gene,exon,CDS	0	0	0	0	0	1
X	11971459	11972243	cac	-	exon-exon	transcript,gene,exon,CDS	0	0	0	0	0	1
X	12316764	12317405	Ten-a	+	exon-exon	transcript,gene,exon,CDS	1	1	0	2	2	0
X	12475640	12475997	CG42258	+	exon-exon	five_prime_utr,transcript,gene,exon,CDS	5	17	5	12	9	10
X	12607698	12608865	Sec16	+	exon-exon	transcript,three_prime_utr,gene,exon,CDS	0	0	0	1	0	1
X	12607698	12609326	Sec16	+	exon-exon	transcript,three_prime_utr,gene,exon,CDS	1	0	0	0	0	0
X	12794095	12794584	Pde9	-	exon-exon	exon,gene,transcript,CDS	1	1	6	6	2	2
X	12806898	12807228	Pde9	-	exon-exon	transcript,gene,exon,CDS	1	2	1	6	4	6
X	12829710	12832340	Pde9	-	exon-exon	five_prime_utr,transcript,gene,exon,CDS	6	6	7	18	23	14
X	13081513	13083098	hep	-	exon-exon	three_prime_utr,gene,exon,transcript,CDS	8	20	16	20	17	31
X	13085596	13087140	hep	-	exon-exon	transcript,gene,exon,CDS	9	10	18	28	9	20
X	13219748	13220146	mew	-	exon-exon	transcript,gene,exon,CDS	7	4	12	10	7	14
X	13264917	13270612	HDAC4	-	exon-exon	exon,three_prime_utr,gene,transcript,CDS	0	0	0	0	0	1
X	13264917	13270642	HDAC4	-	exon-exon	exon,three_prime_utr,gene,transcript,CDS	2	0	0	0	0	1
X	13373863	13374385	CG1640	+	exon-exon	five_prime_utr,transcript,gene,exon,CDS	0	2	7	9	3	5
X	13520518	13521183	Neto	+	exon-exon	transcript,gene,exon,CDS	0	1	0	0	1	2
X	13575902	13577664	Tango13	+	exon-exon	five_prime_utr,transcript,gene,exon,CDS	5	10	5	11	7	4
X	13584861	13586092	Tango13	+	exon-exon	exon,gene,transcript,CDS	5	7	8	13	4	7
X	13750316	13752027	Pdcd4	-	exon-exon	five_prime_utr,exon,gene,transcript,CDS	6	3	5	19	9	14
X	13759869	13760251	Yp3	+	exon-exon	transcript,gene,exon,CDS	5	18	20	12	4	13
X	13767787	13770142	rdgB	+	exon-exon	five_prime_utr,transcript,gene,exon,CDS	0	0	0	1	0	0
X	14946271	14946481	pdgy	-	exon-exon	transcript,gene,exon,CDS	0	1	0	1	1	0
X	14990320	14993766	eag	+	exon-exon	transcript,gene,exon,CDS	0	0	0	0	1	0
X	15073341	15074374	Lsd-2	-	exon-exon	transcript,gene,exon,CDS	26	42	27	91	45	61
X	15099813	15101172	Rab3-GEF	+	exon-exon	transcript,gene,exon,CDS	0	1	0	0	0	0
X	15305829	15311216	gce	+	exon-exon	five_prime_utr,transcript,gene,exon,CDS	1	3	4	9	7	2
X	15310378	15311216	gce	+	exon-exon	five_prime_utr,exon,gene,transcript,CDS	20	26	22	56	31	48
X	15589625	15590953	CG9220	-	exon-exon	five_prime_utr,transcript,gene,exon,CDS	8	8	7	19	10	11
X	15819596	15820553	sd	+	exon-exon	five_prime_utr,transcript,gene,exon,CDS	0	2	0	3	1	2
X	15936799	15937031	Stim	-	exon-exon	transcript,three_prime_utr,gene,exon,CDS	15	22	22	52	37	46
X	16503990	16514184	para	-	exon-exon	three_prime_utr,gene,exon,transcript,CDS	0	0	1	0	0	0
X	16744614	16745953	CG9634	-	exon-exon	five_prime_utr,transcript,gene,exon,CDS	21	23	18	40	24	26
X	16769853	16771695	if	-	exon-exon	transcript,gene,exon,CDS	1	0	1	3	1	1
X	17720587	17721615	CG42684	+	exon-exon	exon,gene,transcript,CDS	1	0	2	3	0	0
X	17918328	17918971	CG6847	+	exon-exon	five_prime_utr,exon,gene,transcript,CDS	5	5	2	9	2	11
X	18039085	18040383	Sh	-	exon-exon	five_prime_utr,transcript,gene,exon,CDS	8	2	1	1	3	5
X	18113258	18114646	wupA	-	exon-exon	five_prime_utr,transcript,gene,exon,CDS	1	1	1	2	1	0
X	18372031	18373455	CrebB	+	exon-exon	five_prime_utr,exon,gene,transcript,CDS	29	43	38	78	44	83
X	18689991	18690987	Cyp18a1	-	exon-exon	transcript,gene,exon,CDS	4	5	5	12	6	4
X	18794960	18797469	bnb	-	exon-exon	five_prime_utr,three_prime_utr,gene,exon,transcript	0	0	0	2	1	1
X	19321656	19324891	out	-	exon-intergenic	five_prime_utr,transcript,gene,exon,not_annotated	7	6	6	9	2	3
X	19464193	19466221	kek5	+	exon-exon	five_prime_utr,transcript,gene,exon,CDS	0	4	0	6	3	2
X	21060492	21061557	bves	+	exon-exon	five_prime_utr,transcript,gene,exon,CDS	0	0	2	3	1	1
X	21060495	21061557	bves	+	exon-exon	five_prime_utr,transcript,gene,exon,CDS	1	2	3	1	1	1
X	21211080	21211799	CG32521	-	exon-exon	five_prime_utr,transcript,gene,exon,CDS	4	13	8	13	9	12
X	21376120	21376666	slgA	+	exon-exon	five_prime_utr,exon,gene,transcript,CDS	1	2	0	0	1	0
X	21396856	21396988	lcs	-	exon-exon	exon,gene,transcript,CDS	2	1	3	1	1	3
X	21396880	21396988	lcs	-	exon-exon	exon,gene,transcript,CDS	0	0	0	0	1	1
X	21396907	21396988	lcs	-	exon-exon	exon,gene,transcript,CDS	4	0	1	3	2	1
X	21396926	21396988	lcs	-	exon-exon	exon,gene,transcript,CDS	1	0	1	0	0	1
X	22457427	22458260	CG14619	+	exon-exon	five_prime_utr,transcript,gene,exon,CDS	1	2	1	9	5	2
X	22493481	22494275	l(1)G0196	+	exon-exon	exon,gene,transcript,CDS	2	8	10	19	6	18
X	22493481	22496861	l(1)G0196	+	exon-exon	exon,gene,transcript,CDS	0	3	2	1	0	1
X	22493481	22503740	l(1)G0196	+	exon-exon	exon,gene,transcript,CDS	3	0	1	2	2	1
X	22507108	22507965	l(1)G0196	+	exon-exon	transcript,three_prime_utr,gene,exon,CDS	3	3	4	8	4	12
X	23030190	23030853	zyd	+	exon-exon	five_prime_utr,exon,gene,transcript,CDS	1	0	0	0	0	0

## Sheet: Thorax Day 10
Chr	Start	End	Gene	Strand	Start-End Region	OverallRegion	S_001-F_LKci-L__wt_p-_10-Thor-REP_1-READ_1.Chimeric.out.junction	S_002-F_LKci-L__wt_p-_10-Thor-REP_2-READ_1.Chimeric.out.junction	S_003-F_LKci-L__wt_p-_10-Thor-REP_3-READ_1.Chimeric.out.junction	S_007-F_LKci-L_dil_p-_10-Thor-REP_1-READ_1.Chimeric.out.junction	S_008-F_LKci-L_dil_p-_10-Thor-REP_2-READ_1.Chimeric.out.junction	S_009-F_LKci-L_dil_p-_10-Thor-REP_3-READ_1.Chimeric.out.junction
2L	74903	75366	galectin	+	exon-exon	five_prime_utr,transcript,gene,exon,CDS	22	16	15	15	19	37
2L	227372	231034	kis	-	exon-exon	transcript,gene,exon,CDS	10	7	3	4	4	5
2L	230538	231034	kis	-	exon-exon	transcript,gene,exon,CDS	3	3	2	1	0	3
2L	334120	334257	Plc21C	+	exon-exon	transcript,gene,exon,CDS	6	4	8	9	10	10
2L	951587	953510	CG4341	+	exon-exon	transcript,gene,exon,CDS	0	0	0	0	2	2
2L	1061234	1062213	S	-	exon-exon	five_prime_utr,transcript,gene,exon,CDS	0	3	2	3	4	7
2L	1191403	1192625	CG5001	+	exon-exon	five_prime_utr,transcript,gene,exon,CDS	3	8	5	6	1	8
2L	1288133	1289728	robo3	+	exon-exon	transcript,gene,exon,CDS	0	1	0	1	0	1
2L	1690117	1690755	chinmo	+	exon-exon	five_prime_utr,transcript,gene,exon,CDS	1	3	0	1	0	1
2L	1741660	1742260	CG17646	+	exon-exon	five_prime_utr,exon,gene,transcript,CDS	38	21	34	33	29	36
2L	1741660	1743779	CG17646	+	exon-exon	five_prime_utr,exon,gene,transcript,CDS	13	13	7	14	10	14
2L	1741660	1746029	CG17646	+	exon-exon	five_prime_utr,exon,gene,transcript,CDS	0	2	1	5	2	4
2L	1851692	1854308	wry	+	exon-exon	transcript,gene,exon,CDS	1	2	1	0	0	0
2L	1875012	1876591	CG31663	-	exon-exon	transcript,gene,exon,CDS	1	0	1	2	0	0
2L	1909669	1910149	CG7337	+	exon-exon	five_prime_utr,transcript,gene,exon,CDS	3	4	4	2	1	3
2L	2000934	2002920	CG33543	-	exon-exon	transcript,gene,exon,CDS	1	0	0	0	0	0
2L	2065611	2067160	dpr3	-	exon-exon	transcript,gene,exon,CDS	0	1	1	0	2	1
2L	2323383	2327552	eys	+	exon-exon	five_prime_utr,transcript,gene,exon,CDS	0	0	0	1	1	1
2L	2495374	2495888	oaf	+	exon-exon	transcript,gene,exon,CDS	1	0	0	2	1	0
2L	2710499	2712136	CG31690	+	exon-exon	transcript,gene,exon,CDS	0	1	0	1	2	1
2L	2793175	2798836	Syt1	-	exon-exon	five_prime_utr,exon,CDS,three_prime_utr,gene,transcript	1	2	0	1	2	1
2L	2798486	2798836	Syt1	-	exon-exon	five_prime_utr,transcript,gene,exon	0	0	1	0	0	1
2L	2808980	2810643	daw	+	exon-exon	five_prime_utr,transcript,gene,exon,CDS	11	7	14	6	2	11
2L	2870689	2871688	CG31694	-	exon-exon	transcript,gene,exon,CDS	5	2	2	1	5	1
2L	3080651	3081268	toc	-	exon-exon	exon,gene,transcript,CDS	6	4	6	8	5	6
2L	3094217	3098065	toc	-	exon-exon	transcript,gene,exon,CDS	2	2	0	1	2	2
2L	3678211	3678464	CG34340	+	exon-exon	transcript,gene,exon,CDS	1	0	0	3	0	0
2L	3916781	3919794	fred	-	exon-exon	transcript,gene,exon,CDS	0	1	0	0	1	0
2L	3929307	3930035	fred	-	exon-exon	transcript,gene,exon,CDS	1	0	1	1	2	1
2L	4079504	4080022	ed	+	exon-exon	transcript,gene,exon,CDS	4	0	3	2	2	2
2L	4295163	4295621	tutl	+	exon-exon	five_prime_utr,transcript,gene,exon,CDS	0	0	0	0	0	1
2L	4336450	4336957	Atet	+	exon-exon	five_prime_utr,transcript,gene,exon,CDS	4	1	2	1	2	3
2L	4504777	4513761	dp	-	exon-exon	transcript,gene,exon,CDS	0	9	9	3	6	15
2L	4843540	4844772	mxt	-	exon-exon	transcript,gene,exon,CDS	1	5	3	1	2	5
2L	4854398	4874169	pog	+	exon-exon	five_prime_utr,exon,CDS,three_prime_utr,gene,transcript	0	0	0	0	1	0
2L	4873872	4875139	pog	+	exon-exon	three_prime_utr,gene,exon,transcript,CDS	0	0	0	0	0	1
2L	4987907	4991262	CG34126	+	exon-exon	transcript,gene,exon,CDS	3	3	3	5	1	2
2L	4990308	4991262	CG34126	+	exon-exon	transcript,gene,exon,CDS	1	1	3	5	5	3
2L	5146993	5148882	Msp300	+	exon-exon	five_prime_utr,transcript,gene,exon,CDS	10	8	6	18	14	12
2L	5204463	5204903	Msp300	+	exon-exon	transcript,gene,exon,CDS	2	2	1	2	3	1
2L	5274019	5275780	Bsg25D	-	exon-exon	transcript,gene,exon,CDS	7	12	9	19	18	9
2L	5640287	5640663	CG31646	-	exon-exon	transcript,gene,exon,CDS	2	0	0	0	0	0
2L	5850831	5853258	TrissinR	+	exon-exon	transcript,gene,exon,CDS	7	5	0	3	1	2
2L	6196544	6196996	CG34380	+	exon-exon	transcript,gene,exon,CDS	0	1	0	1	0	0
2L	6203179	6203618	CG34380	+	exon-exon	transcript,gene,exon,CDS	0	0	1	0	0	1
2L	6301154	6303850	Ddr	+	exon-exon	transcript,gene,exon,CDS	3	1	0	1	1	0
2L	6575849	6576366	CG11319	-	exon-exon	transcript,gene,exon,CDS	1	0	2	1	0	1
2L	6699765	6700619	Tsp	-	exon-exon	transcript,gene,exon,CDS	7	5	5	4	9	16
2L	7040473	7041159	milt	+	exon-exon	five_prime_utr,transcript,gene,exon,CDS	2	3	5	4	4	2
2L	7107141	7107551	Pvf3	-	exon-exon	transcript,gene,exon,CDS	1	1	5	0	2	2
2L	7209349	7209653	CG13784	-	exon-exon	transcript,gene,exon,CDS	36	22	25	13	22	24
2L	7234527	7234997	Ndae1	-	exon-exon	transcript,gene,exon,CDS	17	20	19	8	14	16
2L	7655054	7656463	Slob	-	exon-exon	five_prime_utr,transcript,gene,exon,CDS	0	2	1	2	2	4
2L	7655545	7656463	Slob	-	exon-exon	five_prime_utr,transcript,gene,exon,CDS	2	2	2	3	4	7
2L	8105692	8107880	Bsg	+	exon-exon	transcript,gene,exon,CDS	6	3	4	3	0	1
2L	8176573	8182049	Piezo	+	exon-exon	transcript,gene,exon,CDS	3	6	2	4	3	2
2L	8223825	8226606	Pvr	-	exon-exon	transcript,gene,exon,CDS	10	6	9	17	18	17
2L	8283409	8284220	Btk29A	-	exon-exon	five_prime_utr,transcript,gene,exon,CDS	12	14	15	15	12	18
2L	8283409	8298340	Btk29A	-	exon-exon	five_prime_utr,transcript,gene,exon,CDS	2	4	1	0	4	2
2L	8563739	8564296	Sema-1a	+	exon-exon	five_prime_utr,transcript,gene,exon,CDS	2	0	2	1	0	2
2L	8654105	8656506	Sema-1a	+	exon-exon	transcript,gene,exon,CDS	1	1	1	0	1	0
2L	8662457	8663251	Sema-1a	+	exon-exon	transcript,gene,exon,CDS	0	1	1	0	0	0
2L	8664158	8665518	Sema-1a	+	exon-exon	transcript,three_prime_utr,gene,exon,CDS	0	0	0	1	1	0
2L	8915354	8916053	CG34398	+	exon-exon	five_prime_utr,transcript,gene,exon,CDS	12	5	7	12	18	15
2L	9154659	9156594	CG32982	+	exon-exon	transcript,gene,exon,CDS	0	0	1	1	0	0
2L	9227529	9235263	tai	+	intron-exon	exon,gene,transcript,CDS	2	3	0	1	1	2
2L	9233988	9235263	tai	+	exon-exon	transcript,gene,exon,CDS	10	8	10	6	16	10
2L	9405832	9406263	Shawl	-	exon-exon	five_prime_utr,transcript,gene,exon,CDS	0	0	0	0	0	2
2L	9503593	9504813	CG33298	+	exon-exon	five_prime_utr,exon,gene,transcript,CDS	11	4	12	9	7	5
2L	9555284	9556398	jp	-	exon-exon	five_prime_utr,transcript,gene,exon,CDS	1	4	2	1	5	2
2L	9722761	9727256	Nckx30C	-	exon-exon	transcript,gene,exon,CDS	0	0	0	1	1	0
2L	9732916	9733532	Nckx30C	-	exon-exon	transcript,gene,exon,CDS	6	4	4	5	4	5
2L	9854597	9854878	nAChRalpha6	-	intron-intron	gene,transcript	0	1	1	1	1	3
2L	9905875	9906443	CG13124	-	exon-exon	five_prime_utr,transcript,gene,exon,CDS	5	8	2	5	5	8
2L	10126001	10127877	CG44153	-	exon-exon	transcript,gene,exon,CDS	5	3	5	3	1	3
2L	10409974	10410051	RpS27A	+	exon-exon	transcript,gene,exon,CDS	0	1	0	3	0	0
2L	10619880	10620635	Trim9	+	exon-exon	transcript,gene,exon,CDS	0	4	3	1	1	2
2L	10812287	10813445	Nos	-	exon-exon	three_prime_utr,gene,exon,transcript,CDS	7	6	2	9	4	7
2L	10816024	10818566	Nos	-	exon-exon	transcript,gene,exon,CDS	1	0	0	0	0	0
2L	11798665	11800322	crol	-	exon-exon	exon,gene,transcript,CDS	1	0	0	2	1	0
2L	11833260	11835651	Pde1c	-	exon-exon	five_prime_utr,transcript,gene,exon,CDS	4	4	3	4	3	4
2L	12153508	12153974	CG31760	+	exon-exon	five_prime_utr,transcript,gene,exon,CDS	1	1	1	0	0	0
2L	12153508	12155658	CG31760	+	exon-exon	five_prime_utr,transcript,gene,exon,CDS	0	2	2	2	1	0
2L	12240868	12241780	aret	+	exon-exon	five_prime_utr,transcript,gene,exon,CDS	1	3	3	1	1	3
2L	12407185	12409623	vir-1	-	exon-exon	transcript,gene,exon,CDS	3	6	2	2	1	5
2L	12516484	12517185	bun	-	exon-exon	transcript,gene,exon,CDS	2	1	2	1	1	2
2L	12536275	12537419	bun	-	exon-exon	transcript,gene,exon,CDS	1	1	5	5	6	3
2L	12593625	12594670	nub	+	exon-exon	five_prime_utr,transcript,gene,exon,CDS	3	3	1	3	1	4
2L	13348768	13348857	CG16826	+	exon-exon	exon,three_prime_utr,gene,transcript,CDS	0	0	2	0	1	0
2L	13689356	13690531	CG31814	-	exon-exon	transcript,gene,exon,CDS	0	0	1	0	0	0
2L	14195733	14197867	Dyrk2	-	exon-exon	five_prime_utr,transcript,gene,exon,CDS	1	1	1	1	6	7
2L	14196927	14197867	Dyrk2	-	exon-exon	five_prime_utr,transcript,gene,exon,CDS	1	2	1	2	0	3
2L	14610684	14611916	osp	-	exon-exon	exon,gene,transcript,CDS	1	2	2	0	1	0
2L	14743482	14743541	CG34166	+	exon-exon	transcript,gene,exon,CDS	0	0	0	0	1	0
2L	14911971	14914449	CG42313	-	exon-exon	transcript,gene,exon,CDS	0	0	0	0	0	1
2L	14916100	14917484	CG42313	-	exon-exon	transcript,gene,exon,CDS	3	0	5	0	1	2
2L	14932514	14939028	CG42313	-	exon-exon	transcript,gene,exon,CDS	1	0	0	1	0	0
2L	14938911	14941644	CG42313	-	exon-exon	transcript,gene,exon,CDS	1	1	0	1	2	0
2L	15578883	15580850	kek3	+	exon-exon	five_prime_utr,transcript,gene,exon,CDS	1	0	0	0	1	1
2L	16034188	16034713	beat-Ic	+	exon-exon	transcript,gene,exon,CDS	1	1	0	0	0	1
2L	16174416	16175007	Ca-alpha1D	+	exon-exon	transcript,gene,exon,CDS	32	26	34	35	23	32
2L	16322960	16323517	cact	-	exon-exon	transcript,gene,exon,CDS	15	10	13	18	19	19
2L	16690902	16691192	grp	+	exon-exon	five_prime_utr,transcript,gene,exon,CDS	0	2	0	0	2	0
2L	16690902	16692124	grp	+	exon-exon	five_prime_utr,transcript,gene,exon,CDS	2	1	1	0	3	0
2L	16897488	16904712	tweek	+	exon-exon	transcript,gene,exon,CDS	0	1	1	0	1	0
2L	16976490	16977050	beat-IIIb	+	exon-exon	five_prime_utr,exon,gene,transcript,CDS	1	0	1	0	0	1
2L	17657063	17659614	CadN	-	exon-exon	transcript,gene,exon,CDS	0	1	1	0	2	0
2L	17737964	17739713	CadN	-	exon-exon	five_prime_utr,transcript,gene,exon,CDS	2	3	4	2	7	5
2L	17809238	17810938	CadN2	-	exon-exon	transcript,gene,exon,CDS	0	0	0	2	1	0
2L	18062362	18063932	rdo	+	exon-exon	transcript,gene,exon,CDS	0	0	0	0	1	0
2L	18064634	18065730	rdo	+	exon-exon	transcript,gene,exon,CDS	3	0	2	1	0	2
2L	18187212	18201386	CG42750	-	exon-exon	exon,gene,transcript,CDS	0	0	1	0	1	0
2L	18209769	18211298	CG42750	-	exon-exon	five_prime_utr,transcript,gene,exon,CDS	1	2	0	0	0	1
2L	18540629	18543715	Pde11	-	exon-exon	transcript,gene,exon,CDS	2	0	1	2	3	3
2L	19409404	19410643	Pax	-	exon-exon	transcript,gene,exon,CDS	3	2	7	6	6	12
2L	19600858	19611626	Lar	+	exon-exon	five_prime_utr,transcript,gene,exon,CDS	1	2	5	1	0	0
2L	19644268	19644635	Lar	+	exon-exon	transcript,gene,exon,CDS	0	1	0	0	1	1
2L	19714889	19715953	Lar	+	exon-exon	transcript,gene,exon,CDS	12	2	3	6	7	7
2L	20334081	20336549	spir	+	exon-exon	transcript,gene,exon,CDS	2	0	0	1	2	1
2L	20334621	20336549	spir	+	exon-exon	transcript,gene,exon,CDS	26	25	20	10	17	13
2L	20339245	20339693	spir	+	exon-exon	transcript,gene,exon,CDS	1	1	0	0	2	2
2L	20431924	20432729	CG31688	+	exon-exon	five_prime_utr,exon,gene,transcript,CDS	9	7	11	6	6	12
2L	20648189	20648248	Uhg3	+	exon-exon	transcript,gene,exon	3	5	10	16	11	17
2L	20648198	20648248	Uhg3	+	exon-exon	transcript,gene,exon	0	1	2	3	1	0
2L	21059341	21060037	CG9265	-	exon-exon	transcript,gene,exon,CDS	0	2	3	2	0	1
2L	21124135	21125439	Nhe2	+	exon-exon	transcript,gene,exon,CDS	2	0	0	1	0	5
2L	21127850	21129082	Nhe2	+	exon-exon	transcript,gene,exon,CDS	3	0	0	2	1	1
2L	21273324	21274429	CG8671	+	exon-exon	five_prime_utr,transcript,gene,exon,CDS	7	1	3	7	6	10
2L	21273324	21275806	CG8671	+	exon-exon	five_prime_utr,transcript,gene,exon,CDS	0	1	5	3	5	5
2L	21311753	21312208	crc	+	exon-exon	five_prime_utr,exon,gene,transcript,CDS	1	2	2	1	1	0
2L	21384455	21385397	nrv3	+	exon-exon	transcript,gene,exon,CDS	0	2	0	0	0	1
2L	21615103	21615676	CG2201	-	exon-exon	transcript,gene,exon,CDS	0	3	1	1	0	1
2L	21616182	21616573	CG2201	-	exon-exon	transcript,gene,exon,CDS	8	8	7	8	5	5
2L	21680518	21680612	EF2	-	intron-intron	gene,transcript	4	3	4	1	6	1
2L	21688474	21701938	CG31619	+	exon-exon	five_prime_utr,transcript,gene,exon,CDS	0	0	0	1	0	0
2L	21688474	21704603	CG31619	+	exon-exon	five_prime_utr,transcript,gene,exon,CDS	0	0	1	0	0	1
2L	21710564	21711410	CG31619	+	exon-exon	transcript,gene,exon,CDS	1	5	0	8	3	3
2L	21710564	21713308	CG31619	+	exon-exon	transcript,gene,exon,CDS	1	0	0	2	0	1
2L	21711081	21717672	CG31619	+	exon-exon	transcript,gene,exon,CDS	1	0	0	2	2	2
2L	21712769	21717672	CG31619	+	exon-exon	transcript,gene,exon,CDS	13	4	8	4	8	6
2L	21716325	21717672	CG31619	+	exon-exon	transcript,gene,exon,CDS	6	8	8	11	5	5
2L	21719514	21720481	CG31619	+	exon-exon	transcript,gene,exon,CDS	3	2	5	1	1	4
2L	21727006	21727573	CG31619	+	exon-exon	transcript,gene,exon,CDS	6	4	5	1	6	5
2L	21727006	21728235	CG31619	+	exon-exon	transcript,three_prime_utr,gene,exon,CDS	0	0	1	0	0	1
2L	22924982	22927765	lt	+	exon-exon	five_prime_utr,transcript,gene,exon,CDS	2	0	0	0	0	0
2L	22927438	22927765	lt	+	exon-exon	five_prime_utr,transcript,gene,exon,CDS	6	4	10	5	5	9
2L	22927438	22927903	lt	+	exon-intron	five_prime_utr,transcript,gene,exon,CDS	13	5	9	4	2	8
2L	22990754	22992125	cta	+	exon-exon	transcript,three_prime_utr,gene,exon,CDS	5	12	13	9	4	18
2R	642100	642363	CG45781	+	exon-exon	transcript,gene,exon,CDS	1	5	1	0	2	2
2R	803321	803877	not_annotated	-	intergenic-intergenic	not_annotated	1	1	1	1	2	0
2R	803321	804121	not_annotated	-	intergenic-intergenic	not_annotated	5	1	10	3	4	3
2R	1076635	1080441	rl	+	exon-exon	five_prime_utr,transcript,gene,exon,CDS	0	0	0	3	1	1
2R	1113198	1113725	rl	+	exon-exon	transcript,gene,exon,CDS	7	9	7	2	4	10
2R	1515890	1521559	Maf1	-	exon-exon	five_prime_utr,transcript,gene,exon,CDS	0	0	1	0	1	0
2R	1866138	1867050	CG17684	-	exon-exon	three_prime_utr,gene,exon,transcript,CDS	6	4	2	5	8	6
2R	1926295	1926863	CG17684	-	exon-exon	transcript,gene,exon,CDS	24	19	25	23	25	27
2R	1995173	1995906	CG17684	-	exon-exon	transcript,gene,exon,CDS	4	1	0	3	2	2
2R	2053024	2053618	CG17684	-	exon-exon	transcript,gene,exon,CDS	5	15	9	11	3	15
2R	2118977	2121538	CG17684	-	exon-intron	transcript,gene,exon,CDS	0	1	0	0	1	2
2R	2493959	2495023	MFS17	-	intergenic-exon	not_annotated,exon,CDS,three_prime_utr,gene,transcript	2	3	4	7	8	7
2R	2520579	2522730	MFS17	-	exon-exon	transcript,gene,exon,CDS,three_prime_utr	11	6	10	5	6	12
2R	2521441	2522730	MFS17	-	exon-exon	transcript,gene,exon,CDS	25	17	24	17	12	15
2R	2954997	2963222	Scp1	-	exon-exon	transcript,gene,exon,CDS	23	16	24	6	9	9
2R	3900797	3901330	uex	-	exon-exon	transcript,gene,exon,CDS	7	2	8	2	1	2
2R	3918151	3919358	uex	-	exon-exon	transcript,gene,exon,CDS	17	21	24	17	7	18
2R	3918151	3933463	uex	-	exon-exon	transcript,gene,exon,CDS	1	0	2	3	1	2
2R	3933011	3933463	uex	-	exon-exon	transcript,gene,exon,CDS	22	19	28	24	17	29
2R	3933157	3933463	uex	-	exon-exon	transcript,gene,exon,CDS	36	30	36	36	35	26
2R	3938552	3938885	uex	-	exon-exon	transcript,gene,exon,CDS	276	223	285	215	141	170
2R	4029741	4030297	Haspin	+	exon-exon	transcript,gene,exon,CDS	5	7	6	9	3	8
2R	4350549	4351218	Gprk1	-	exon-exon	transcript,gene,exon,CDS	5	1	0	0	2	1
2R	4378369	4379155	Gprk1	-	exon-exon	transcript,gene,exon,CDS	5	2	4	1	5	3
2R	4560361	4563081	Stlk	+	exon-exon	exon,gene,transcript,CDS	1	2	2	2	0	1
2R	4562845	4563081	Stlk	+	exon-exon	transcript,gene,exon,CDS	2	0	1	0	1	0
2R	4599269	4607320	p120ctn	+	exon-exon	transcript,gene,exon,CDS	0	0	0	0	0	1
2R	4599269	4609275	p120ctn	+	exon-exon	transcript,gene,exon,CDS	0	0	0	4	1	2
2R	4606764	4607320	p120ctn	+	exon-exon	transcript,gene,exon,CDS	26	26	17	34	27	27
2R	4695119	4695610	Nipped-B	-	exon-exon	transcript,gene,exon,CDS	1	1	1	0	1	1
2R	4700389	4701261	Nipped-B	-	exon-exon	transcript,gene,exon,CDS	4	2	7	3	2	8
2R	4711814	4712775	Nipped-B	-	exon-exon	transcript,gene,exon,CDS	4	3	5	13	2	12
2R	5201446	5204278	Nipped-A	-	exon-exon	transcript,gene,exon,CDS	2	0	2	1	0	0
2R	5203752	5204278	Nipped-A	-	exon-exon	transcript,gene,exon,CDS	13	7	6	6	4	10
2R	5241896	5242582	Nipped-A	-	exon-exon	transcript,gene,exon,CDS	0	0	1	0	1	2
2R	5241896	5246137	Nipped-A	-	exon-exon	transcript,gene,exon,CDS	0	0	0	3	0	2
2R	5316269	5320615	sxc	+	exon-exon	exon,gene,transcript,CDS	34	34	28	27	25	29
2R	5320008	5320615	sxc	+	exon-exon	transcript,gene,exon,CDS	5	8	5	1	1	3
2R	5423750	5424239	laccase2	+	exon-exon	transcript,gene,exon,CDS	108	65	88	94	94	89
2R	5716649	5717766	ap	-	exon-exon	five_prime_utr,transcript,gene,exon,CDS	15	12	14	8	12	11
2R	5852946	5853801	dpr12	+	exon-exon	transcript,gene,exon,CDS	1	1	0	2	2	3
2R	5852946	5855682	dpr12	+	exon-exon	transcript,gene,exon,CDS	1	1	0	0	0	1
2R	6032098	6032721	SCAP	-	exon-exon	transcript,gene,exon,CDS	3	3	6	6	11	6
2R	6151830	6152550	EcR	-	exon-exon	five_prime_utr,transcript,gene,exon,CDS	1	5	2	1	5	3
2R	6233266	6234307	bin3	+	exon-exon	five_prime_utr,transcript,gene,exon,CDS	32	28	13	47	24	51
2R	6249412	6250852	Pld	+	exon-exon	five_prime_utr,transcript,gene,exon,CDS	3	3	5	2	3	11
2R	6733628	6734911	l(2)01289	-	exon-exon	transcript,gene,exon,CDS	5	2	1	1	0	2
2R	6792316	6792621	Epac	-	exon-exon	transcript,gene,exon,CDS	0	0	0	3	1	0
2R	6792316	6797412	Epac	-	exon-exon	five_prime_utr,transcript,gene,exon,CDS	3	0	1	2	4	0
2R	6928509	6930370	mim	-	exon-exon	transcript,gene,exon,CDS	5	2	4	7	3	6
2R	6928509	6933441	mim	-	exon-exon	transcript,gene,exon,CDS	1	0	3	3	1	3
2R	7119806	7120652	esn	+	exon-exon	transcript,gene,exon,CDS	0	0	1	0	0	2
2R	7469360	7470882	Aldh-III	-	exon-exon	transcript,gene,exon,CDS	2	2	4	4	1	4
2R	7602432	7603519	CG1358	-	exon-exon	transcript,gene,exon,CDS	0	0	1	0	0	0
2R	7602432	7606244	CG1358	-	exon-exon	five_prime_utr,transcript,gene,exon,CDS	2	0	2	2	3	1
2R	7725689	7729708	CG18812	-	exon-exon	five_prime_utr,transcript,gene,exon,CDS	5	7	1	10	6	7
2R	7727942	7729708	CG18812	-	exon-exon	five_prime_utr,transcript,gene,exon,CDS	1	1	0	3	2	3
2R	7853406	7854720	Dgk	-	exon-exon	transcript,gene,exon,CDS	0	0	1	0	1	0
2R	7947605	7948520	CG14764	-	exon-exon	transcript,gene,exon,CDS	3	7	7	8	4	5
2R	7982641	7985451	ACC	-	exon-exon	five_prime_utr,transcript,gene,exon,CDS	2	4	3	6	5	8
2R	7984881	7985451	ACC	-	exon-exon	five_prime_utr,transcript,gene,exon,CDS	7	2	13	2	2	3
2R	8075473	8076448	lig	+	exon-exon	transcript,three_prime_utr,gene,exon,CDS	2	1	0	0	0	1
2R	8138938	8140149	Lpin	-	exon-exon	transcript,gene,exon,CDS	7	3	3	13	8	9
2R	8347501	8348294	pdm3	+	exon-exon	five_prime_utr,exon,gene,transcript,CDS	1	0	1	4	1	3
2R	8674647	8676607	Acsl	+	exon-exon	five_prime_utr,transcript,gene,exon,CDS	18	8	12	16	12	12
2R	8678430	8679134	Acsl	+	exon-exon	transcript,gene,exon,CDS	14	18	16	13	3	14
2R	8819581	8821932	sns	+	exon-exon	transcript,gene,exon,CDS	3	2	0	4	1	1
2R	9049880	9051151	CG13743	-	exon-exon	transcript,gene,exon,CDS	2	1	2	2	3	2
2R	9124744	9126213	CG18659	-	exon-exon	exon,three_prime_utr,gene,transcript,CDS	2	1	0	1	5	1
2R	9125551	9126066	CG18659	-	exon-exon	exon,three_prime_utr,gene,transcript,CDS	3	3	2	0	0	1
2R	9125551	9126213	CG18659	-	exon-exon	exon,three_prime_utr,gene,transcript,CDS	23	19	26	38	19	28
2R	9231748	9232732	hig	-	exon-exon	exon,gene,transcript,CDS	8	13	12	18	9	17
2R	9265490	9267976	Pkn	-	exon-exon	five_prime_utr,transcript,gene,exon,CDS	43	51	39	57	46	56
2R	9403707	9404458	wun	-	exon-exon	transcript,gene,exon,CDS	1	1	1	1	3	4
2R	9505004	9509170	brp	+	exon-exon	five_prime_utr,exon,gene,transcript	4	0	1	0	0	1
2R	9509888	9511199	brp	+	exon-exon	five_prime_utr,transcript,gene,exon,CDS	1	1	1	1	5	0
2R	9527288	9530206	brp	+	exon-exon	transcript,gene,exon,CDS	2	0	0	0	1	1
2R	9532346	9532984	brp	+	exon-exon	transcript,gene,exon,CDS	1	0	1	0	0	0
2R	9614827	9615503	Mmp2	-	exon-exon	five_prime_utr,transcript,gene,exon,CDS	0	0	2	0	1	0
2R	9667365	9667774	Mmp2	-	exon-exon	transcript,gene,exon,CDS	16	10	12	14	10	8
2R	9917938	9919062	Mef2	-	exon-exon	exon,gene,transcript,CDS	7	4	2	9	13	8
2R	10104256	10105825	14-3-3zeta	+	exon-exon	five_prime_utr,transcript,gene,exon,CDS	1	3	3	0	0	2
2R	10128581	10129029	gem	+	exon-exon	exon,gene,transcript,CDS	13	5	7	9	7	9
2R	10294612	10296047	CAP	+	exon-exon	five_prime_utr,transcript,gene,exon,CDS	2	2	2	5	3	4
2R	10325190	10325894	CG42732	-	exon-exon	transcript,gene,exon,CDS	0	0	1	1	0	1
2R	10325190	10330074	CG42732	-	exon-exon	transcript,gene,exon,CDS	1	2	1	1	2	1
2R	10328783	10330074	CG42732	-	exon-exon	transcript,gene,exon,CDS	1	0	2	2	1	0
2R	10328858	10330074	CG42732	-	exon-exon	exon,gene,transcript,CDS	0	2	5	2	2	2
2R	10328858	10332367	CG42732	-	exon-exon	exon,gene,transcript,CDS	0	1	0	0	0	0
2R	10338622	10340202	CG42732	-	exon-exon	transcript,gene,exon,CDS	1	0	1	0	0	0
2R	10448199	10448632	Galphao	+	exon-exon	transcript,gene,exon,CDS	1	2	1	2	1	0
2R	10508329	10511004	lola	-	exon-exon	three_prime_utr,gene,exon,transcript,CDS	0	0	1	0	0	1
2R	10532039	10533968	lola	-	exon-exon	five_prime_utr,transcript,gene,exon,CDS	0	0	4	1	3	2
2R	10613768	10614126	psq	+	exon-exon	transcript,gene,exon,CDS	3	2	1	5	2	7
2R	10754909	10757544	CG33144	-	exon-exon	five_prime_utr,transcript,gene,exon,CDS	9	2	3	10	6	11
2R	10754909	10759915	CG33144	-	exon-exon	five_prime_utr,transcript,gene,exon,CDS	5	5	7	7	3	11
2R	10793844	10794484	CG33144	-	intron-exon	five_prime_utr,exon,gene,transcript	1	0	0	0	0	0
2R	10794125	10794484	CG33144	-	exon-exon	five_prime_utr,transcript,gene,exon	1	2	0	0	1	0
2R	10848453	10849260	CG30015	-	exon-exon	five_prime_utr,transcript,gene,exon,CDS	4	5	8	4	10	8
2R	10989628	10991124	luna	-	exon-exon	exon,gene,transcript,CDS	1	2	1	2	7	4
2R	11099532	11100114	luna	-	exon-exon	five_prime_utr,transcript,gene,exon,CDS	4	0	4	7	3	3
2R	11346351	11346568	betaTry	+	exon-exon	transcript,gene,exon,CDS	1	1	0	0	0	0
2R	12485269	12486310	Dh44-R2	+	exon-exon	transcript,gene,exon,CDS	2	1	1	0	0	0
2R	12579129	12580612	Sin3A	-	exon-exon	transcript,gene,exon,CDS	9	5	7	5	3	6
2R	12722305	12723006	CG42663	+	exon-exon	five_prime_utr,exon,gene,transcript,CDS	5	4	6	3	0	2
2R	12762837	12763046	CG12374	+	exon-exon	exon,gene,transcript,CDS	2	1	1	0	0	0
2R	12891467	12893051	vg	+	exon-exon	transcript,gene,exon,CDS	3	1	3	2	3	2
2R	13067132	13068236	Drl-2	-	exon-exon	transcript,gene,exon,CDS	0	0	0	0	1	0
2R	13277444	13278170	Dh31-R	-	exon-exon	five_prime_utr,transcript,gene,exon,CDS	1	3	1	0	0	0
2R	13336952	13337348	CR44206	-	exon-exon	transcript,gene,exon	1	0	0	1	0	0
2R	13442934	13445138	cnn	-	exon-exon	transcript,gene,exon,CDS	2	1	1	1	1	1
2R	13444428	13445138	cnn	-	exon-exon	transcript,gene,exon,CDS	1	2	3	1	3	1
2R	13725546	13726278	fas	+	exon-exon	exon,gene,transcript,CDS	3	4	0	1	3	6
2R	13809275	13815648	stj	+	exon-exon	transcript,gene,exon,CDS	0	0	1	0	0	2
2R	13813800	13815648	stj	+	exon-exon	transcript,gene,exon,CDS	1	0	2	0	0	0
2R	13871294	13874459	shot	-	exon-exon	transcript,gene,exon,CDS	6	3	3	11	4	3
2R	13916854	13917910	shot	-	exon-exon	transcript,gene,exon,CDS	9	9	11	10	11	8
2R	13988373	13989986	RN-tre	-	exon-exon	five_prime_utr,transcript,gene,exon,CDS	0	0	1	0	3	2
2R	14091993	14114296	Prosap	-	exon-exon	five_prime_utr,transcript,gene,exon,CDS	5	3	2	1	3	3
2R	14150226	14151926	Rcd1	-	exon-exon	five_prime_utr,transcript,gene,exon,CDS	6	6	4	3	9	11
2R	14563011	14565073	ttv	+	exon-exon	five_prime_utr,transcript,gene,exon,CDS	2	3	2	0	2	3
2R	14683549	14684607	mspo	-	exon-exon	transcript,gene,exon,CDS	1	0	6	5	1	1
2R	14961386	14961841	aPKC	-	exon-exon	five_prime_utr,transcript,gene,exon,CDS	6	5	6	6	5	4
2R	14971730	14972756	ckn	+	exon-exon	five_prime_utr,transcript,gene,exon,CDS	7	5	4	1	1	2
2R	15292773	15293561	Trpm	-	exon-exon	five_prime_utr,transcript,gene,exon,CDS	21	8	18	13	12	26
2R	15409566	15410542	CG43729	+	exon-exon	five_prime_utr,transcript,gene,exon	2	2	0	3	2	0
2R	15421527	15424405	CG43729	+	exon-exon	transcript,gene,exon,CDS	0	1	2	4	4	4
2R	15452857	15456815	CG43729	+	exon-exon	five_prime_utr,transcript,gene,exon,CDS	20	11	8	24	21	20
2R	15452857	15464686	CG43729	+	exon-exon	five_prime_utr,transcript,gene,exon,CDS	1	0	0	0	1	0
2R	15456435	15456815	CG43729	+	exon-exon	transcript,gene,exon,CDS	0	0	0	3	2	0
2R	15662924	15664434	fus	-	exon-exon	five_prime_utr,transcript,gene,exon,CDS	2	8	1	2	3	5
2R	15757698	15758634	CG30089	+	exon-exon	transcript,gene,exon,CDS	2	2	0	4	1	1
2R	15884335	15886315	sli	-	exon-exon	transcript,gene,exon,CDS	1	0	1	0	1	0
2R	16038052	16038457	SP2353	+	exon-exon	five_prime_utr,transcript,gene,exon,CDS	0	0	1	0	2	0
2R	16254422	16255431	CngA	-	exon-exon	five_prime_utr,transcript,gene,exon,CDS	1	0	0	0	0	0
2R	16424038	16424651	Sema-2b	+	exon-exon	transcript,gene,exon,CDS	16	12	15	19	10	13
2R	16697986	16699574	CG30463	-	exon-exon	transcript,gene,exon,CDS	1	1	2	0	0	0
2R	16759252	16760714	unc-104	-	exon-exon	transcript,gene,exon,CDS	3	1	2	2	4	4
2R	16931112	16932578	Pkc53E	+	exon-exon	transcript,gene,exon,CDS	0	1	0	0	0	0
2R	17145674	17145824	snoRNA:U3:54Ab	+	exon-exon	transcript,gene,exon	3	3	1	3	2	0
2R	17275410	17276063	mbl	+	exon-exon	five_prime_utr,transcript,gene,exon,CDS	957	783	1224	1281	866	1041
2R	17275410	17276063	not_annotated	-	intergenic-intergenic	not_annotated	0	0	0	0	0	1
2R	17527214	17528105	Patronin	-	exon-exon	transcript,gene,exon,CDS	8	6	3	6	7	5
2R	17527214	17529191	Patronin	-	exon-exon	transcript,gene,exon,CDS	5	4	0	1	5	8
2R	17528313	17529191	Patronin	-	exon-exon	transcript,gene,exon,CDS	10	4	9	6	8	5
2R	17706354	17708045	CG6424	-	exon-exon	five_prime_utr,transcript,gene,exon,CDS	1	1	0	0	2	0
2R	17901708	17902079	Elk	+	exon-exon	transcript,gene,exon,CDS	1	1	0	0	0	0
2R	17901708	17903679	Elk	+	exon-exon	transcript,gene,exon,CDS	3	1	1	0	1	5
2R	17921142	17922023	Elk	+	exon-exon	transcript,gene,exon,CDS	0	0	0	0	0	1
2R	17978788	17979540	dpr13	-	exon-exon	transcript,gene,exon,CDS	0	0	0	1	1	0
2R	18021578	18021997	CG10910	+	exon-exon	transcript,gene,exon,CDS	3	7	6	0	0	0
2R	18052974	18053084	CG10911	-	exon-exon	exon,gene,transcript,CDS	0	1	2	0	1	0
2R	18469502	18470976	CG30116	-	exon-exon	transcript,gene,exon,CDS	0	1	0	1	0	1
2R	19001092	19001789	tn	+	exon-exon	transcript,gene,exon,CDS	4	4	0	3	0	3
2R	19025878	19027307	5-HT1B	-	exon-exon	transcript,gene,exon,CDS	0	0	0	1	1	0
2R	19094040	19096509	5-HT1A	+	exon-exon	transcript,gene,exon,CDS	1	0	0	0	2	1
2R	19108752	19109148	5-HT1A	+	exon-exon	transcript,gene,exon,CDS	1	0	1	1	1	0
2R	19118119	19119483	5-HT1A	+	exon-exon	transcript,three_prime_utr,gene,exon,CDS	0	0	0	0	1	1
2R	19158734	19159352	ena	+	exon-exon	exon,gene,transcript,CDS	4	0	1	4	2	0
2R	19176248	19176743	CG10737	+	exon-exon	exon,gene,transcript,CDS	0	1	0	3	3	0
2R	19325939	19330711	Rgk1	-	exon-exon	transcript,gene,exon,CDS	0	0	0	0	2	1
2R	19325939	19349911	Rgk1	-	exon-exon	five_prime_utr,transcript,gene,exon,CDS	0	0	0	2	0	0
2R	19346053	19349911	Rgk1	-	exon-exon	five_prime_utr,transcript,gene,exon,CDS	0	1	1	1	2	8
2R	19349253	19349911	Rgk1	-	exon-exon	five_prime_utr,transcript,gene,exon	10	10	7	13	16	11
2R	19407841	19408593	hts	-	exon-exon	transcript,gene,exon,CDS	1	1	5	0	4	5
2R	19477616	19478865	par-1	+	exon-exon	transcript,gene,exon,CDS	12	5	4	21	14	10
2R	19482952	19484207	par-1	+	exon-exon	transcript,three_prime_utr,gene,exon,CDS	0	0	2	1	0	0
2R	19546012	19564512	sm	-	exon-exon	five_prime_utr,transcript,gene,exon,CDS	0	2	1	5	3	3
2R	19573988	19574326	sm	-	exon-exon	transcript,gene,exon,CDS	1	2	1	2	12	7
2R	19574003	19574326	sm	-	exon-exon	transcript,gene,exon,CDS	14	16	16	34	23	25
2R	19628481	19629070	sm	-	exon-exon	five_prime_utr,transcript,gene,exon,CDS	6	4	4	7	6	3
2R	20313020	20313861	CG13868	-	exon-exon	five_prime_utr,transcript,gene,exon	1	0	2	0	0	0
2R	20469466	20470120	CG12484	+	exon-exon	transcript,gene,exon,CDS	2	2	1	0	1	1
2R	20595557	20595814	bl	+	exon-exon	five_prime_utr,transcript,gene,exon,CDS	1	2	0	1	0	0
2R	20595557	20598694	bl	+	exon-exon	five_prime_utr,transcript,gene,exon,CDS	11	5	14	12	9	10
2R	20597548	20598694	bl	+	exon-exon	transcript,gene,exon,CDS	0	0	0	0	1	1
2R	20726045	20734450	dpr	+	exon-exon	transcript,gene,exon,CDS	0	0	0	1	0	1
2R	20745785	20746102	dpr	+	exon-exon	transcript,gene,exon,CDS	1	1	1	1	1	0
2R	20922459	20923921	Rx	+	exon-exon	transcript,gene,exon,CDS	0	0	0	0	1	0
2R	21019159	21020241	RIC-3	+	exon-exon	five_prime_utr,transcript,gene,exon,CDS	1	1	0	2	2	1
2R	21138226	21139232	Magi	-	exon-exon	five_prime_utr,transcript,gene,exon,CDS	9	4	1	4	9	4
2R	21165559	21165874	CG4266	-	exon-exon	transcript,gene,exon,CDS	11	11	7	17	7	14
2R	21363699	21366965	cv-2	-	exon-exon	five_prime_utr,transcript,gene,exon,CDS	2	3	2	8	1	3
2R	21510106	21512177	MESK2	+	exon-exon	five_prime_utr,transcript,gene,exon,CDS	0	0	0	0	2	1
2R	21510867	21512177	MESK2	+	exon-exon	five_prime_utr,transcript,gene,exon,CDS	0	1	3	4	1	1
2R	21921517	21930350	Fili	+	exon-exon	five_prime_utr,transcript,gene,exon,CDS	0	0	0	0	1	0
2R	21929402	21930350	Fili	+	exon-exon	five_prime_utr,transcript,gene,exon,CDS	0	0	0	0	3	0
2R	21994614	21995109	CG34370	-	exon-exon	transcript,gene,exon,CDS	10	2	12	6	5	11
2R	21998801	22000806	CG34370	-	exon-exon	transcript,gene,exon,CDS	0	0	0	0	1	0
2R	22162905	22164989	a	+	exon-exon	five_prime_utr,transcript,gene,exon,CDS	2	4	9	12	8	7
2R	22262765	22263443	dve	+	exon-exon	transcript,gene,exon,CDS	0	2	2	1	0	0
2R	22338801	22341595	Liprin-gamma	-	exon-exon	transcript,gene,exon,CDS	6	5	2	4	9	5
2R	22338801	22345293	Liprin-gamma	-	exon-exon	five_prime_utr,transcript,gene,exon,CDS	9	8	13	26	20	21
2R	22340577	22345293	Liprin-gamma	-	exon-exon	five_prime_utr,transcript,gene,exon,CDS	6	6	6	8	7	10
2R	22344714	22346709	Liprin-gamma	-	exon-exon	five_prime_utr,transcript,gene,exon,CDS	0	1	3	3	1	3
2R	22460068	22466947	CG10384	+	exon-exon	five_prime_utr,transcript,gene,exon,CDS	1	1	1	2	0	1
2R	22466478	22466947	CG10384	+	exon-exon	transcript,gene,exon,CDS	1	2	1	0	0	0
2R	22555218	22556794	px	-	exon-exon	five_prime_utr,transcript,gene,exon,CDS	5	6	6	6	8	7
2R	22627806	22628557	CG33143	+	exon-exon	transcript,gene,exon,CDS	1	0	1	1	1	0
2R	22757865	22759405	CG42260	-	exon-exon	transcript,gene,exon,CDS	1	0	0	1	0	1
2R	22777023	22777314	CG42260	-	exon-exon	five_prime_utr,transcript,gene,exon,CDS	0	0	2	0	1	0
2R	22823437	22824744	CG42284	+	exon-exon	transcript,gene,exon,CDS	1	0	4	1	0	3
2R	22878156	22880042	PIP5K59B	+	exon-exon	transcript,gene,exon,CDS	0	0	0	0	0	2
2R	22994488	22996512	CG9896	-	exon-exon	five_prime_utr,three_prime_utr,gene,exon,transcript	0	1	0	1	2	0
2R	23484061	23485393	CG43795	+	exon-exon	transcript,gene,exon,CDS	1	0	0	2	1	0
2R	23642239	23643272	retn	+	exon-exon	transcript,gene,exon,CDS	3	2	0	1	1	0
2R	23665294	23666035	Pde8	+	exon-exon	five_prime_utr,transcript,gene,exon,CDS	9	7	5	14	5	13
2R	23665294	23672088	Pde8	+	exon-exon	five_prime_utr,transcript,gene,exon,CDS	6	1	2	2	4	0
2R	23722210	23722875	Sesn	+	exon-exon	five_prime_utr,transcript,gene,exon,CDS	2	6	4	4	7	11
2R	23829968	23830634	CG5549	+	exon-exon	five_prime_utr,transcript,gene,exon,CDS	0	1	0	0	0	0
2R	24012268	24013035	Unc-89	-	exon-exon	transcript,gene,exon,CDS	17	12	13	10	3	10
2R	24012268	24013038	Unc-89	-	exon-exon	transcript,gene,exon,CDS	7	9	9	7	15	17
2R	24591952	24592299	pio	+	exon-exon	transcript,gene,exon,CDS	35	19	24	24	12	31
2R	24771725	24772795	Eps-15	-	exon-exon	transcript,gene,exon,CDS	41	33	25	34	30	42
2R	24882631	24883612	NKAIN	+	exon-exon	five_prime_utr,transcript,gene,exon,CDS	1	1	1	5	2	0
2R	24894084	24894606	NaCP60E	+	exon-exon	five_prime_utr,transcript,gene,exon,CDS	2	0	0	1	1	2
3L	135458	136335	Pdk1	+	exon-exon	five_prime_utr,transcript,gene,exon,CDS	51	39	42	48	52	60
3L	310277	311285	fwd	-	exon-exon	five_prime_utr,transcript,gene,exon,CDS	0	0	2	0	1	0
3L	313024	314317	fwd	-	exon-exon	five_prime_utr,transcript,gene,exon,CDS	3	8	3	4	5	9
3L	462181	462558	klar	-	exon-exon	five_prime_utr,transcript,gene,exon,CDS	0	1	2	2	1	4
3L	505887	506356	klar	-	exon-exon	transcript,gene,exon,CDS	1	1	2	2	0	3
3L	1003396	1003821	trio	-	exon-exon	transcript,gene,exon,CDS	6	6	7	7	6	6
3L	1009322	1009739	trio	-	exon-exon	transcript,gene,exon,CDS	1	1	0	1	5	2
3L	1172758	1174607	bab2	-	exon-exon	five_prime_utr,transcript,gene,exon,CDS	6	5	2	2	4	3
3L	1283650	1288238	CG32333	+	exon-exon	five_prime_utr,transcript,gene,exon,CDS	1	0	0	1	0	1
3L	1526334	1528076	CG12090	-	exon-exon	transcript,gene,exon,CDS	0	0	1	0	0	0
3L	1527190	1528076	CG12090	-	exon-exon	transcript,gene,exon,CDS	7	4	7	3	6	2
3L	1718706	1720169	drpr	-	exon-exon	transcript,gene,exon,CDS	5	4	6	6	2	11
3L	2484564	2485228	CG45186	+	exon-exon	five_prime_utr,transcript,gene,exon,CDS	5	5	8	10	6	4
3L	2503176	2503235	CG16758	-	exon-exon	transcript,gene,exon,CDS	0	0	0	1	2	0
3L	2509364	2510557	Spn	-	exon-exon	three_prime_utr,gene,exon,transcript,CDS	1	0	1	0	0	2
3L	2534711	2536218	Spn	-	exon-exon	five_prime_utr,transcript,gene,exon,CDS	2	4	7	2	4	3
3L	2534711	2541403	Spn	-	exon-exon	five_prime_utr,transcript,gene,exon,CDS	5	3	3	10	4	2
3L	2540977	2541403	Spn	-	exon-exon	five_prime_utr,transcript,gene,exon	1	1	0	1	0	0
3L	2563818	2564695	msn	-	exon-exon	transcript,gene,exon,CDS	2	1	1	2	2	1
3L	2610494	2612003	Pxn	-	exon-exon	transcript,gene,exon,CDS	0	0	1	1	0	0
3L	2665911	2667058	Fife	-	exon-exon	transcript,gene,exon,CDS	4	4	3	4	5	4
3L	2678538	2682561	Fife	-	exon-exon	transcript,gene,exon,CDS	1	0	0	0	0	1
3L	2678538	2684688	Fife	-	exon-exon	transcript,gene,exon,CDS	0	0	0	0	0	1
3L	3057430	3058124	CG32486	-	exon-exon	transcript,gene,exon,CDS	0	0	0	1	0	0
3L	3310520	3310896	ZnT63C	+	exon-exon	five_prime_utr,transcript,gene,exon,CDS	4	3	3	4	3	2
3L	3594651	3598621	Eip63E	+	exon-exon	transcript,gene,exon,CDS	1	1	1	1	1	1
3L	3722156	3723105	CG32264	-	exon-exon	transcript,gene,exon,CDS	5	5	3	8	4	6
3L	3767137	3769406	CG32264	-	exon-exon	transcript,gene,exon,CDS	2	2	4	2	3	2
3L	3767137	3803454	CG32264	-	exon-exon	transcript,gene,exon,CDS	0	1	0	1	0	1
3L	3769078	3769406	CG32264	-	exon-exon	transcript,gene,exon,CDS	5	3	2	8	3	6
3L	4324922	4325410	Cip4	-	exon-exon	transcript,gene,exon,CDS	21	8	3	11	9	14
3L	4390450	4391221	slow	+	exon-exon	five_prime_utr,transcript,gene,exon,CDS	0	0	6	3	0	0
3L	4577917	4580159	CG42540	+	exon-exon	transcript,gene,exon,CDS	5	3	3	0	5	4
3L	4577917	4588124	CG42540	+	exon-exon	transcript,gene,exon,CDS	1	0	4	0	0	1
3L	4578760	4588124	CG42540	+	exon-exon	transcript,gene,exon,CDS	0	0	1	1	0	0
3L	4645560	4647024	axo	-	exon-exon	transcript,gene,exon,CDS	1	0	1	0	1	0
3L	4659480	4660409	axo	-	exon-exon	transcript,gene,exon,CDS	1	2	1	2	2	0
3L	4664127	4664953	axo	-	exon-exon	transcript,gene,exon,CDS	4	0	2	2	1	1
3L	4670118	4675947	axo	-	exon-exon	five_prime_utr,transcript,gene,exon,CDS	2	3	1	3	3	1
3L	4673173	4675947	axo	-	exon-exon	five_prime_utr,transcript,gene,exon,CDS	3	2	0	1	0	1
3L	4674956	4675947	axo	-	exon-exon	five_prime_utr,transcript,gene,exon,CDS	2	4	2	1	0	2
3L	4912672	4913956	Rh50	+	exon-exon	transcript,gene,exon,CDS	11	5	1	3	7	2
3L	4987077	4988264	Con	-	exon-intron	five_prime_utr,transcript,gene,exon	1	0	0	1	1	0
3L	5162456	5167059	shep	-	exon-exon	transcript,gene,exon,CDS,three_prime_utr	2	0	0	0	0	0
3L	5162967	5167059	shep	-	exon-exon	transcript,gene,exon,CDS	1	0	3	0	1	3
3L	5360964	5361511	CG4769	+	exon-exon	transcript,gene,exon,CDS	0	0	0	0	1	0
3L	5429163	5433855	CG34391	+	exon-exon	five_prime_utr,transcript,gene,exon,CDS	0	0	0	0	0	1
3L	5431632	5433855	CG34391	+	exon-exon	transcript,gene,exon,CDS	0	0	0	5	1	0
3L	5659429	5659681	sif	+	exon-exon	five_prime_utr,transcript,gene,exon	3	3	0	3	0	1
3L	5659429	5673265	sif	+	exon-exon	five_prime_utr,transcript,gene,exon,CDS	1	0	1	1	1	0
3L	5659429	5675208	sif	+	exon-exon	five_prime_utr,transcript,gene,exon,CDS	0	0	1	0	0	0
3L	5672055	5673265	sif	+	exon-exon	five_prime_utr,transcript,gene,exon,CDS	0	0	2	0	1	0
3L	5703925	5705241	sif	+	exon-exon	five_prime_utr,transcript,gene,exon,CDS	2	4	0	1	1	0
3L	5703925	5706573	sif	+	exon-exon	five_prime_utr,transcript,gene,exon,CDS	4	4	5	4	2	8
3L	5734439	5736094	sif	+	exon-exon	transcript,gene,exon,CDS	1	1	1	2	0	0
3L	5734466	5736094	sif	+	exon-exon	transcript,gene,exon,CDS	5	2	1	3	8	6
3L	5735726	5736094	sif	+	exon-exon	transcript,gene,exon,CDS	9	9	7	14	9	13
3L	6035857	6036070	yip7	+	exon-exon	transcript,gene,exon,CDS	6	1	3	0	0	0
3L	6523030	6524096	sfl	+	exon-exon	five_prime_utr,transcript,gene,exon,CDS	13	9	7	151	153	175
3L	6626931	6629005	GluRIA	+	exon-exon	transcript,gene,exon,CDS	1	0	0	0	0	1
3L	6738704	6739921	dikar	-	exon-exon	three_prime_utr,gene,exon,transcript,CDS	0	0	2	1	0	0
3L	7163752	7168289	Dscam2	-	exon-exon	transcript,gene,exon,CDS	0	0	0	1	1	0
3L	7179723	7183955	Dscam2	-	exon-exon	transcript,gene,exon,CDS	0	0	0	0	1	1
3L	7276964	7279357	unc-13-4A	-	exon-exon	transcript,gene,exon,CDS	0	0	0	0	0	1
3L	7513818	7514354	CG7546	+	exon-exon	transcript,gene,exon,CDS	1	0	0	1	4	7
3L	7602788	7603962	CG33275	+	exon-exon	exon,gene,transcript,CDS	5	5	1	3	2	0
3L	7803269	7804707	CG32369	-	exon-exon	five_prime_utr,transcript,gene,exon,CDS	6	6	6	7	4	2
3L	7932301	7933234	syd	-	exon-exon	transcript,gene,exon,CDS	3	5	5	15	7	10
3L	8070952	8072493	Ect4	+	exon-exon	five_prime_utr,transcript,gene,exon,CDS	1	5	4	12	9	12
3L	8098346	8099536	Ect4	+	exon-exon	five_prime_utr,transcript,gene,exon,CDS	41	19	33	49	54	42
3L	8106016	8106949	Ect4	+	exon-exon	three_prime_utr,gene,exon,transcript,CDS	10	8	14	3	2	1
3L	8254865	8255618	Dscam4	+	exon-exon	transcript,gene,exon,CDS	2	0	1	0	0	0
3L	8265894	8267073	Dscam4	+	exon-exon	transcript,gene,exon,CDS	0	1	0	1	0	0
3L	8273176	8275667	Dscam4	+	exon-exon	transcript,gene,exon,CDS	1	0	0	0	0	0
3L	8469410	8469682	Gug	+	exon-exon	transcript,gene,exon,CDS	14	9	12	25	12	9
3L	8469410	8469691	Gug	+	exon-exon	transcript,gene,exon,CDS	17	9	17	22	19	20
3L	8585971	8588818	CG43078	+	exon-exon	five_prime_utr,transcript,gene,exon,CDS	0	0	1	1	0	1
3L	8635681	8637598	Zasp66	+	exon-exon	transcript,gene,exon,CDS	128	98	112	77	49	78
3L	9107342	9108191	bol	-	exon-exon	exon,three_prime_utr,gene,transcript,CDS	10	14	6	9	7	7
3L	9112634	9113487	bol	-	exon-exon	five_prime_utr,transcript,gene,exon,CDS	4	2	1	1	6	3
3L	9155026	9162974	Rdl	-	exon-exon	transcript,gene,exon,CDS	4	2	0	2	2	2
3L	9157941	9162974	Rdl	-	exon-exon	exon,gene,transcript,CDS	0	6	0	2	1	1
3L	9159610	9162974	Rdl	-	exon-exon	transcript,gene,exon,CDS	0	0	3	4	2	1
3L	9266315	9267167	GluRIB	+	exon-exon	transcript,gene,exon,CDS	0	0	0	0	0	2
3L	9418344	9419271	CG3967	-	exon-exon	five_prime_utr,transcript,gene,exon,CDS	2	9	5	8	11	8
3L	9592086	9592456	CG42673	+	exon-exon	transcript,gene,exon,CDS	0	0	2	0	0	0
3L	9653485	9653793	CNMaR	+	exon-exon	transcript,gene,exon,CDS	0	0	0	0	1	0
3L	9660642	9664244	fry	-	exon-exon	transcript,gene,exon,CDS	21	12	15	12	14	14
3L	9686365	9689448	CG6767	-	exon-exon	transcript,gene,exon,CDS	4	2	1	5	0	0
3L	9736928	9738278	CG42268	-	exon-exon	transcript,gene,exon,CDS	1	0	0	2	0	0
3L	9747135	9750299	CG42268	-	exon-exon	transcript,gene,exon,CDS	0	0	0	2	0	1
3L	9843232	9845439	RasGAP1	-	exon-exon	transcript,gene,exon,CDS	0	1	3	3	0	2
3L	10003584	10004101	dpr6	+	exon-exon	five_prime_utr,exon,gene,transcript,CDS	1	1	1	0	0	0
3L	10568129	10568605	A2bp1	+	exon-exon	transcript,gene,exon,CDS	2	1	3	2	1	4
3L	10568129	10571246	A2bp1	+	exon-exon	transcript,gene,exon,CDS	2	0	0	1	1	0
3L	10573450	10576475	A2bp1	+	exon-exon	transcript,gene,exon,CDS	2	0	1	2	1	2
3L	10575319	10576475	A2bp1	+	exon-exon	transcript,gene,exon,CDS	0	0	0	2	0	0
3L	10575319	10577324	A2bp1	+	exon-exon	transcript,gene,exon,CDS	2	0	3	0	1	1
3L	10584816	10585539	A2bp1	+	exon-exon	transcript,gene,exon,CDS	4	0	0	0	0	3
3L	11085429	11085708	JIL-1	-	exon-exon	transcript,gene,exon,CDS	0	1	0	1	1	3
3L	11150873	11151557	CG32082	+	exon-exon	five_prime_utr,transcript,gene,exon,CDS	7	8	1	5	6	3
3L	11668195	11675665	CG32085	-	exon-exon	five_prime_utr,transcript,gene,exon,CDS	0	1	0	2	1	3
3L	11674268	11675665	CG32085	-	exon-exon	five_prime_utr,transcript,gene,exon,CDS	1	0	1	4	5	1
3L	11674268	11675741	CG32085	-	exon-intron	transcript,gene,exon,CDS	0	0	0	4	4	7
3L	11686070	11688338	Sug	+	exon-exon	transcript,gene,exon,CDS	4	1	9	0	2	0
3L	12212653	12215802	app	-	exon-exon	transcript,gene,exon,CDS	0	0	1	1	1	1
3L	12219978	12221282	app	-	exon-exon	five_prime_utr,transcript,gene,exon,CDS	1	1	2	3	2	2
3L	12347194	12348139	CrzR	-	exon-exon	five_prime_utr,transcript,gene,exon,CDS	2	0	1	2	1	0
3L	12379139	12379644	Ncc69	-	exon-exon	five_prime_utr,transcript,gene,exon,CDS	3	4	1	6	4	11
3L	12851309	12852277	Wbp2	+	exon-exon	exon,three_prime_utr,gene,transcript,CDS	68	56	72	98	76	91
3L	13356757	13356846	Nplp2	+	exon-exon	exon,gene,transcript,CDS	1	0	0	0	0	0
3L	13356757	13356852	Nplp2	+	exon-exon	exon,gene,transcript,CDS	5	0	5	1	0	1
3L	13541489	13542218	bru-3	-	exon-exon	three_prime_utr,gene,exon,transcript,CDS	0	1	0	1	0	0
3L	13584192	13602476	bru-3	-	exon-exon	three_prime_utr,gene,exon,transcript,CDS	0	0	1	0	0	0
3L	13602342	13608846	bru-3	-	exon-exon	transcript,gene,exon,CDS	0	0	2	1	2	2
3L	13985121	13986168	CG17364	-	exon-exon	five_prime_utr,exon,gene,transcript,CDS	0	0	1	0	2	0
3L	14039048	14040594	Hsc70Cb	+	exon-exon	transcript,gene,exon,CDS	2	1	4	6	3	1
3L	14199945	14200807	nuf	+	exon-exon	five_prime_utr,transcript,gene,exon,CDS	2	3	3	0	1	0
3L	14199945	14201666	nuf	+	exon-exon	five_prime_utr,transcript,gene,exon,CDS	11	11	10	4	14	3
3L	14212194	14213203	nuf	+	exon-exon	five_prime_utr,transcript,gene,exon,CDS	0	1	0	1	1	1
3L	14311861	14317337	fz	+	exon-exon	transcript,gene,exon,CDS	6	2	3	5	3	2
3L	14547117	14547482	Gbs-70E	-	exon-exon	five_prime_utr,transcript,gene,exon,CDS	0	1	0	0	1	2
3L	14667259	14667741	dlp	+	exon-exon	transcript,gene,exon,CDS	1	0	0	0	0	0
3L	14763053	14765684	CG9384	+	exon-exon	five_prime_utr,transcript,gene,exon,CDS	3	1	1	2	0	0
3L	14777339	14777766	bmm	-	exon-exon	transcript,gene,exon,CDS	4	2	7	4	8	6
3L	14839218	14840048	CG17839	+	exon-intron	five_prime_utr,transcript,gene,exon	0	0	0	0	1	2
3L	14864837	14870860	CG17839	+	exon-exon	five_prime_utr,transcript,gene,exon,CDS	0	2	1	1	0	3
3L	15858101	15860026	pHCl	-	exon-exon	transcript,gene,exon,CDS	5	5	2	5	4	3
3L	15910501	15911652	sff	-	exon-exon	five_prime_utr,transcript,gene,exon,CDS	4	3	0	7	2	5
3L	15946908	15947579	Pka-C3	-	exon-exon	five_prime_utr,transcript,gene,exon,CDS	35	25	24	44	35	36
3L	16068113	16077809	Mbs	+	exon-exon	transcript,gene,exon,CDS	0	0	0	0	3	3
3L	16148408	16148958	CG5151	-	exon-exon	five_prime_utr,transcript,gene,exon	21	13	23	16	10	21
3L	16504322	16505230	CG43373	-	exon-exon	transcript,three_prime_utr,gene,exon,CDS	0	0	0	0	1	0
3L	16512965	16514449	CG43373	-	exon-exon	transcript,gene,exon,CDS	0	0	0	2	0	1
3L	16529627	16530656	CG43373	-	exon-exon	five_prime_utr,transcript,gene,exon,CDS	6	1	1	3	1	3
3L	16651133	16651535	Baldspot	-	exon-exon	transcript,gene,exon,CDS	0	1	1	0	0	0
3L	16715441	16716837	Dab	+	exon-exon	transcript,gene,exon,CDS	5	0	2	3	5	2
3L	16912129	16913398	Lmpt	+	exon-exon	five_prime_utr,transcript,gene,exon,CDS	5	7	7	3	5	4
3L	16959099	16959884	Nc73EF	+	exon-exon	five_prime_utr,exon,gene,transcript,CDS	2	8	3	7	2	3
3L	17067137	17068058	Rbp6	-	exon-exon	three_prime_utr,gene,exon,transcript,CDS	0	1	1	0	1	1
3L	17539456	17539727	Nedd4	+	exon-exon	exon,gene,transcript,CDS	0	0	0	2	0	0
3L	17602675	17603383	Eip74EF	-	exon-exon	five_prime_utr,transcript,gene,exon	3	2	2	7	9	5
3L	17715967	17721888	Ccn	+	exon-exon	five_prime_utr,transcript,gene,exon,CDS	0	0	1	1	2	1
3L	17715967	17738926	Ccn	+	exon-exon	five_prime_utr,transcript,gene,exon,CDS	0	0	0	0	0	1
3L	17721809	17723285	Ccn	+	exon-exon	transcript,gene,exon,CDS	6	5	9	12	1	11
3L	18887061	18887746	CG3961	-	exon-exon	five_prime_utr,transcript,gene,exon,CDS	33	27	25	24	26	32
3L	19110093	19112519	CG14082	-	exon-exon	five_prime_utr,transcript,gene,exon,CDS	0	0	3	0	1	0
3L	19171703	19172038	fz2	-	intron-intron	gene,transcript	1	1	1	3	6	0
3L	19371086	19372402	CG32206	-	exon-exon	transcript,gene,exon,CDS	0	0	0	1	0	0
3L	19371086	19373583	CG32206	-	exon-exon	transcript,gene,exon,CDS	1	2	2	3	2	1
3L	19371086	19374840	CG32206	-	exon-exon	transcript,gene,exon,CDS	1	0	0	0	1	0
3L	19381372	19386125	CG32206	-	exon-exon	start_codon,transcript,gene,exon,CDS	0	1	1	2	0	0
3L	19385398	19386125	CG32206	-	exon-exon	start_codon,transcript,gene,exon,CDS	2	2	0	0	0	0
3L	19970860	19972022	Ac76E	+	exon-exon	transcript,gene,exon,CDS	3	1	4	3	0	3
3L	20074107	20076131	sNPF-R	-	exon-exon	five_prime_utr,exon,gene,transcript,three_prime_utr	1	0	2	5	2	3
3L	20100603	20101665	CG14186	-	exon-exon	transcript,gene,exon,CDS	2	3	0	0	0	0
3L	20168476	20169063	CG42674	-	exon-exon	five_prime_utr,transcript,gene,exon	2	1	1	4	4	6
3L	20255898	20256638	rdgC	+	exon-exon	five_prime_utr,exon,gene,transcript,CDS	0	0	0	2	0	0
3L	20852579	20856562	CG32432	-	exon-exon	transcript,gene,exon,CDS	0	0	0	0	1	0
3L	20852579	20860426	CG32432	-	exon-exon	transcript,gene,exon,CDS	0	1	0	2	0	1
3L	20854057	20856562	CG32432	-	exon-exon	transcript,gene,exon,CDS	3	2	1	1	0	1
3L	20854605	20855291	CG32432	-	exon-exon	transcript,gene,exon,CDS	0	0	0	0	1	1
3L	20859680	20860426	CG32432	-	exon-exon	transcript,gene,exon,CDS	0	0	0	3	3	4
3L	21188787	21189972	CG42337	-	exon-exon	five_prime_utr,transcript,gene,exon,CDS	6	2	0	5	5	7
3L	21424454	21425545	barc	-	exon-exon	five_prime_utr,transcript,gene,exon,CDS	2	1	0	5	0	6
3L	21760031	21761265	Syn1	-	exon-exon	five_prime_utr,exon,gene,transcript,CDS	6	2	2	4	0	5
3L	21914776	21915655	mub	+	exon-exon	transcript,gene,exon,CDS	3	1	3	3	4	3
3L	21976295	21977630	CG7470	+	exon-exon	transcript,gene,exon,CDS	2	4	3	4	4	6
3L	21976295	21978374	CG7470	+	exon-exon	transcript,gene,exon,CDS	0	2	2	3	4	1
3L	22183786	22184602	olf413	+	exon-exon	five_prime_utr,transcript,gene,exon,CDS	0	0	0	0	1	0
3L	22221700	22223847	olf413	+	exon-exon	transcript,gene,exon,CDS	0	0	0	0	0	1
3L	22546931	22547938	not_annotated	-	intergenic-intergenic	not_annotated	3	2	4	5	3	6
3L	22583003	22583362	CG14459	-	exon-exon	transcript,gene,exon,CDS	1	0	0	0	0	0
3L	22583003	22595910	CG14459	-	exon-exon	transcript,gene,exon,CDS	0	1	0	0	0	0
3L	22777111	22778824	SPoCk	+	exon-exon	five_prime_utr,transcript,gene,exon,CDS	7	8	3	9	18	7
3L	23002053	23002443	nrm	+	exon-exon	five_prime_utr,transcript,gene,exon,CDS	5	6	8	7	4	4
3L	23007328	23007707	nrm	+	exon-exon	transcript,gene,exon,CDS	111	76	69	56	39	60
3L	23210852	23216107	nAChRalpha4	+	exon-exon	five_prime_utr,transcript,gene,exon,CDS	0	1	0	0	1	1
3L	23210852	23227547	nAChRalpha4	+	exon-exon	five_prime_utr,transcript,gene,exon,CDS	0	0	0	1	0	2
3L	23262708	23264364	nAChRalpha4	+	exon-exon	five_prime_utr,exon,gene,transcript,CDS	0	0	1	3	0	1
3L	23262708	23278462	nAChRalpha4	+	exon-exon	five_prime_utr,exon,gene,transcript,CDS	0	0	0	1	1	0
3L	23325642	23326760	alpha-Cat	-	exon-exon	transcript,three_prime_utr,gene,exon,CDS	2	5	2	2	1	4
3L	23740161	23746544	CG17698	+	exon-exon	five_prime_utr,transcript,gene,exon,CDS	1	1	1	0	0	0
3L	23873610	23874431	CG40470	-	exon-exon	transcript,gene,exon,CDS	6	9	5	6	4	4
3L	23889105	23890206	CG40470	-	exon-exon	transcript,gene,exon,CDS	0	1	3	0	1	1
3L	23934415	23935121	CG40470	-	exon-exon	transcript,gene,exon,CDS	0	1	2	1	3	2
3L	24253793	24258636	Snap25	+	exon-exon	transcript,gene,exon,CDS	50	23	32	39	19	28
3L	24725824	24726292	scro	+	exon-exon	five_prime_utr,transcript,gene,exon,CDS	4	4	4	9	2	2
3L	24728297	24734187	scro	+	exon-exon	five_prime_utr,transcript,gene,exon,CDS	0	0	0	0	0	1
3L	25303603	25304278	CG45782	-	exon-exon	transcript,gene,exon,CDS	2	0	2	1	1	0
3L	25873860	25874384	CG40178	-	exon-exon	transcript,gene,exon,CDS	1	5	6	0	0	0
3L	25924296	25961540	CG40178	-	exon-exon	transcript,gene,exon,CDS	0	0	1	0	0	3
3L	25924296	25978150	CG40178	-	exon-exon	five_prime_utr,transcript,gene,exon,CDS	2	2	1	3	0	0
3L	25933196	25961540	CG40178	-	exon-exon	transcript,gene,exon,CDS	1	3	0	1	0	0
3L	25933196	25978150	CG40178	-	exon-exon	five_prime_utr,transcript,gene,exon,CDS	1	0	0	0	0	2
3L	25961360	25969627	CG40178	-	exon-exon	exon,gene,transcript,CDS	3	0	5	1	4	3
3L	25961360	25978150	CG40178	-	exon-exon	five_prime_utr,exon,gene,transcript,CDS	10	1	3	4	2	4
3L	25969034	25969627	CG40178	-	exon-exon	transcript,gene,exon,CDS	1	2	5	7	4	3
3L	25969034	25978150	CG40178	-	exon-exon	five_prime_utr,transcript,gene,exon,CDS	4	5	2	2	2	1
3L	27146395	27147695	vtd	+	exon-exon	exon,gene,transcript,CDS	0	1	2	4	2	1
3L	27292882	27293271	Dbp80	+	exon-exon	transcript,gene,exon,CDS	29	13	16	34	16	24
3L	27331994	27332346	Dbp80	+	exon-exon	five_prime_utr,exon,gene,transcript,CDS	322	228	276	218	201	237
3L	27420679	27421014	Dbp80	+	exon-exon	three_prime_utr,gene,exon,transcript,CDS	5	4	4	5	3	4
3R	1187700	1191975	CG45784	+	intron-exon	exon,gene,transcript,CDS	4	0	2	2	0	1
3R	1342196	1455091	CG45784	+	exon-exon	transcript,gene,exon,CDS	0	0	0	0	1	0
3R	1342196	1467258	CG45784	+	exon-exon	transcript,gene,exon,CDS	0	0	2	0	0	0
3R	1861194	1861417	CG45784	+	exon-exon	transcript,gene,exon,CDS	1	3	2	0	0	3
3R	3468909	3469478	Parp	-	exon-exon	transcript,gene,exon,CDS	9	8	19	15	8	11
3R	3523414	3523947	Parp	-	exon-exon	transcript,gene,exon,CDS	19	19	22	17	16	15
3R	3584980	3585510	Parp	-	exon-exon	transcript,gene,exon,CDS	7	5	9	2	3	7
3R	3626910	3626985	Alg-2	+	exon-exon	transcript,gene,exon,CDS	3	1	2	1	1	1
3R	3849499	3850235	CG41099	+	exon-exon	transcript,gene,exon,CDS	10	4	6	6	3	7
3R	3849503	3850235	CG41099	+	exon-exon	five_prime_utr,transcript,gene,exon,CDS	0	0	1	1	0	1
3R	4093946	4094456	CG42402	+	exon-exon	transcript,gene,exon,CDS	0	0	0	0	2	0
3R	4093946	4095991	CG42402	+	exon-exon	transcript,gene,exon,CDS	3	3	3	3	5	4
3R	4093946	4100015	CG42402	+	exon-exon	transcript,gene,exon,CDS	1	0	1	0	1	2
3R	4104964	4110320	not_annotated	+	intergenic-intergenic	not_annotated	0	3	1	2	0	1
3R	4201843	4202797	CG12582	+	exon-exon	transcript,gene,exon,CDS	6	10	3	2	5	11
3R	4282674	4284406	cpx	+	exon-exon	five_prime_utr,transcript,gene,exon,CDS	1	0	0	0	0	2
3R	4379450	4379824	CG11739	+	exon-exon	five_prime_utr,transcript,gene,exon,CDS	2	0	3	3	3	1
3R	4414533	4415886	CG32944	-	exon-exon	five_prime_utr,transcript,gene,exon,CDS	1	1	0	0	0	2
3R	4467294	4468599	CG31523	-	exon-exon	five_prime_utr,transcript,gene,exon,CDS	1	0	2	0	2	2
3R	4502439	4503725	CG34357	-	exon-exon	transcript,gene,exon,CDS	4	4	1	1	0	2
3R	4534149	4538689	CG34357	-	exon-exon	five_prime_utr,transcript,gene,exon,CDS	2	0	0	0	1	0
3R	4622509	4623624	5-HT2A	+	exon-exon	five_prime_utr,transcript,gene,exon,CDS	3	4	4	7	4	5
3R	4626973	4628349	5-HT2A	+	exon-exon	exon,gene,transcript,CDS	30	17	22	24	18	12
3R	4626973	4630521	5-HT2A	+	exon-exon	exon,gene,transcript,CDS	0	0	0	1	0	2
3R	4680229	4680837	CG43427	+	exon-exon	five_prime_utr,transcript,gene,exon	2	3	5	12	14	17
3R	4795737	4797067	ctrip	-	exon-exon	transcript,gene,exon,CDS	1	0	3	0	0	1
3R	4795737	4797697	ctrip	-	exon-exon	transcript,gene,exon,CDS	8	2	8	7	8	12
3R	4796489	4797697	ctrip	-	exon-exon	transcript,gene,exon,CDS	1	3	2	2	1	1
3R	4799692	4801991	ctrip	-	exon-exon	five_prime_utr,transcript,gene,exon,CDS	6	4	5	10	11	16
3R	5293630	5299573	mtd	-	exon-exon	five_prime_utr,transcript,gene,exon,CDS	0	0	0	0	0	1
3R	5295641	5299573	mtd	-	exon-exon	five_prime_utr,transcript,gene,exon,CDS	1	2	0	0	0	1
3R	5298202	5299573	mtd	-	exon-exon	five_prime_utr,transcript,gene,exon,CDS	3	7	5	6	6	8
3R	5312989	5314305	mtd	-	exon-exon	five_prime_utr,transcript,gene,exon,CDS	0	1	0	2	0	1
3R	5642114	5643777	MTA1-like	-	exon-exon	transcript,gene,exon,CDS	2	0	1	0	0	0
3R	5892221	5892989	CG34113	-	exon-exon	transcript,gene,exon,CDS	2	1	1	0	2	0
3R	5939364	5939938	CG34113	-	exon-exon	five_prime_utr,transcript,gene,exon,CDS	2	4	2	1	0	3
3R	6436725	6439007	gpp	+	exon-exon	five_prime_utr,exon,gene,transcript,CDS	2	0	0	4	4	3
3R	6566135	6566877	dpr11	-	exon-exon	five_prime_utr,transcript,gene,exon,CDS	2	2	3	4	4	1
3R	6820148	6820266	7SLRNA:CR42652	-	exon-exon	transcript,gene,exon	2	3	8	6	3	9
3R	6820197	6820256	7SLRNA:CR42652	-	exon-exon	transcript,gene,exon	11	9	13	22	17	12
3R	6822663	6822781	7SLRNA:CR32864	+	exon-exon	transcript,gene,exon	9	14	6	9	9	12
3R	6822673	6822732	7SLRNA:CR32864	+	exon-exon	transcript,gene,exon	37	34	44	50	30	53
3R	6841235	6842214	Scr	-	exon-exon	five_prime_utr,transcript,gene,exon,CDS	4	0	3	5	4	3
3R	7101137	7102097	Alh	-	exon-exon	transcript,gene,exon,CDS	1	0	0	1	2	1
3R	7118958	7121753	Alh	-	exon-exon	five_prime_utr,transcript,gene,exon,CDS	2	1	2	1	0	2
3R	7195616	7196393	lap	+	exon-exon	exon,gene,transcript,CDS	0	0	3	1	2	0
3R	7495933	7497365	alpha-Est9	-	exon-exon	transcript,gene,exon,CDS	1	1	3	4	6	4
3R	7603104	7605468	CG34127	-	exon-exon	five_prime_utr,transcript,gene,exon,CDS	0	0	0	0	2	2
3R	7662252	7667835	Nlg1	+	exon-exon	five_prime_utr,transcript,gene,exon,CDS	10	9	5	16	13	17
3R	7662252	7675462	Nlg1	+	exon-exon	five_prime_utr,transcript,gene,exon,CDS	16	9	16	16	17	15
3R	7672952	7675462	Nlg1	+	exon-exon	transcript,gene,exon,CDS	11	10	5	11	3	5
3R	7858938	7865761	CG17816	-	exon-exon	exon,gene,transcript,CDS	1	0	0	0	0	0
3R	7862919	7865761	CG17816	-	exon-exon	transcript,gene,exon,CDS	0	1	0	3	0	0
3R	7864261	7865761	CG17816	-	exon-exon	transcript,gene,exon,CDS	37	31	30	51	40	45
3R	7864261	7868372	CG17816	-	exon-exon	transcript,gene,exon,CDS	3	1	4	7	0	2
3R	7865151	7865761	CG17816	-	exon-exon	transcript,gene,exon,CDS	0	1	2	0	0	1
3R	7959752	7961122	dsx	-	exon-exon	five_prime_utr,transcript,gene,exon,CDS	7	2	4	1	2	7
3R	8108232	8111301	puc	+	exon-exon	five_prime_utr,transcript,gene,exon,CDS	11	1	2	3	5	5
3R	8388584	8402875	CG45263	-	exon-exon	transcript,gene,exon,CDS	0	0	1	0	1	0
3R	8391287	8402875	CG45263	-	exon-exon	transcript,gene,exon,CDS	1	2	0	0	4	2
3R	8397454	8402875	CG45263	-	exon-exon	transcript,gene,exon,CDS	0	0	1	0	0	0
3R	8619786	8622857	5-HT2B	+	exon-exon	transcript,gene,exon,CDS	0	0	1	1	0	1
3R	8833975	8835510	pyd	-	exon-exon	transcript,gene,exon,CDS	1	2	2	3	4	6
3R	8838392	8842839	pyd	-	exon-exon	transcript,gene,exon,CDS	9	7	6	13	6	11
3R	9079745	9081022	pum	-	exon-exon	transcript,gene,exon,CDS	0	2	1	6	2	0
3R	9217987	9218763	pum	-	exon-exon	transcript,gene,exon,CDS	12	7	7	10	6	14
3R	9232074	9234664	pum	-	exon-exon	five_prime_utr,transcript,gene,exon,CDS	0	2	5	1	1	1
3R	9354422	9355083	CG45050	+	exon-exon	five_prime_utr,exon,gene,transcript,CDS	5	2	7	5	9	9
3R	9432029	9432839	ps	+	exon-exon	five_prime_utr,exon,gene,transcript,CDS	12	8	33	43	15	24
3R	9432032	9432839	ps	+	exon-exon	five_prime_utr,exon,gene,transcript,CDS	4	5	3	7	12	8
3R	9445044	9446497	ps	+	exon-exon	exon,gene,transcript,CDS	12	1	12	10	7	12
3R	9474717	9475840	CG16779	-	exon-exon	five_prime_utr,transcript,gene,exon,CDS	0	0	0	0	1	0
3R	9621519	9622774	CG8312	+	exon-exon	five_prime_utr,transcript,gene,exon,CDS	2	0	2	6	5	12
3R	9930364	9943894	Glut4EF	+	exon-exon	five_prime_utr,exon,CDS,three_prime_utr,gene,transcript	1	0	0	1	0	2
3R	9943481	9943894	Glut4EF	+	exon-exon	transcript,three_prime_utr,gene,exon,CDS	15	12	15	19	15	13
3R	10004656	10008854	Mical	-	exon-exon	three_prime_utr,gene,exon,transcript,CDS	3	0	0	5	8	9
3R	10014990	10015926	Mical	-	exon-exon	transcript,gene,exon,CDS	1	3	7	8	2	9
3R	10193860	10204316	Syn	+	exon-exon	five_prime_utr,transcript,gene,exon,CDS	0	0	0	1	1	3
3R	10372149	10373205	Rfx	-	exon-exon	five_prime_utr,transcript,gene,exon,CDS	1	1	2	6	3	9
3R	10866529	10866976	SelR	-	exon-exon	five_prime_utr,transcript,gene,exon,CDS	10	8	11	8	3	5
3R	10992905	10993605	CG34114	+	exon-exon	five_prime_utr,transcript,gene,exon,CDS	0	1	3	2	0	0
3R	11012014	11012525	CG34114	+	exon-exon	transcript,gene,exon,CDS	1	0	0	0	0	0
3R	11012014	11013428	CG34114	+	exon-exon	transcript,gene,exon,CDS	2	0	3	2	0	1
3R	11023468	11023817	CG34114	+	exon-exon	transcript,gene,exon,CDS	4	5	3	5	5	1
3R	11023468	11034925	CG34114	+	exon-exon	transcript,gene,exon,CDS	0	0	0	0	1	0
3R	11044003	11045544	CG34114	+	exon-exon	transcript,gene,exon,CDS	1	0	0	1	0	0
3R	11535583	11536179	dpr4	-	exon-exon	transcript,gene,exon,CDS	0	2	1	1	0	1
3R	11539101	11540101	dpr4	-	exon-exon	five_prime_utr,transcript,gene,exon,CDS	0	0	0	0	1	0
3R	11592367	11604283	Jupiter	-	exon-exon	five_prime_utr,transcript,gene,exon,CDS	0	1	1	1	2	0
3R	12752418	12754790	beat-Vc	-	exon-exon	five_prime_utr,transcript,gene,exon,CDS	3	3	1	0	0	0
3R	13019342	13021642	CtBP	+	exon-exon	five_prime_utr,transcript,gene,exon,CDS	2	2	1	5	1	3
3R	13019342	13025044	CtBP	+	exon-exon	five_prime_utr,transcript,gene,exon,CDS	0	1	0	1	1	2
3R	13232679	13233124	Ace	-	exon-exon	transcript,gene,exon,CDS	6	7	0	3	6	12
3R	13232679	13238199	Ace	-	exon-exon	transcript,gene,exon,CDS	0	0	1	0	1	0
3R	13243219	13244399	Ace	-	exon-exon	transcript,gene,exon,CDS	0	1	0	1	0	1
3R	13430923	13431353	yrt	-	exon-exon	transcript,gene,exon,CDS	8	2	4	6	10	13
3R	13670645	13671524	Task6	-	exon-exon	transcript,gene,exon,CDS	1	1	1	0	0	0
3R	13757183	13757783	CG34383	+	exon-exon	three_prime_utr,gene,exon,transcript,CDS	11	5	10	12	11	7
3R	13757183	13757792	CG34383	+	exon-intron	three_prime_utr,gene,exon,transcript,CDS	16	15	18	17	11	19
3R	14066541	14067152	foxo	+	exon-exon	five_prime_utr,exon,gene,transcript,CDS	16	16	21	14	10	19
3R	14191739	14204812	Dop1R1	-	exon-exon	transcript,gene,exon,CDS	0	1	0	0	0	0
3R	14204251	14204812	Dop1R1	-	exon-exon	transcript,gene,exon,CDS	0	1	0	1	0	0
3R	14341222	14345184	NK7.1	-	exon-exon	five_prime_utr,transcript,gene,exon,CDS	1	1	4	3	3	2
3R	14344225	14345184	NK7.1	-	exon-exon	five_prime_utr,transcript,gene,exon,CDS	1	4	0	1	4	1
3R	14427037	14433205	cv-c	-	exon-exon	five_prime_utr,transcript,gene,exon,CDS	1	4	0	0	1	4
3R	14523154	14525473	Pde6	-	exon-exon	transcript,gene,exon,CDS	0	1	0	1	0	1
3R	14529177	14530230	Pde6	-	exon-exon	five_prime_utr,transcript,gene,exon,CDS	2	2	4	4	2	2
3R	14583051	14593215	stumps	+	exon-exon	five_prime_utr,transcript,gene,exon,CDS	1	0	1	0	0	1
3R	14592282	14593215	stumps	+	exon-exon	transcript,gene,exon,CDS	8	5	2	6	6	10
3R	14668866	14671803	Meltrin	-	exon-exon	transcript,gene,exon,CDS	2	0	3	6	4	4
3R	14823863	14827656	btsz	-	exon-exon	five_prime_utr,transcript,gene,exon,CDS	1	0	0	0	0	0
3R	14859309	14860067	btsz	-	exon-exon	five_prime_utr,transcript,gene,exon,CDS	1	1	1	6	5	9
3R	15061459	15063342	dpr9	-	exon-exon	transcript,gene,exon,CDS	0	0	0	0	1	0
3R	15284613	15285354	Tm1	+	exon-exon	five_prime_utr,transcript,gene,exon,CDS	49	37	34	33	24	23
3R	15295113	15295544	Tm1	+	exon-exon	transcript,gene,exon,CDS	22	35	24	31	31	28
3R	15954158	15955205	Sap47	+	exon-exon	exon,gene,transcript,CDS	2	3	1	2	2	3
3R	15954158	15956307	Sap47	+	exon-exon	exon,gene,transcript,CDS	6	1	2	2	2	7
3R	15954158	15957919	Sap47	+	exon-exon	exon,three_prime_utr,gene,transcript,CDS	0	1	0	2	3	0
3R	16077114	16077537	Mhcl	-	exon-exon	transcript,gene,exon,CDS	1	1	2	1	0	2
3R	16166536	16167265	CG6006	+	exon-exon	five_prime_utr,transcript,gene,exon,CDS	13	15	7	22	29	26
3R	16293987	16298550	gish	+	exon-exon	transcript,gene,exon,CDS	0	1	1	0	1	0
3R	16298470	16299689	gish	+	exon-exon	transcript,gene,exon,CDS	3	1	2	0	2	3
3R	16512964	16514176	CG42342	+	exon-exon	five_prime_utr,transcript,gene,exon,CDS	0	1	2	4	1	6
3R	16550207	16556324	CG42342	+	exon-exon	exon,gene,transcript,CDS	0	0	0	1	2	0
3R	16635546	16637111	Fas1	+	exon-exon	transcript,gene,exon,CDS	12	6	7	9	9	15
3R	17064716	17064961	Dad	+	exon-exon	transcript,gene,exon,CDS	1	0	4	3	6	7
3R	17238913	17239907	beat-IIb	-	exon-exon	transcript,gene,exon,CDS	1	1	5	3	0	2
3R	17239478	17239907	beat-IIb	-	exon-exon	exon,gene,transcript,CDS	1	1	0	0	0	1
3R	17327233	17332709	beat-IIa	-	exon-exon	transcript,gene,exon,CDS	1	1	2	0	0	2
3R	17331018	17332709	beat-IIa	-	exon-exon	transcript,gene,exon,CDS	2	1	0	1	3	2
3R	17484751	17487462	Dscam3	-	exon-exon	transcript,gene,exon,CDS	0	2	2	0	0	3
3R	17492436	17494229	Dscam3	-	exon-exon	transcript,gene,exon,CDS	1	0	0	0	0	0
3R	17497355	17498548	Dscam3	-	exon-exon	five_prime_utr,transcript,gene,exon,CDS	0	2	0	0	0	0
3R	17777948	17780786	CG43102	-	exon-exon	five_prime_utr,transcript,gene,exon,CDS	5	4	2	6	9	4
3R	17878778	17887543	Rim	-	exon-exon	transcript,gene,exon,CDS	0	1	0	0	0	0
3R	17966473	17967828	cpo	+	exon-exon	five_prime_utr,transcript,gene,exon,CDS	3	3	1	3	4	4
3R	18008865	18010574	cpo	+	exon-exon	transcript,three_prime_utr,gene,exon,CDS	10	16	4	13	15	15
3R	18009948	18010574	cpo	+	exon-exon	transcript,three_prime_utr,gene,exon,CDS	34	25	31	59	34	58
3R	18434235	18435790	fru	-	exon-exon	five_prime_utr,transcript,gene,exon,CDS	0	0	1	3	3	1
3R	18919423	18921319	Xrp1	+	exon-exon	five_prime_utr,transcript,gene,exon,CDS	1	1	5	8	3	5
3R	18943053	18948007	CG42613	+	exon-exon	five_prime_utr,transcript,gene,exon,CDS	3	1	0	1	0	1
3R	19015791	19018483	gukh	+	exon-exon	transcript,gene,exon,CDS	9	2	1	4	1	5
3R	19087405	19088300	cdi	-	exon-exon	five_prime_utr,transcript,gene,exon,CDS	0	4	6	5	3	4
3R	19141412	19142273	Ppcs	-	exon-exon	three_prime_utr,gene,exon,transcript,CDS	3	4	1	5	3	7
3R	19218969	19219627	vib	-	exon-exon	transcript,gene,exon,CDS	6	1	3	4	3	5
3R	19493965	19494318	Dys	+	exon-exon	transcript,gene,exon,CDS	16	13	10	22	9	11
3R	19554818	19562826	Dys	+	exon-exon	transcript,gene,exon,CDS	0	1	0	0	0	2
3R	19560148	19562826	Dys	+	exon-exon	transcript,gene,exon,CDS	0	0	1	1	0	0
3R	19752529	19757885	GluClalpha	+	exon-exon	five_prime_utr,transcript,gene,exon,CDS	1	2	1	3	0	1
3R	19760265	19761034	GluClalpha	+	exon-exon	transcript,gene,exon,CDS	12	8	8	14	8	13
3R	19760265	19764413	GluClalpha	+	exon-exon	transcript,gene,exon,CDS	1	0	0	0	0	0
3R	19760265	19764428	GluClalpha	+	exon-exon	transcript,gene,exon,CDS	1	1	0	0	0	0
3R	19760265	19766647	GluClalpha	+	exon-exon	transcript,gene,exon,CDS	0	1	0	1	1	2
3R	19760265	19774704	GluClalpha	+	exon-exon	transcript,gene,exon,CDS	28	11	25	47	37	37
3R	19763598	19764413	GluClalpha	+	exon-exon	transcript,gene,exon,CDS	1	0	0	0	0	0
3R	19763598	19774704	GluClalpha	+	exon-exon	transcript,gene,exon,CDS	2	1	1	1	0	1
3R	19827654	19829042	bnl	-	exon-exon	five_prime_utr,transcript,gene,exon,CDS	9	6	7	11	6	10
3R	19937254	19938456	Hs6st	-	exon-exon	transcript,gene,exon,CDS	1	0	1	4	4	3
3R	20211081	20213914	Nlg4	+	exon-exon	five_prime_utr,transcript,gene,exon,CDS	0	0	0	0	1	0
3R	20226345	20228101	Nlg4	+	exon-exon	transcript,gene,exon,CDS	0	0	0	0	0	1
3R	20287949	20291086	cic	+	exon-exon	five_prime_utr,transcript,gene,exon,CDS	1	3	0	6	1	4
3R	20698335	20700885	Oamb	-	exon-exon	five_prime_utr,transcript,gene,exon,CDS	0	0	3	0	1	0
3R	20705961	20706386	Oamb	-	exon-exon	five_prime_utr,transcript,gene,exon	0	0	1	1	1	0
3R	20791745	20792555	Syp	+	exon-exon	five_prime_utr,transcript,gene,exon,CDS	3	4	6	3	6	2
3R	20797144	20798409	Syp	+	exon-exon	transcript,gene,exon,CDS	4	3	3	0	0	3
3R	20963725	20964193	Atpalpha	+	exon-exon	five_prime_utr,transcript,gene,exon,CDS	2	1	4	3	3	2
3R	20992241	20994423	Calx	+	exon-exon	five_prime_utr,transcript,gene,exon,CDS	0	0	1	1	0	0
3R	21154890	21155387	SNF4Agamma	+	exon-exon	five_prime_utr,exon,gene,transcript,CDS	5	5	5	7	5	7
3R	21625165	21626850	E2f1	-	exon-exon	five_prime_utr,transcript,gene,exon,CDS	5	8	4	3	11	3
3R	21817101	21819123	CASK	-	exon-exon	transcript,gene,exon,CDS	0	0	0	0	1	0
3R	21995520	21996787	Eip93F	+	exon-exon	transcript,gene,exon,CDS	11	12	14	11	11	25
3R	22173932	22174727	SKIP	+	exon-exon	five_prime_utr,transcript,gene,exon,CDS	3	1	1	3	2	4
3R	22277637	22277972	SKIP	+	exon-exon	transcript,gene,exon,CDS	1	0	1	1	1	0
3R	22512741	22513258	Octbeta1R	+	exon-exon	exon,gene,transcript,CDS	0	2	0	0	0	0
3R	22728843	22730148	CG45049	+	exon-exon	five_prime_utr,transcript,gene,exon,three_prime_utr	2	0	0	1	0	1
3R	22953001	22953468	klg	+	exon-exon	transcript,gene,exon,CDS	7	9	5	10	6	6
3R	22955752	22957409	klg	+	exon-exon	transcript,gene,exon,CDS	0	0	0	1	0	0
3R	23081349	23082165	CG13830	-	exon-exon	transcript,gene,exon,CDS	1	1	0	3	1	1
3R	23169896	23170480	Irk1	+	exon-exon	five_prime_utr,transcript,gene,exon,CDS	1	1	5	5	4	1
3R	23197287	23197976	cnc	-	exon-exon	five_prime_utr,transcript,gene,exon,CDS	11	8	14	11	15	13
3R	23209342	23209883	cnc	-	exon-exon	transcript,gene,exon,CDS	13	10	16	16	4	16
3R	23311982	23313558	pnt	-	exon-exon	transcript,gene,exon,CDS	0	0	0	1	1	0
3R	23337896	23340527	pnt	-	exon-exon	five_prime_utr,transcript,gene,exon,CDS	6	5	4	5	3	6
3R	23359310	23359393	RpS3	+	exon-exon	transcript,gene,exon,CDS	1	1	0	3	3	1
3R	23614377	23615206	CG31145	-	exon-exon	transcript,gene,exon,CDS	1	0	0	0	0	1
3R	23622371	23627460	CG31145	-	exon-exon	five_prime_utr,transcript,gene,exon,CDS	3	4	5	4	7	2
3R	23806626	23808029	CG33111	-	exon-exon	five_prime_utr,transcript,gene,exon,CDS	1	5	3	5	5	9
3R	23829957	23830329	CG34355	+	exon-exon	transcript,gene,exon,CDS	1	0	1	0	0	0
3R	23829957	23845462	CG34355	+	exon-exon	transcript,gene,exon,CDS	0	0	1	1	0	1
3R	23978950	23979622	CG31140	+	exon-exon	transcript,gene,exon,CDS	0	2	0	2	0	1
3R	24012983	24013628	KrT95D	-	exon-exon	transcript,gene,exon,CDS	6	5	6	4	7	8
3R	24219600	24220563	twin	-	exon-exon	five_prime_utr,transcript,gene,exon,CDS	1	1	0	1	1	0
3R	24451895	24452633	nAChRalpha1	-	exon-exon	five_prime_utr,transcript,gene,exon	0	1	0	0	0	0
3R	24590572	24591421	mld	+	exon-exon	five_prime_utr,exon,gene,transcript,CDS	6	7	2	6	4	6
3R	24677244	24691933	slo	+	exon-exon	transcript,gene,exon,CDS	2	1	0	1	0	3
3R	24687187	24687905	slo	+	exon-exon	transcript,gene,exon,CDS	1	1	1	3	0	2
3R	24687187	24691933	slo	+	exon-exon	transcript,gene,exon,CDS	14	14	21	18	14	13
3R	24687187	24692316	slo	+	exon-exon	transcript,gene,exon,CDS	27	13	18	19	16	23
3R	24691460	24691933	slo	+	exon-exon	transcript,gene,exon,CDS	0	0	1	0	2	0
3R	24691460	24692316	slo	+	exon-exon	transcript,gene,exon,CDS	1	0	4	0	0	1
3R	24691460	24696126	slo	+	exon-exon	transcript,gene,exon,CDS	3	0	0	0	0	0
3R	24691460	24699426	slo	+	exon-exon	transcript,gene,exon,CDS	2	1	2	1	1	0
3R	24694957	24696126	slo	+	exon-exon	transcript,gene,exon,CDS	0	0	1	1	0	0
3R	24694957	24699426	slo	+	exon-exon	transcript,gene,exon,CDS	7	4	2	1	3	4
3R	24694957	24703307	slo	+	exon-exon	transcript,gene,exon,CDS	5	6	4	2	5	4
3R	24727706	24728326	tok	+	exon-exon	five_prime_utr,transcript,gene,exon,CDS	1	2	2	5	6	4
3R	25396712	25397562	Fur1	-	exon-exon	five_prime_utr,transcript,gene,exon,CDS	4	4	6	3	7	7
3R	25546161	25546505	msi	+	intron-intron	gene,transcript	1	0	1	0	0	1
3R	25564080	25600737	msi	+	exon-exon	transcript,gene,exon,CDS	0	0	0	0	0	1
3R	25564080	25600764	msi	+	exon-exon	transcript,three_prime_utr,gene,exon,CDS	2	0	0	0	0	0
3R	25574884	25584453	msi	+	exon-exon	five_prime_utr,transcript,gene,exon,CDS	2	1	4	2	0	3
3R	25705931	25709517	LpR2	-	exon-exon	transcript,gene,exon,CDS	0	2	3	0	1	0
3R	25706287	25709517	LpR2	-	exon-exon	transcript,gene,exon,CDS	7	6	0	1	1	3
3R	25709291	25710147	LpR2	-	exon-exon	transcript,gene,exon,CDS	8	11	15	9	6	15
3R	25710025	25739622	LpR2	-	exon-exon	five_prime_utr,transcript,gene,exon,CDS	2	0	4	0	0	0
3R	25744684	25747233	LpR1	-	exon-exon	transcript,gene,exon,CDS	1	1	1	1	0	1
3R	25889655	25890278	Lnk	+	exon-exon	five_prime_utr,exon,gene,transcript,CDS	3	1	2	3	3	3
3R	26045469	26045827	gro	+	exon-exon	transcript,gene,exon,CDS	7	12	5	4	9	9
3R	26554357	26555651	scrib	+	exon-exon	transcript,gene,exon,CDS	14	15	15	25	15	16
3R	26578721	26581022	scrib	+	exon-exon	transcript,gene,exon,CDS	4	5	3	3	0	2
3R	26597647	26598712	scrib	+	exon-exon	transcript,gene,exon,CDS	5	0	1	3	2	1
3R	26598577	26599293	scrib	+	exon-exon	transcript,gene,exon,CDS	4	0	2	1	2	0
3R	26661535	26663696	beat-VII	-	exon-exon	transcript,gene,exon,CDS	0	0	0	2	1	0
3R	26701516	26703822	amon	-	exon-exon	transcript,gene,exon,CDS	0	0	0	0	0	1
3R	26702474	26702872	amon	-	exon-exon	transcript,gene,exon,CDS	7	5	12	7	6	6
3R	26848661	26849549	Lerp	-	exon-exon	transcript,gene,exon,CDS	2	1	0	1	0	0
3R	26855573	26856297	Lerp	-	exon-exon	transcript,gene,exon,CDS	0	0	2	1	1	0
3R	26924634	26925261	sda	+	exon-exon	five_prime_utr,transcript,gene,exon,CDS	21	14	17	15	17	21
3R	27232473	27233681	CG31064	-	exon-exon	transcript,gene,exon,CDS	3	5	2	5	1	6
3R	27664416	27666245	unc80	+	exon-exon	transcript,gene,exon,CDS	0	2	0	0	0	0
3R	27667109	27668068	unc80	+	exon-exon	transcript,gene,exon,CDS	0	0	0	1	0	1
3R	27787331	27788372	CG34353	-	exon-exon	transcript,gene,exon,CDS	1	0	1	1	2	0
3R	27972921	27974342	betaTub97EF	-	exon-exon	exon,gene,transcript,CDS	2	1	3	6	0	2
3R	28075677	28078632	CG34362	+	exon-exon	transcript,gene,exon,CDS	0	1	1	1	0	0
3R	28078161	28078632	CG34362	+	exon-exon	transcript,gene,exon,CDS	0	0	0	1	0	0
3R	28235075	28235453	CG34354	+	exon-exon	transcript,gene,exon,CDS	18	26	25	30	24	15
3R	28333709	28334707	larp	-	exon-exon	five_prime_utr,transcript,gene,exon,CDS	3	11	3	6	4	10
3R	28727525	28729049	htt	+	exon-exon	transcript,gene,exon,CDS	4	1	1	2	2	0
3R	28839925	28840825	Apc	-	exon-exon	five_prime_utr,transcript,gene,exon,CDS	1	0	0	0	1	0
3R	29181159	29181872	CG14509	-	exon-exon	five_prime_utr,transcript,gene,exon,CDS	0	2	0	0	0	1
3R	29471651	29473440	Ptp99A	+	exon-exon	transcript,gene,exon,CDS	0	0	0	0	0	1
3R	29471651	29474848	Ptp99A	+	exon-exon	transcript,gene,exon,CDS	0	2	1	0	2	2
3R	29500719	29501488	Trc8	-	exon-exon	transcript,gene,exon,CDS	5	3	7	3	1	4
3R	29597241	29597473	alph	+	exon-exon	exon,three_prime_utr,gene,transcript,CDS	0	0	1	4	0	0
3R	29640229	29642263	Dop1R2	-	exon-exon	five_prime_utr,transcript,gene,exon,CDS	3	0	0	0	0	1
3R	29959031	29962030	TkR99D	-	exon-exon	five_prime_utr,transcript,gene,exon,CDS	0	0	0	0	1	0
3R	30067075	30068420	sima	+	exon-exon	transcript,gene,exon,CDS	20	11	16	12	17	16
3R	30109295	30110618	sima	+	exon-exon	transcript,gene,exon,CDS	14	8	13	15	7	19
3R	30479119	30479780	PH4alphaEFB	+	exon-exon	transcript,gene,exon,CDS	0	0	0	1	1	2
3R	30483893	30484752	PH4alphaEFB	+	exon-exon	transcript,gene,exon,CDS	1	1	0	0	1	0
3R	30571809	30573072	tmod	+	exon-exon	transcript,gene,exon,CDS	2	2	1	6	5	9
3R	30800038	30800963	wts	-	exon-exon	five_prime_utr,transcript,gene,exon,CDS	3	5	5	4	5	5
3R	30816875	30818207	cindr	+	exon-exon	five_prime_utr,transcript,gene,exon,CDS	4	2	3	8	3	7
3R	30824278	30826026	cindr	+	exon-exon	five_prime_utr,exon,gene,transcript,CDS	1	1	2	0	1	0
3R	30915940	30916721	Ptx1	+	exon-exon	five_prime_utr,transcript,gene,exon,CDS	1	0	2	1	1	1
3R	31150394	31150712	Gycbeta100B	+	exon-exon	transcript,gene,exon,CDS	8	4	2	10	4	5
3R	31154027	31158395	Gycbeta100B	+	exon-exon	transcript,gene,exon,CDS	0	1	1	1	1	1
3R	31171009	31171632	Gycbeta100B	+	exon-exon	transcript,three_prime_utr,gene,exon,CDS	0	0	0	0	0	1
3R	31351268	31351821	CG34347	+	exon-exon	transcript,gene,exon,CDS	0	0	1	0	0	0
3R	31595434	31595520	RpL6	-	exon-exon	exon,gene,transcript,CDS	3	0	0	0	2	1
3R	31864597	31866436	heph	-	exon-exon	transcript,gene,exon,CDS	0	0	1	0	1	4
3R	31865132	31866436	heph	-	exon-exon	transcript,gene,exon,CDS	0	0	1	1	1	1
3R	31873834	31881871	heph	-	exon-exon	five_prime_utr,transcript,gene,exon,CDS	2	1	1	0	1	1
3R	31881748	31881871	heph	-	exon-exon	five_prime_utr,transcript,gene,exon,CDS	0	0	0	1	0	0
3R	32010577	32011102	heph	-	intron-intron	gene,transcript	3	2	0	2	0	2
4	72321	72862	pan	+	exon-exon	five_prime_utr,exon,gene,transcript,CDS	10	2	3	8	2	4
4	72321	75165	pan	+	exon-exon	five_prime_utr,exon,gene,transcript,CDS	1	1	1	5	1	4
4	72321	87166	pan	+	exon-exon	five_prime_utr,exon,gene,transcript,CDS	18	12	14	16	11	21
4	72321	94615	pan	+	exon-exon	five_prime_utr,exon,gene,transcript,CDS	3	7	2	0	5	1
4	75068	87166	pan	+	exon-exon	transcript,gene,exon,CDS	0	2	1	2	6	2
4	75068	94615	pan	+	exon-exon	transcript,gene,exon,CDS	0	0	0	1	0	0
4	85712	87166	pan	+	exon-exon	transcript,gene,exon,CDS	2	1	1	2	2	6
4	94113	99475	pan	+	intron-exon	exon,gene,transcript,CDS	10	6	6	3	6	5
4	94423	95002	pan	+	exon-exon	transcript,gene,exon,CDS	24	17	28	35	25	35
4	94423	99475	pan	+	exon-exon	transcript,gene,exon,CDS	24	28	21	26	22	20
4	185827	186840	CG2316	-	exon-exon	transcript,gene,exon,CDS	2	1	2	3	5	3
4	189998	191386	CG2316	-	exon-exon	five_prime_utr,transcript,gene,exon	0	0	1	2	1	1
4	236395	240833	CG1674	+	exon-exon	transcript,gene,exon,CDS	2	4	4	8	5	9
4	302242	302526	Syt7	-	exon-exon	five_prime_utr,transcript,gene,exon,CDS	0	4	2	1	0	4
4	382123	382408	Lin29	-	exon-exon	transcript,gene,exon,CDS	0	0	0	3	0	1
4	382123	386984	Lin29	-	exon-exon	transcript,gene,exon,CDS	0	0	0	0	1	0
4	390425	391544	Lin29	-	exon-exon	five_prime_utr,transcript,gene,exon,CDS	5	13	17	11	12	16
4	449924	450509	CaMKI	+	exon-exon	transcript,gene,exon,CDS	170	151	194	232	222	217
4	450242	450509	CaMKI	+	exon-exon	five_prime_utr,transcript,gene,exon,CDS	36	27	35	38	33	37
4	473147	474768	Asator	-	exon-exon	three_prime_utr,gene,exon,transcript,CDS	29	23	32	38	29	30
4	474960	477102	Asator	-	exon-exon	transcript,gene,exon,CDS	2	3	2	2	2	2
4	480035	481704	Asator	-	exon-exon	five_prime_utr,transcript,gene,exon,CDS	0	7	5	10	11	11
4	521473	526520	zfh2	+	exon-exon	five_prime_utr,transcript,gene,exon,CDS	7	1	6	6	1	8
4	524331	526520	zfh2	+	exon-exon	transcript,gene,exon,CDS	2	3	2	3	0	4
4	611285	613795	Eph	+	exon-exon	five_prime_utr,exon,gene,transcript,CDS	1	0	0	0	1	1
4	638966	640736	CG9935	-	intron-exon	exon,gene,transcript,CDS	0	1	0	0	0	0
4	639015	640736	CG9935	-	exon-exon	three_prime_utr,gene,exon,transcript,CDS	0	1	0	0	2	0
4	680440	681135	CG11360	+	exon-exon	five_prime_utr,transcript,gene,exon,CDS	1	0	2	1	0	2
4	710917	714512	ey	+	exon-exon	five_prime_utr,transcript,gene,exon,CDS	0	0	2	1	0	1
4	737736	742550	bt	+	exon-exon	transcript,gene,exon,CDS	33	21	16	35	21	39
4	822307	823618	Sox102F	-	intron-exon	five_prime_utr,exon,gene,transcript	3	0	2	2	0	0
4	822337	823618	Sox102F	-	intron-exon	five_prime_utr,exon,gene,transcript	1	1	0	0	1	1
4	823501	824448	Sox102F	-	exon-intron	transcript,gene,exon,CDS	0	1	0	0	2	0
4	823501	827924	Sox102F	-	exon-exon	five_prime_utr,transcript,gene,exon,CDS	2	0	4	3	2	0
4	882617	883641	unc-13	-	exon-exon	transcript,gene,exon,CDS	0	0	2	2	4	1
4	925083	926661	eIF4G	-	exon-exon	transcript,gene,exon,CDS	2	1	1	2	1	2
4	938332	939117	mGluR	+	exon-exon	five_prime_utr,transcript,gene,exon,CDS	6	4	3	8	4	5
4	953513	955050	4E-T	-	exon-exon	transcript,gene,exon,CDS	14	7	4	10	9	8
4	992066	997883	toy	+	exon-exon	transcript,gene,exon,CDS	0	1	0	0	0	0
4	992066	998705	toy	+	exon-exon	transcript,gene,exon,CDS	2	0	0	0	0	2
4	992066	1004618	toy	+	exon-exon	transcript,gene,exon,CDS	1	2	0	3	3	3
4	996512	997883	toy	+	exon-exon	exon,gene,transcript,CDS	1	0	0	0	0	1
4	996512	998705	toy	+	exon-exon	exon,gene,transcript,CDS	0	2	0	0	0	0
4	996512	1004618	toy	+	exon-exon	exon,gene,transcript,CDS	0	1	1	0	0	1
4	1004158	1004618	toy	+	exon-exon	transcript,gene,exon,CDS	0	0	1	1	0	0
4	1022242	1023680	PlexA	-	exon-exon	five_prime_utr,transcript,gene,exon,CDS	28	25	31	34	19	33
4	1070749	1070923	Rfabg	+	exon-exon	transcript,gene,exon,CDS	5	7	2	3	3	5
4	1072288	1073310	Rfabg	+	exon-exon	transcript,gene,exon,CDS	1	1	1	0	0	3
4	1072859	1073310	Rfabg	+	exon-exon	transcript,gene,exon,CDS	1	2	5	2	0	1
4	1073062	1073310	Rfabg	+	exon-exon	transcript,gene,exon,CDS	0	0	0	0	0	1
4	1074514	1074636	Rfabg	+	exon-exon	transcript,gene,exon,CDS	0	0	1	0	0	1
4	1074667	1074896	Rfabg	+	exon-exon	transcript,gene,exon,CDS	0	0	2	1	1	0
4	1117851	1121622	Cals	-	exon-exon	five_prime_utr,transcript,gene,exon,CDS	2	1	0	0	3	4
4	1119937	1120801	Cals	-	exon-exon	transcript,gene,exon,CDS	6	1	5	7	5	6
4	1129435	1130586	CG11155	+	exon-exon	transcript,gene,exon,CDS	27	23	30	31	26	40
4	1193560	1196477	PIP4K	-	exon-exon	five_prime_utr,exon,gene,transcript,CDS	8	14	9	10	10	19
4	1233129	1233510	Caps	+	exon-exon	five_prime_utr,transcript,gene,exon,CDS	1	1	0	1	0	2
4	1233129	1234799	Caps	+	exon-exon	five_prime_utr,transcript,gene,exon,CDS	2	1	4	2	0	3
4	1247102	1250883	Caps	+	exon-exon	transcript,gene,exon,CDS	5	7	6	6	7	5
4	1247102	1255998	Caps	+	exon-exon	transcript,gene,exon,CDS	9	2	5	6	4	4
4	1247102	1265409	Caps	+	exon-exon	transcript,gene,exon,CDS	4	4	0	4	0	1
4	1248303	1248836	Caps	+	exon-exon	transcript,gene,exon,CDS	7	7	12	5	2	4
4	1261952	1265409	Caps	+	exon-exon	transcript,gene,exon,CDS	0	0	1	0	0	0
4	1279023	1296098	not_annotated	+	intergenic-intergenic	not_annotated	0	2	0	0	0	0
X	289041	290596	CG13375	-	exon-exon	five_prime_utr,transcript,gene,exon,CDS	3	2	5	1	2	1
X	579071	608514	CG13366	-	intergenic-exon	transcript,gene,exon,CDS,not_annotated	2	0	0	0	0	0
X	737169	741876	sdk	+	exon-exon	transcript,gene,exon,CDS	0	0	1	0	0	1
X	893222	894305	CG43867	-	exon-exon	five_prime_utr,transcript,gene,exon,CDS	0	0	0	1	1	0
X	950364	950839	CG3690	-	exon-exon	exon,gene,transcript,CDS	1	0	2	2	0	1
X	1225434	1226282	CG3638	-	exon-exon	transcript,gene,exon,CDS	4	2	7	5	3	4
X	1251172	1252096	Atf3	-	exon-exon	five_prime_utr,transcript,gene,exon,CDS	1	3	1	6	0	1
X	1309859	1316161	DAAM	-	exon-exon	five_prime_utr,transcript,gene,exon	0	0	2	0	0	0
X	1413418	1414685	futsch	+	exon-exon	five_prime_utr,transcript,gene,exon,CDS	1	1	2	1	1	0
X	1675319	1677317	CG32809	-	exon-exon	exon,three_prime_utr,gene,transcript,CDS	0	1	0	0	0	0
X	1675600	1677317	CG32809	-	exon-exon	exon,three_prime_utr,gene,transcript,CDS	1	0	0	0	0	0
X	1675667	1677317	CG32809	-	exon-exon	exon,three_prime_utr,gene,transcript,CDS	0	0	1	0	0	1
X	1683097	1684745	CG32809	-	exon-exon	transcript,gene,exon,CDS	1	1	3	4	3	1
X	1749697	1750484	Scgdelta	-	exon-exon	five_prime_utr,transcript,gene,exon,CDS	0	0	0	0	4	0
X	2641125	2642093	sgg	+	exon-exon	five_prime_utr,transcript,gene,exon,CDS	2	2	2	11	7	7
X	2671121	2671822	sgg	+	exon-exon	transcript,gene,exon,CDS	3	3	8	8	3	4
X	2671121	2673618	sgg	+	exon-exon	transcript,gene,exon,CDS	3	2	6	4	6	11
X	2672914	2673618	sgg	+	exon-exon	transcript,gene,exon,CDS	2	2	1	3	2	1
X	2955948	2957257	rst	-	exon-exon	transcript,gene,exon,CDS	3	2	3	1	1	1
X	3244735	3246685	dnc	+	exon-exon	five_prime_utr,transcript,gene,exon,CDS	2	0	1	3	0	3
X	3514868	3524031	CG32791	-	exon-exon	five_prime_utr,transcript,gene,exon,CDS	3	0	0	0	0	1
X	3519825	3520133	CG32791	-	exon-exon	exon,gene,transcript,CDS	2	1	2	6	9	6
X	3519825	3522312	CG32791	-	exon-exon	exon,gene,transcript,CDS	1	0	0	0	1	0
X	3519825	3524031	CG32791	-	exon-exon	five_prime_utr,exon,gene,transcript,CDS	2	3	1	2	5	3
X	3522212	3524031	CG32791	-	exon-exon	five_prime_utr,transcript,gene,exon,CDS	0	0	0	1	0	0
X	3523634	3524031	CG32791	-	exon-exon	five_prime_utr,transcript,gene,exon,CDS	0	1	1	2	1	0
X	3645304	3656817	AstA-R1	+	exon-exon	five_prime_utr,transcript,gene,exon,CDS	0	1	0	0	0	0
X	3655581	3656817	AstA-R1	+	exon-exon	transcript,gene,exon,CDS	0	0	0	0	0	2
X	3692953	3693932	Mnt	+	exon-exon	five_prime_utr,transcript,gene,exon,CDS	5	5	6	8	6	5
X	3721376	3721647	tlk	+	exon-exon	five_prime_utr,transcript,gene,exon,CDS	11	9	11	8	10	12
X	4450688	4451030	bi	+	exon-exon	transcript,gene,exon,CDS	1	1	4	0	2	4
X	4450688	4451039	bi	+	exon-exon	transcript,gene,exon,CDS	1	0	2	1	0	1
X	4478148	4478430	bi	+	exon-exon	transcript,gene,exon,CDS	5	3	4	4	4	3
X	4674367	4676572	rap	-	exon-exon	five_prime_utr,transcript,gene,exon,CDS	1	1	2	2	0	1
X	4723178	4725194	Proc-R	+	exon-exon	five_prime_utr,transcript,gene,exon,CDS	8	4	6	3	4	5
X	4898408	4899452	CG42594	+	exon-exon	transcript,gene,exon,CDS	0	1	1	0	1	0
X	5351829	5353004	SK	+	exon-exon	transcript,start_codon,exon,CDS,gene	3	2	1	2	3	6
X	5383063	5383646	SK	+	exon-exon	transcript,gene,exon,CDS	2	0	0	1	0	0
X	5383063	5388377	SK	+	exon-exon	transcript,gene,exon,CDS	0	0	1	1	1	2
X	5383063	5394188	SK	+	exon-exon	transcript,gene,exon,CDS	0	0	0	0	1	0
X	5383063	5396600	SK	+	exon-exon	transcript,gene,exon,CDS	1	0	0	0	1	0
X	5396184	5396600	SK	+	exon-exon	transcript,gene,exon,CDS	14	5	13	10	9	14
X	5398065	5398762	SK	+	exon-exon	transcript,gene,exon,CDS	8	5	6	8	6	10
X	5633106	5634425	CG42492	-	exon-exon	transcript,gene,exon,CDS	1	1	0	0	0	2
X	5711477	5711803	CG33080	-	exon-exon	five_prime_utr,exon,gene,transcript,CDS	8	3	5	3	5	5
X	5761169	5762681	MAPk-Ak2	-	exon-exon	five_prime_utr,transcript,gene,exon,CDS	3	1	4	4	1	3
X	6123389	6126857	Ca-alpha1T	-	exon-exon	transcript,gene,exon,CDS	1	0	0	0	0	1
X	6123389	6132313	Ca-alpha1T	-	exon-exon	transcript,gene,exon,CDS	0	0	0	1	0	1
X	6128393	6130656	Ca-alpha1T	-	exon-exon	transcript,gene,exon,CDS	0	0	0	0	1	0
X	6128393	6132313	Ca-alpha1T	-	exon-exon	transcript,gene,exon,CDS	1	0	0	1	0	0
X	6320489	6320998	CG15894	+	exon-exon	transcript,start_codon,exon,CDS,gene	1	4	1	0	0	1
X	6483794	6485527	CG42340	-	exon-exon	five_prime_utr,transcript,gene,exon,CDS	0	0	4	1	1	0
X	6630705	6631105	pigs	+	exon-exon	five_prime_utr,transcript,gene,exon,CDS	2	3	2	6	1	6
X	6644562	6645338	pigs	+	exon-exon	transcript,gene,exon,CDS	14	11	13	6	13	14
X	6665000	6665686	Ctr1A	+	exon-exon	five_prime_utr,transcript,gene,exon,CDS	3	0	2	7	3	8
X	7022877	7033432	CG12541	-	exon-exon	three_prime_utr,gene,exon,transcript,CDS	1	0	0	1	0	0
X	7232364	7233229	CG9650	+	exon-exon	five_prime_utr,transcript,gene,exon,CDS	0	0	1	0	1	0
X	7660406	7661138	ct	+	exon-exon	transcript,gene,exon,CDS	0	1	0	3	2	4
X	7660406	7663554	ct	+	exon-exon	transcript,gene,exon,CDS	1	0	0	0	1	1
X	7926649	7926856	CG10777	-	exon-exon	three_prime_utr,gene,exon,transcript	0	0	0	0	2	1
X	8022405	8024308	Tbh	+	exon-exon	transcript,gene,exon,CDS	0	0	0	0	1	1
X	8191812	8192161	sdt	+	exon-exon	transcript,gene,exon,CDS	8	1	3	6	5	8
X	8191812	8204303	sdt	+	exon-exon	five_prime_utr,transcript,gene,exon,CDS	1	0	0	0	1	1
X	8204173	8210680	sdt	+	exon-exon	five_prime_utr,transcript,gene,exon,CDS	0	0	0	1	0	0
X	8208797	8210680	sdt	+	exon-exon	five_prime_utr,transcript,gene,exon,CDS	0	1	2	1	0	0
X	8223628	8224047	sdt	+	exon-exon	five_prime_utr,transcript,gene,exon,CDS	21	12	12	14	11	17
X	8301779	8307300	nAChRalpha3	-	exon-exon	transcript,gene,exon,CDS	2	0	2	1	1	0
X	8306645	8307300	nAChRalpha3	-	exon-exon	transcript,gene,exon,CDS	2	1	0	1	1	2
X	8531525	8532464	Nrg	+	exon-exon	five_prime_utr,transcript,gene,exon,CDS	24	22	24	73	45	50
X	8640360	8642867	oc	-	exon-exon	five_prime_utr,transcript,gene,exon,CDS	0	0	0	0	0	1
X	8768056	8768942	Lim1	-	exon-exon	five_prime_utr,transcript,gene,exon,CDS	2	1	2	5	6	8
X	9096766	9098413	CG7766	-	exon-exon	transcript,gene,exon,CDS	8	3	3	7	5	6
X	9332454	9333622	CG34449	-	exon-exon	transcript,gene,exon,CDS	0	0	0	0	0	1
X	9643657	9644367	l(1)G0232	-	exon-exon	five_prime_utr,transcript,gene,exon,CDS	2	2	1	1	3	3
X	9811788	9812156	CG32698	+	exon-exon	five_prime_utr,exon,gene,transcript,CDS	30	19	13	23	27	50
X	10052174	10052260	Yp2	-	exon-exon	transcript,gene,exon,CDS	3	2	6	2	2	3
X	10053923	10054102	Yp1	+	exon-exon	exon,gene,transcript,CDS	15	16	24	10	7	17
X	10060448	10061348	CG15312	-	exon-exon	transcript,gene,exon,CDS	3	3	0	2	1	5
X	10122056	10123204	RhoU	+	exon-exon	five_prime_utr,transcript,gene,exon,CDS	6	3	5	10	6	7
X	10224919	10226655	CG34408	+	exon-exon	transcript,gene,exon,CDS	18	16	15	10	15	15
X	10242810	10255590	Hk	-	exon-exon	five_prime_utr,transcript,gene,exon,CDS	0	0	0	1	1	0
X	10257668	10259488	Hk	-	exon-exon	five_prime_utr,transcript,gene,exon	1	0	0	0	0	0
X	10519348	10519777	spri	-	exon-exon	five_prime_utr,transcript,gene,exon,CDS	1	2	4	1	1	3
X	10519348	10523564	spri	-	exon-exon	five_prime_utr,transcript,gene,exon,CDS	6	2	5	4	3	4
X	10575390	10576156	spri	-	exon-exon	transcript,gene,exon,CDS	10	7	8	7	5	13
X	10813249	10814093	Imp	-	exon-exon	five_prime_utr,transcript,gene,exon,CDS	1	0	0	1	1	1
X	11222019	11222254	CG44422	-	exon-exon	three_prime_utr,gene,exon,transcript	0	5	3	9	2	2
X	11224117	11226078	CG44422	-	exon-exon	three_prime_utr,gene,exon,transcript,CDS	0	0	0	1	0	0
X	11394223	11396103	dlg1	+	exon-exon	transcript,gene,exon,CDS	7	9	5	5	4	3
X	11395240	11396103	dlg1	+	exon-exon	exon,gene,transcript,CDS	105	62	71	119	96	95
X	11395240	11396571	dlg1	+	exon-exon	exon,gene,transcript,CDS	3	0	2	5	6	2
X	11395240	11400832	dlg1	+	exon-exon	exon,gene,transcript,CDS	14	3	11	7	14	11
X	11397825	11398822	dlg1	+	exon-exon	transcript,gene,exon,CDS	9	5	11	8	9	11
X	11397825	11400832	dlg1	+	exon-exon	transcript,gene,exon,CDS	0	3	2	1	1	2
X	11814697	11815539	CG1578	-	exon-exon	five_prime_utr,transcript,gene,exon,CDS	3	1	3	9	7	12
X	11948628	11949254	cac	-	exon-exon	transcript,gene,exon,CDS	0	0	1	0	2	0
X	11948628	11950157	cac	-	exon-exon	transcript,gene,exon,CDS	1	3	1	1	1	0
X	11948628	11954281	cac	-	exon-exon	transcript,gene,exon,CDS	0	0	0	0	0	1
X	11970331	11973484	cac	-	exon-exon	transcript,gene,exon,CDS	0	1	0	1	0	0
X	11971459	11972243	cac	-	exon-exon	transcript,gene,exon,CDS	0	0	0	0	2	1
X	12285501	12287054	Ten-a	+	exon-exon	transcript,gene,exon,CDS	0	0	0	0	0	2
X	12316764	12317405	Ten-a	+	exon-exon	transcript,gene,exon,CDS	3	5	1	3	1	4
X	12316764	12319427	Ten-a	+	exon-exon	transcript,gene,exon,CDS	0	1	0	0	0	2
X	12475640	12475997	CG42258	+	exon-exon	five_prime_utr,transcript,gene,exon,CDS	24	8	7	11	7	15
X	12607698	12608865	Sec16	+	exon-exon	transcript,three_prime_utr,gene,exon,CDS	1	1	0	0	0	0
X	12607698	12608954	Sec16	+	exon-exon	transcript,three_prime_utr,gene,exon,CDS	0	0	0	1	0	0
X	12607698	12609348	Sec16	+	exon-exon	transcript,three_prime_utr,gene,exon,CDS	4	2	2	2	2	6
X	12794095	12794584	Pde9	-	exon-exon	exon,gene,transcript,CDS	3	0	1	3	0	0
X	12806898	12807228	Pde9	-	exon-exon	transcript,gene,exon,CDS	0	3	2	0	2	3
X	12829710	12832340	Pde9	-	exon-exon	five_prime_utr,transcript,gene,exon,CDS	1	3	8	11	9	10
X	13031715	13032916	rad	+	exon-exon	transcript,gene,exon,CDS	0	2	0	0	0	1
X	13046904	13048027	rad	+	exon-exon	five_prime_utr,transcript,gene,exon,CDS	0	1	0	0	0	0
X	13072228	13073088	rad	+	exon-exon	transcript,gene,exon,CDS	0	1	0	0	0	0
X	13081513	13083098	hep	-	exon-exon	three_prime_utr,gene,exon,transcript,CDS	11	19	16	22	21	25
X	13085596	13087140	hep	-	exon-exon	transcript,gene,exon,CDS	5	8	7	4	10	12
X	13219748	13220146	mew	-	exon-exon	transcript,gene,exon,CDS	3	2	3	2	4	4
X	13264917	13270612	HDAC4	-	exon-exon	exon,three_prime_utr,gene,transcript,CDS	0	1	1	2	5	0
X	13264917	13270642	HDAC4	-	exon-exon	exon,three_prime_utr,gene,transcript,CDS	0	3	1	5	0	4
X	13276435	13282229	HDAC4	-	exon-exon	five_prime_utr,transcript,gene,exon,CDS	0	0	2	0	2	1
X	13373863	13374385	CG1640	+	exon-exon	five_prime_utr,transcript,gene,exon,CDS	1	2	5	3	1	4
X	13520518	13521183	Neto	+	exon-exon	transcript,gene,exon,CDS	1	6	3	5	1	5
X	13575902	13577664	Tango13	+	exon-exon	five_prime_utr,transcript,gene,exon,CDS	5	1	5	1	4	5
X	13584861	13586092	Tango13	+	exon-exon	exon,gene,transcript,CDS	5	7	12	6	4	5
X	13750316	13752027	Pdcd4	-	exon-exon	five_prime_utr,exon,gene,transcript,CDS	6	3	2	3	9	6
X	13759869	13760251	Yp3	+	exon-exon	transcript,gene,exon,CDS	11	6	10	5	1	4
X	13767787	13770142	rdgB	+	exon-exon	five_prime_utr,transcript,gene,exon,CDS	2	0	0	0	0	0
X	14946271	14946481	pdgy	-	exon-exon	transcript,gene,exon,CDS	4	2	1	1	1	0
X	14990320	14993766	eag	+	exon-exon	transcript,gene,exon,CDS	0	1	1	2	1	2
X	15073341	15074374	Lsd-2	-	exon-exon	transcript,gene,exon,CDS	14	19	14	15	13	9
X	15097456	15101172	Rab3-GEF	+	exon-exon	transcript,gene,exon,CDS	0	0	0	1	0	4
X	15099813	15101172	Rab3-GEF	+	exon-exon	transcript,gene,exon,CDS	0	1	1	3	3	1
X	15305829	15311216	gce	+	exon-exon	five_prime_utr,transcript,gene,exon,CDS	26	8	37	49	33	36
X	15310378	15311216	gce	+	exon-exon	five_prime_utr,exon,gene,transcript,CDS	19	9	9	17	9	23
X	15371512	15372208	acj6	-	exon-exon	transcript,gene,exon,CDS	2	0	2	4	3	2
X	15392370	15400814	Cngl	-	exon-exon	transcript,gene,exon,CDS	1	0	0	0	0	0
X	15410832	15411103	Cngl	-	exon-exon	transcript,gene,exon,CDS	3	0	1	0	0	0
X	15589625	15590953	CG9220	-	exon-exon	five_prime_utr,transcript,gene,exon,CDS	3	3	5	6	3	3
X	15819596	15820553	sd	+	exon-exon	five_prime_utr,transcript,gene,exon,CDS	6	2	2	4	6	1
X	15936799	15937031	Stim	-	exon-exon	transcript,three_prime_utr,gene,exon,CDS	13	17	12	9	20	17
X	15937591	15938335	Stim	-	exon-exon	three_prime_utr,gene,exon,transcript,CDS	0	0	0	1	1	0
X	15949520	15950385	mmd	-	exon-exon	exon,three_prime_utr,gene,transcript,CDS	0	0	1	0	0	0
X	16065402	16067799	dpr18	+	exon-exon	five_prime_utr,transcript,gene,exon,CDS	0	0	1	0	1	1
X	16474447	16475750	para	-	exon-exon	three_prime_utr,gene,exon,transcript,CDS	2	4	4	1	6	5
X	16486718	16489853	para	-	exon-exon	three_prime_utr,gene,exon,transcript,CDS	1	2	0	1	0	2
X	16492447	16500569	para	-	exon-exon	three_prime_utr,gene,exon,transcript,CDS	0	1	0	2	2	4
X	16503990	16506439	para	-	exon-exon	three_prime_utr,gene,exon,transcript,CDS	3	0	2	1	0	1
X	16503990	16509704	para	-	exon-exon	three_prime_utr,gene,exon,transcript,CDS	0	1	1	0	0	1
X	16503990	16514184	para	-	exon-exon	three_prime_utr,gene,exon,transcript,CDS	5	4	8	5	6	9
X	16744614	16745953	CG9634	-	exon-exon	five_prime_utr,transcript,gene,exon,CDS	8	12	16	16	9	16
X	16769853	16771695	if	-	exon-exon	transcript,gene,exon,CDS	0	2	1	2	4	1
X	17532851	17534656	CG43658	-	exon-exon	five_prime_utr,transcript,gene,exon,CDS	2	0	0	1	0	0
X	17720587	17721615	CG42684	+	exon-exon	exon,gene,transcript,CDS	8	4	14	13	7	8
X	17918328	17918971	CG6847	+	exon-exon	five_prime_utr,exon,gene,transcript,CDS	1	1	2	1	0	5
X	18039085	18040383	Sh	-	exon-exon	five_prime_utr,transcript,gene,exon,CDS	21	28	37	64	26	35
X	18113258	18114646	wupA	-	exon-exon	five_prime_utr,transcript,gene,exon,CDS	77	76	69	62	48	70
X	18372031	18373455	CrebB	+	exon-exon	five_prime_utr,exon,gene,transcript,CDS	47	40	50	39	41	57
X	18547826	18548425	Bx	+	intron-intron	gene,transcript	0	0	0	5	0	0
X	18689991	18690987	Cyp18a1	-	exon-exon	transcript,gene,exon,CDS	1	4	3	3	2	3
X	18794960	18797469	bnb	-	exon-exon	five_prime_utr,three_prime_utr,gene,exon,transcript	0	1	1	3	1	2
X	19321656	19324891	out	-	exon-intergenic	five_prime_utr,transcript,gene,exon,not_annotated	14	3	2	2	10	5
X	19464193	19466221	kek5	+	exon-exon	five_prime_utr,transcript,gene,exon,CDS	3	2	4	2	1	3
X	20792355	20805983	shakB	-	exon-exon	five_prime_utr,transcript,gene,exon,CDS	0	0	0	2	1	1
X	21060492	21061557	bves	+	exon-exon	five_prime_utr,transcript,gene,exon,CDS	1	0	2	0	2	6
X	21060495	21061557	bves	+	exon-exon	five_prime_utr,transcript,gene,exon,CDS	2	1	2	1	5	3
X	21211080	21211799	CG32521	-	exon-exon	five_prime_utr,transcript,gene,exon,CDS	8	5	13	8	8	9
X	21376120	21376666	slgA	+	exon-exon	five_prime_utr,exon,gene,transcript,CDS	4	5	4	5	1	9
X	21376120	21379709	slgA	+	exon-exon	five_prime_utr,exon,gene,transcript,CDS	1	0	0	0	0	0
X	21376120	21381063	slgA	+	exon-exon	five_prime_utr,exon,gene,transcript,CDS	5	4	0	2	2	8
X	21396856	21396988	lcs	-	exon-exon	exon,gene,transcript,CDS	25	23	25	30	27	32
X	21396880	21396988	lcs	-	exon-exon	exon,gene,transcript,CDS	1	5	2	0	1	2
X	21396907	21396988	lcs	-	exon-exon	exon,gene,transcript,CDS	15	13	11	24	15	16
X	21396926	21396988	lcs	-	exon-exon	exon,gene,transcript,CDS	3	1	0	2	3	3
X	21397019	21397072	lcs	-	exon-exon	exon,gene,transcript,CDS	0	0	1	1	1	2
X	21397019	21397090	lcs	-	exon-exon	exon,gene,transcript,CDS	0	1	0	1	0	0
X	21431598	21432153	CG42343	-	exon-exon	transcript,gene,exon,CDS	4	2	0	4	4	1
X	22457427	22458260	CG14619	+	exon-exon	five_prime_utr,transcript,gene,exon,CDS	12	6	11	15	15	11
X	22493481	22494275	l(1)G0196	+	exon-exon	exon,gene,transcript,CDS	15	6	14	24	9	13
X	22493481	22496861	l(1)G0196	+	exon-exon	exon,gene,transcript,CDS	1	2	1	2	2	0
X	22493481	22503740	l(1)G0196	+	exon-exon	exon,gene,transcript,CDS	3	2	5	6	1	7
X	22495491	22503740	l(1)G0196	+	exon-exon	transcript,gene,exon,CDS	2	0	0	0	0	2
X	22507108	22507965	l(1)G0196	+	exon-exon	transcript,three_prime_utr,gene,exon,CDS	4	5	5	6	2	2
X	22866051	22868001	CG42346	+	exon-exon	five_prime_utr,transcript,gene,exon,CDS	0	0	0	0	0	2
X	23030190	23030853	zyd	+	exon-exon	five_prime_utr,exon,gene,transcript,CDS	2	0	0	2	2	1
dmel_mitochondrion_genome	2783	2861	mt:CoI	+	exon-exon	transcript,gene,exon,CDS	1	1	2	1	1	2

## Sheet: Brain Day 10
Chr	Start	End	Gene	Strand	Start-End Region	OverallRegion	S_037-F_LKci-L__wt_p-_10-Brai-REP_1-READ_1.Chimeric.out.junction	S_038-F_LKci-L__wt_p-_10-Brai-REP_2-READ_1.Chimeric.out.junction	S_039-F_LKci-L__wt_p-_10-Brai-REP_3-READ_1.Chimeric.out.junction	S_043-F_LKci-L_dil_p-_10-Brai-REP_1-READ_1.Chimeric.out.junction	S_044-F_LKci-L_dil_p-_10-Brai-REP_2-READ_1.Chimeric.out.junction	S_045-F_LKci-L_dil_p-_10-Brai-REP_3-READ_1.Chimeric.out.junction
2L	74903	75366	galectin	+	exon-exon	five_prime_utr,transcript,gene,exon,CDS	1	2	6	7	2	4
2L	227372	231034	kis	-	exon-exon	transcript,gene,exon,CDS	78	82	80	103	66	101
2L	230538	231034	kis	-	exon-exon	transcript,gene,exon,CDS	5	12	7	20	10	8
2L	334120	334257	Plc21C	+	exon-exon	transcript,gene,exon,CDS	12	13	21	28	62	38
2L	951587	953510	CG4341	+	exon-exon	transcript,gene,exon,CDS	26	37	17	37	25	36
2L	1061234	1062213	S	-	exon-exon	five_prime_utr,transcript,gene,exon,CDS	9	18	17	15	14	21
2L	1191403	1192625	CG5001	+	exon-exon	five_prime_utr,transcript,gene,exon,CDS	6	5	3	4	5	5
2L	1288133	1289728	robo3	+	exon-exon	transcript,gene,exon,CDS	2	7	2	3	3	5
2L	1690117	1690755	chinmo	+	exon-exon	five_prime_utr,transcript,gene,exon,CDS	6	2	8	5	5	1
2L	1741660	1742260	CG17646	+	exon-exon	five_prime_utr,exon,gene,transcript,CDS	45	29	23	28	14	32
2L	1741660	1743779	CG17646	+	exon-exon	five_prime_utr,exon,gene,transcript,CDS	11	4	5	7	3	13
2L	1741660	1746029	CG17646	+	exon-exon	five_prime_utr,exon,gene,transcript,CDS	0	3	2	0	1	3
2L	1851692	1852150	wry	+	exon-exon	transcript,gene,exon,CDS	7	5	3	3	2	0
2L	1851692	1854308	wry	+	exon-exon	transcript,gene,exon,CDS	13	6	8	3	2	5
2L	1875012	1876591	CG31663	-	exon-exon	transcript,gene,exon,CDS	2	5	4	7	5	3
2L	1909669	1910149	CG7337	+	exon-exon	five_prime_utr,transcript,gene,exon,CDS	15	23	21	42	16	18
2L	2000934	2002920	CG33543	-	exon-exon	transcript,gene,exon,CDS	17	22	8	13	12	4
2L	2065611	2067160	dpr3	-	exon-exon	transcript,gene,exon,CDS	11	9	4	7	10	12
2L	2323383	2327552	eys	+	exon-exon	five_prime_utr,transcript,gene,exon,CDS	12	8	16	17	6	14
2L	2495374	2495888	oaf	+	exon-exon	transcript,gene,exon,CDS	8	9	12	6	9	3
2L	2710499	2712136	CG31690	+	exon-exon	transcript,gene,exon,CDS	9	8	9	9	2	9
2L	2793175	2798836	Syt1	-	exon-exon	five_prime_utr,exon,CDS,three_prime_utr,gene,transcript	16	19	32	34	26	21
2L	2798486	2798836	Syt1	-	exon-exon	five_prime_utr,transcript,gene,exon	9	0	3	17	3	12
2L	2808980	2810643	daw	+	exon-exon	five_prime_utr,transcript,gene,exon,CDS	4	4	6	5	1	4
2L	2870689	2871688	CG31694	-	exon-exon	transcript,gene,exon,CDS	11	11	8	14	9	13
2L	3080651	3081268	toc	-	exon-exon	exon,gene,transcript,CDS	8	15	10	10	8	18
2L	3094217	3098065	toc	-	exon-exon	transcript,gene,exon,CDS	21	19	18	27	17	23
2L	3678211	3678464	CG34340	+	exon-exon	transcript,gene,exon,CDS	0	3	1	2	2	5
2L	3916781	3919794	fred	-	exon-exon	transcript,gene,exon,CDS	6	3	5	5	5	3
2L	3929307	3930035	fred	-	exon-exon	transcript,gene,exon,CDS	15	11	7	15	16	15
2L	4079504	4080022	ed	+	exon-exon	transcript,gene,exon,CDS	13	18	8	10	5	10
2L	4295163	4295621	tutl	+	exon-exon	five_prime_utr,transcript,gene,exon,CDS	4	10	2	8	4	9
2L	4303336	4308859	tutl	+	exon-exon	transcript,gene,exon,CDS	0	6	11	8	11	5
2L	4336450	4336957	Atet	+	exon-exon	five_prime_utr,transcript,gene,exon,CDS	4	5	6	10	12	3
2L	4504777	4513761	dp	-	exon-exon	transcript,gene,exon,CDS	1	1	0	0	2	1
2L	4843540	4844772	mxt	-	exon-exon	transcript,gene,exon,CDS	8	3	4	5	1	1
2L	4854398	4874169	pog	+	exon-exon	five_prime_utr,exon,CDS,three_prime_utr,gene,transcript	0	1	5	6	2	3
2L	4873872	4875139	pog	+	exon-exon	three_prime_utr,gene,exon,transcript,CDS	6	4	8	12	6	3
2L	4987907	4991262	CG34126	+	exon-exon	transcript,gene,exon,CDS	17	17	29	21	20	14
2L	4990308	4991262	CG34126	+	exon-exon	transcript,gene,exon,CDS	7	7	5	8	6	3
2L	5146993	5148882	Msp300	+	exon-exon	five_prime_utr,transcript,gene,exon,CDS	8	6	2	9	2	3
2L	5204463	5204903	Msp300	+	exon-exon	transcript,gene,exon,CDS	0	1	0	0	1	0
2L	5274019	5275780	Bsg25D	-	exon-exon	transcript,gene,exon,CDS	26	24	37	38	17	29
2L	5640287	5640663	CG31646	-	exon-exon	transcript,gene,exon,CDS	6	5	0	5	3	7
2L	5845305	5845952	TrissinR	+	exon-exon	five_prime_utr,exon,gene,transcript,CDS	3	1	6	4	1	7
2L	5850831	5853258	TrissinR	+	exon-exon	transcript,gene,exon,CDS	61	44	56	69	63	62
2L	6196544	6196996	CG34380	+	exon-exon	transcript,gene,exon,CDS	7	8	6	5	5	8
2L	6203179	6203618	CG34380	+	exon-exon	transcript,gene,exon,CDS	11	8	4	8	9	13
2L	6301154	6303850	Ddr	+	exon-exon	transcript,gene,exon,CDS	9	12	9	9	8	16
2L	6575849	6576366	CG11319	-	exon-exon	transcript,gene,exon,CDS	5	6	2	2	5	11
2L	6699765	6700619	Tsp	-	exon-exon	transcript,gene,exon,CDS	1	2	1	1	3	1
2L	7040473	7041159	milt	+	exon-exon	five_prime_utr,transcript,gene,exon,CDS	13	12	17	9	10	5
2L	7107141	7107551	Pvf3	-	exon-exon	transcript,gene,exon,CDS	42	59	51	71	31	50
2L	7209349	7209653	CG13784	-	exon-exon	transcript,gene,exon,CDS	23	21	17	15	32	21
2L	7227104	7231126	Ndae1	-	exon-exon	transcript,gene,exon,CDS	7	11	6	8	9	6
2L	7234527	7234997	Ndae1	-	exon-exon	transcript,gene,exon,CDS	5	5	6	11	7	14
2L	7655054	7656463	Slob	-	exon-exon	five_prime_utr,transcript,gene,exon,CDS	13	15	9	16	22	13
2L	7655545	7656463	Slob	-	exon-exon	five_prime_utr,transcript,gene,exon,CDS	17	6	8	17	8	28
2L	8105692	8107880	Bsg	+	exon-exon	transcript,gene,exon,CDS	42	15	25	22	16	28
2L	8176573	8182049	Piezo	+	exon-exon	transcript,gene,exon,CDS	1	1	6	5	0	0
2L	8223825	8226606	Pvr	-	exon-exon	transcript,gene,exon,CDS	6	5	2	16	6	15
2L	8283409	8284220	Btk29A	-	exon-exon	five_prime_utr,transcript,gene,exon,CDS	113	91	73	101	84	94
2L	8283409	8298340	Btk29A	-	exon-exon	five_prime_utr,transcript,gene,exon,CDS	4	4	0	2	2	2
2L	8563739	8564296	Sema-1a	+	exon-exon	five_prime_utr,transcript,gene,exon,CDS	11	4	3	6	13	16
2L	8654105	8656506	Sema-1a	+	exon-exon	transcript,gene,exon,CDS	8	10	9	7	9	9
2L	8662457	8663251	Sema-1a	+	exon-exon	transcript,gene,exon,CDS	9	18	8	13	11	9
2L	8664158	8665518	Sema-1a	+	exon-exon	transcript,three_prime_utr,gene,exon,CDS	13	2	3	7	14	9
2L	8915354	8916053	CG34398	+	exon-exon	five_prime_utr,transcript,gene,exon,CDS	4	4	2	1	1	2
2L	9055020	9055412	CG31708	-	exon-exon	transcript,gene,exon,CDS	4	1	2	4	1	6
2L	9154659	9156594	CG32982	+	exon-exon	transcript,gene,exon,CDS	1	0	1	1	0	1
2L	9227529	9235263	tai	+	intron-exon	exon,gene,transcript,CDS	3	9	5	7	1	5
2L	9233988	9235263	tai	+	exon-exon	transcript,gene,exon,CDS	39	30	28	37	32	30
2L	9405832	9406263	Shawl	-	exon-exon	five_prime_utr,transcript,gene,exon,CDS	14	12	17	25	10	29
2L	9503593	9504813	CG33298	+	exon-exon	five_prime_utr,exon,gene,transcript,CDS	39	41	39	44	35	32
2L	9555284	9556398	jp	-	exon-exon	five_prime_utr,transcript,gene,exon,CDS	18	21	14	31	25	14
2L	9722761	9727256	Nckx30C	-	exon-exon	transcript,gene,exon,CDS	16	9	14	13	13	18
2L	9732916	9733532	Nckx30C	-	exon-exon	transcript,gene,exon,CDS	55	44	27	34	40	60
2L	9854597	9854878	nAChRalpha6	-	intron-intron	gene,transcript	53	39	24	45	69	67
2L	9905875	9906443	CG13124	-	exon-exon	five_prime_utr,transcript,gene,exon,CDS	10	15	4	7	3	2
2L	10126001	10127877	CG44153	-	exon-exon	transcript,gene,exon,CDS	101	120	116	152	144	136
2L	10126001	10137559	CG44153	-	exon-exon	five_prime_utr,transcript,gene,exon,CDS	0	8	1	2	5	7
2L	10409974	10410051	RpS27A	+	exon-exon	transcript,gene,exon,CDS	1	0	2	2	2	0
2L	10619880	10620635	Trim9	+	exon-exon	transcript,gene,exon,CDS	11	10	10	17	13	6
2L	10812287	10813445	Nos	-	exon-exon	three_prime_utr,gene,exon,transcript,CDS	144	253	113	406	346	376
2L	10816024	10818566	Nos	-	exon-exon	transcript,gene,exon,CDS	4	6	1	3	7	5
2L	10923147	10923670	dpr2	-	exon-exon	transcript,gene,exon,CDS	0	4	2	1	1	1
2L	10923147	10925510	dpr2	-	exon-exon	transcript,gene,exon,CDS	3	7	8	12	6	10
2L	11798665	11800322	crol	-	exon-exon	exon,gene,transcript,CDS	4	0	1	4	1	4
2L	11833260	11835651	Pde1c	-	exon-exon	five_prime_utr,transcript,gene,exon,CDS	21	35	17	30	41	23
2L	12153508	12153974	CG31760	+	exon-exon	five_prime_utr,transcript,gene,exon,CDS	14	13	10	14	15	14
2L	12153508	12155658	CG31760	+	exon-exon	five_prime_utr,transcript,gene,exon,CDS	30	33	25	44	17	37
2L	12240868	12241780	aret	+	exon-exon	five_prime_utr,transcript,gene,exon,CDS	1	5	1	1	3	2
2L	12407185	12409623	vir-1	-	exon-exon	transcript,gene,exon,CDS	4	12	4	4	2	6
2L	12516484	12517185	bun	-	exon-exon	transcript,gene,exon,CDS	4	8	1	4	2	4
2L	12536275	12537419	bun	-	exon-exon	transcript,gene,exon,CDS	26	18	21	17	21	23
2L	12593625	12594670	nub	+	exon-exon	five_prime_utr,transcript,gene,exon,CDS	0	0	0	3	0	0
2L	13348768	13348857	CG16826	+	exon-exon	exon,three_prime_utr,gene,transcript,CDS	0	2	0	0	0	0
2L	13689356	13690531	CG31814	-	exon-exon	transcript,gene,exon,CDS	8	4	3	10	3	17
2L	14195733	14197867	Dyrk2	-	exon-exon	five_prime_utr,transcript,gene,exon,CDS	9	16	10	12	5	8
2L	14196927	14197867	Dyrk2	-	exon-exon	five_prime_utr,transcript,gene,exon,CDS	21	24	6	11	8	23
2L	14610684	14611916	osp	-	exon-exon	exon,gene,transcript,CDS	5	9	6	9	8	6
2L	14911971	14914449	CG42313	-	exon-exon	transcript,gene,exon,CDS	0	4	1	6	3	3
2L	14916100	14917484	CG42313	-	exon-exon	transcript,gene,exon,CDS	17	23	15	21	15	20
2L	14932514	14939028	CG42313	-	exon-exon	transcript,gene,exon,CDS	6	3	1	4	7	6
2L	14938911	14941644	CG42313	-	exon-exon	transcript,gene,exon,CDS	26	13	7	21	21	19
2L	15578883	15580850	kek3	+	exon-exon	five_prime_utr,transcript,gene,exon,CDS	13	8	12	20	8	15
2L	16034188	16034713	beat-Ic	+	exon-exon	transcript,gene,exon,CDS	5	15	9	21	12	16
2L	16174416	16175007	Ca-alpha1D	+	exon-exon	transcript,gene,exon,CDS	386	437	319	591	511	616
2L	16322960	16323517	cact	-	exon-exon	transcript,gene,exon,CDS	31	25	30	41	24	32
2L	16690902	16691192	grp	+	exon-exon	five_prime_utr,transcript,gene,exon,CDS	4	6	13	4	4	5
2L	16690902	16692124	grp	+	exon-exon	five_prime_utr,transcript,gene,exon,CDS	18	22	22	23	28	14
2L	16897488	16904712	tweek	+	exon-exon	transcript,gene,exon,CDS	17	26	15	16	15	14
2L	16976490	16977050	beat-IIIb	+	exon-exon	five_prime_utr,exon,gene,transcript,CDS	2	8	6	7	4	7
2L	17657063	17659614	CadN	-	exon-exon	transcript,gene,exon,CDS	8	10	9	16	5	6
2L	17737964	17739713	CadN	-	exon-exon	five_prime_utr,transcript,gene,exon,CDS	27	21	39	34	27	29
2L	17809238	17810938	CadN2	-	exon-exon	transcript,gene,exon,CDS	4	7	4	4	12	6
2L	18062362	18063932	rdo	+	exon-exon	transcript,gene,exon,CDS	4	3	4	7	9	6
2L	18064634	18065730	rdo	+	exon-exon	transcript,gene,exon,CDS	8	16	18	16	7	17
2L	18187212	18201386	CG42750	-	exon-exon	exon,gene,transcript,CDS	3	3	2	7	0	9
2L	18209769	18211298	CG42750	-	exon-exon	five_prime_utr,transcript,gene,exon,CDS	22	11	10	20	11	8
2L	18540629	18543715	Pde11	-	exon-exon	transcript,gene,exon,CDS	4	11	6	1	3	8
2L	19409404	19410643	Pax	-	exon-exon	transcript,gene,exon,CDS	20	24	18	17	12	23
2L	19600858	19611626	Lar	+	exon-exon	five_prime_utr,transcript,gene,exon,CDS	6	11	7	6	14	4
2L	19644268	19644635	Lar	+	exon-exon	transcript,gene,exon,CDS	4	5	5	5	3	4
2L	19714889	19715953	Lar	+	exon-exon	transcript,gene,exon,CDS	34	26	29	49	47	47
2L	20334081	20336549	spir	+	exon-exon	transcript,gene,exon,CDS	15	7	4	10	9	7
2L	20334621	20336549	spir	+	exon-exon	transcript,gene,exon,CDS	218	273	185	183	147	192
2L	20339245	20339693	spir	+	exon-exon	transcript,gene,exon,CDS	3	0	3	9	9	3
2L	20339245	20345259	spir	+	exon-exon	transcript,three_prime_utr,gene,exon,CDS	5	2	1	2	4	1
2L	20431924	20432729	CG31688	+	exon-exon	five_prime_utr,exon,gene,transcript,CDS	65	59	46	104	65	84
2L	20648189	20648248	Uhg3	+	exon-exon	transcript,gene,exon	15	17	4	11	15	25
2L	20648198	20648248	Uhg3	+	exon-exon	transcript,gene,exon	2	4	0	1	2	1
2L	21059341	21060037	CG9265	-	exon-exon	transcript,gene,exon,CDS	13	16	11	10	4	10
2L	21124135	21125439	Nhe2	+	exon-exon	transcript,gene,exon,CDS	6	4	1	1	5	12
2L	21127850	21129082	Nhe2	+	exon-exon	transcript,gene,exon,CDS	10	17	18	22	19	18
2L	21273324	21274429	CG8671	+	exon-exon	five_prime_utr,transcript,gene,exon,CDS	27	24	12	45	11	23
2L	21273324	21275806	CG8671	+	exon-exon	five_prime_utr,transcript,gene,exon,CDS	12	9	4	17	6	7
2L	21311753	21312208	crc	+	exon-exon	five_prime_utr,exon,gene,transcript,CDS	3	7	5	4	4	8
2L	21384455	21385397	nrv3	+	exon-exon	transcript,gene,exon,CDS	17	30	13	20	29	12
2L	21615103	21615676	CG2201	-	exon-exon	transcript,gene,exon,CDS	6	12	4	1	2	0
2L	21616182	21616573	CG2201	-	exon-exon	transcript,gene,exon,CDS	6	6	17	6	7	9
2L	21680518	21680612	EF2	-	intron-intron	gene,transcript	2	2	5	1	1	1
2L	21688474	21701938	CG31619	+	exon-exon	five_prime_utr,transcript,gene,exon,CDS	6	8	7	9	2	4
2L	21688474	21704603	CG31619	+	exon-exon	five_prime_utr,transcript,gene,exon,CDS	6	13	5	4	6	4
2L	21710564	21711410	CG31619	+	exon-exon	transcript,gene,exon,CDS	42	33	25	38	34	36
2L	21710564	21713308	CG31619	+	exon-exon	transcript,gene,exon,CDS	13	8	9	11	11	10
2L	21711081	21717672	CG31619	+	exon-exon	transcript,gene,exon,CDS	21	16	16	11	12	28
2L	21712769	21717672	CG31619	+	exon-exon	transcript,gene,exon,CDS	113	124	127	132	85	101
2L	21716325	21717672	CG31619	+	exon-exon	transcript,gene,exon,CDS	123	138	127	172	137	163
2L	21719514	21720481	CG31619	+	exon-exon	transcript,gene,exon,CDS	23	15	21	12	27	18
2L	21727006	21727573	CG31619	+	exon-exon	transcript,gene,exon,CDS	148	147	143	119	72	93
2L	21727006	21728235	CG31619	+	exon-exon	transcript,three_prime_utr,gene,exon,CDS	8	5	2	6	6	9
2L	22924982	22927765	lt	+	exon-exon	five_prime_utr,transcript,gene,exon,CDS	1	2	5	5	1	1
2L	22927438	22927765	lt	+	exon-exon	five_prime_utr,transcript,gene,exon,CDS	11	16	3	14	12	10
2L	22927438	22927903	lt	+	exon-intron	five_prime_utr,transcript,gene,exon,CDS	175	167	97	117	92	104
2L	22990754	22992125	cta	+	exon-exon	transcript,three_prime_utr,gene,exon,CDS	5	10	8	7	15	15
2R	642100	642363	CG45781	+	exon-exon	transcript,gene,exon,CDS	10	20	13	19	27	34
2R	803321	803877	not_annotated	-	intergenic-intergenic	not_annotated	8	5	3	3	4	2
2R	803321	804121	not_annotated	-	intergenic-intergenic	not_annotated	11	3	9	5	8	7
2R	1076635	1080441	rl	+	exon-exon	five_prime_utr,transcript,gene,exon,CDS	2	3	1	3	7	5
2R	1113198	1113725	rl	+	exon-exon	transcript,gene,exon,CDS	42	39	34	56	33	37
2R	1515890	1521559	Maf1	-	exon-exon	five_prime_utr,transcript,gene,exon,CDS	3	7	0	1	6	3
2R	1866138	1867050	CG17684	-	exon-exon	three_prime_utr,gene,exon,transcript,CDS	111	108	69	155	112	110
2R	1866138	1867070	CG17684	-	exon-intron	three_prime_utr,gene,exon,transcript	22	28	7	24	20	24
2R	1926295	1926863	CG17684	-	exon-exon	transcript,gene,exon,CDS	421	411	304	505	357	420
2R	1995173	1995906	CG17684	-	exon-exon	transcript,gene,exon,CDS	96	103	59	111	62	82
2R	2053024	2053618	CG17684	-	exon-exon	transcript,gene,exon,CDS	211	166	71	241	157	151
2R	2118977	2121538	CG17684	-	exon-intron	transcript,gene,exon,CDS	17	8	3	10	10	12
2R	2493959	2495023	MFS17	-	intergenic-exon	not_annotated,exon,CDS,three_prime_utr,gene,transcript	5	4	0	9	12	8
2R	2520579	2522730	MFS17	-	exon-exon	transcript,gene,exon,CDS,three_prime_utr	11	14	6	31	17	32
2R	2521441	2522730	MFS17	-	exon-exon	transcript,gene,exon,CDS	94	60	55	106	58	64
2R	3900797	3901330	uex	-	exon-exon	transcript,gene,exon,CDS	15	7	8	12	4	15
2R	3918151	3919358	uex	-	exon-exon	transcript,gene,exon,CDS	109	78	72	97	109	162
2R	3918151	3933463	uex	-	exon-exon	transcript,gene,exon,CDS	5	3	10	9	5	14
2R	3933011	3933463	uex	-	exon-exon	transcript,gene,exon,CDS	53	36	25	23	9	32
2R	3933157	3933463	uex	-	exon-exon	transcript,gene,exon,CDS	70	48	37	55	48	32
2R	3938552	3938885	uex	-	exon-exon	transcript,gene,exon,CDS	568	594	341	546	403	509
2R	4029741	4030297	Haspin	+	exon-exon	transcript,gene,exon,CDS	46	52	28	53	35	38
2R	4350549	4351218	Gprk1	-	exon-exon	transcript,gene,exon,CDS	10	14	12	14	6	9
2R	4378369	4379155	Gprk1	-	exon-exon	transcript,gene,exon,CDS	44	27	25	39	35	41
2R	4560361	4563081	Stlk	+	exon-exon	exon,gene,transcript,CDS	8	7	6	14	9	8
2R	4562845	4563081	Stlk	+	exon-exon	transcript,gene,exon,CDS	10	6	1	9	5	3
2R	4599269	4607320	p120ctn	+	exon-exon	transcript,gene,exon,CDS	1	5	2	3	1	5
2R	4599269	4609275	p120ctn	+	exon-exon	transcript,gene,exon,CDS	6	7	5	3	5	12
2R	4606764	4607320	p120ctn	+	exon-exon	transcript,gene,exon,CDS	886	773	492	879	699	766
2R	4695119	4695610	Nipped-B	-	exon-exon	transcript,gene,exon,CDS	9	7	9	21	7	3
2R	4700389	4701261	Nipped-B	-	exon-exon	transcript,gene,exon,CDS	13	16	11	28	18	12
2R	4711814	4712775	Nipped-B	-	exon-exon	transcript,gene,exon,CDS	13	19	2	16	25	33
2R	5201446	5204278	Nipped-A	-	exon-exon	transcript,gene,exon,CDS	17	17	9	29	17	22
2R	5203752	5204278	Nipped-A	-	exon-exon	transcript,gene,exon,CDS	213	194	114	189	151	208
2R	5241896	5242582	Nipped-A	-	exon-exon	transcript,gene,exon,CDS	22	12	9	8	9	11
2R	5241896	5246137	Nipped-A	-	exon-exon	transcript,gene,exon,CDS	7	5	2	11	6	10
2R	5316269	5320615	sxc	+	exon-exon	exon,gene,transcript,CDS	331	319	233	314	230	296
2R	5320008	5320615	sxc	+	exon-exon	transcript,gene,exon,CDS	15	20	21	24	11	17
2R	5423750	5424239	laccase2	+	exon-exon	transcript,gene,exon,CDS	139	116	134	234	183	218
2R	5716649	5717766	ap	-	exon-exon	five_prime_utr,transcript,gene,exon,CDS	5	17	23	10	5	17
2R	5852946	5853801	dpr12	+	exon-exon	transcript,gene,exon,CDS	0	7	1	1	2	3
2R	5852946	5855682	dpr12	+	exon-exon	transcript,gene,exon,CDS	30	33	23	45	26	27
2R	6032098	6032721	SCAP	-	exon-exon	transcript,gene,exon,CDS	15	3	9	15	7	9
2R	6151830	6152550	EcR	-	exon-exon	five_prime_utr,transcript,gene,exon,CDS	18	15	13	15	9	9
2R	6233266	6234307	bin3	+	exon-exon	five_prime_utr,transcript,gene,exon,CDS	34	28	27	38	26	23
2R	6249412	6250852	Pld	+	exon-exon	five_prime_utr,transcript,gene,exon,CDS	16	11	19	13	16	16
2R	6733628	6734911	l(2)01289	-	exon-exon	transcript,gene,exon,CDS	21	7	0	18	1	3
2R	6792316	6792621	Epac	-	exon-exon	transcript,gene,exon,CDS	2	2	1	4	2	7
2R	6792316	6797412	Epac	-	exon-exon	five_prime_utr,transcript,gene,exon,CDS	70	46	48	58	33	35
2R	6928509	6930370	mim	-	exon-exon	transcript,gene,exon,CDS	3	5	2	4	7	5
2R	6928509	6933441	mim	-	exon-exon	transcript,gene,exon,CDS	9	12	10	12	14	16
2R	7119806	7120652	esn	+	exon-exon	transcript,gene,exon,CDS	3	8	7	10	10	8
2R	7469360	7470882	Aldh-III	-	exon-exon	transcript,gene,exon,CDS	8	4	5	3	2	9
2R	7602432	7603519	CG1358	-	exon-exon	transcript,gene,exon,CDS	11	4	7	13	6	10
2R	7602432	7606244	CG1358	-	exon-exon	five_prime_utr,transcript,gene,exon,CDS	41	52	39	40	29	29
2R	7725689	7729708	CG18812	-	exon-exon	five_prime_utr,transcript,gene,exon,CDS	13	13	15	20	15	16
2R	7727942	7729708	CG18812	-	exon-exon	five_prime_utr,transcript,gene,exon,CDS	5	7	5	3	3	6
2R	7848890	7851052	Dgk	-	exon-exon	transcript,gene,exon,CDS	12	6	4	6	4	7
2R	7853406	7854720	Dgk	-	exon-exon	transcript,gene,exon,CDS	9	8	2	7	5	10
2R	7947605	7948520	CG14764	-	exon-exon	transcript,gene,exon,CDS	27	28	36	44	25	34
2R	7982641	7985451	ACC	-	exon-exon	five_prime_utr,transcript,gene,exon,CDS	5	0	2	2	2	5
2R	7984881	7985451	ACC	-	exon-exon	five_prime_utr,transcript,gene,exon,CDS	1	3	0	4	1	3
2R	8033305	8034540	Optix	+	exon-exon	transcript,gene,exon,CDS	4	5	4	8	3	8
2R	8075473	8076448	lig	+	exon-exon	transcript,three_prime_utr,gene,exon,CDS	3	1	2	1	4	7
2R	8138938	8140149	Lpin	-	exon-exon	transcript,gene,exon,CDS	8	7	1	5	3	7
2R	8347501	8348294	pdm3	+	exon-exon	five_prime_utr,exon,gene,transcript,CDS	19	7	12	28	12	10
2R	8674647	8676607	Acsl	+	exon-exon	five_prime_utr,transcript,gene,exon,CDS	37	18	25	28	30	19
2R	8678430	8679134	Acsl	+	exon-exon	transcript,gene,exon,CDS	11	13	12	9	8	18
2R	8819581	8821932	sns	+	exon-exon	transcript,gene,exon,CDS	31	30	14	48	17	31
2R	9049880	9051151	CG13743	-	exon-exon	transcript,gene,exon,CDS	71	67	42	57	47	78
2R	9124744	9126213	CG18659	-	exon-exon	exon,three_prime_utr,gene,transcript,CDS	1	0	6	2	0	2
2R	9125551	9126066	CG18659	-	exon-exon	exon,three_prime_utr,gene,transcript,CDS	1	0	3	0	1	0
2R	9125551	9126213	CG18659	-	exon-exon	exon,three_prime_utr,gene,transcript,CDS	4	7	7	5	7	8
2R	9231748	9232732	hig	-	exon-exon	exon,gene,transcript,CDS	148	136	76	111	112	138
2R	9265490	9267976	Pkn	-	exon-exon	five_prime_utr,transcript,gene,exon,CDS	166	182	150	252	177	169
2R	9403707	9404458	wun	-	exon-exon	transcript,gene,exon,CDS	8	13	8	5	8	10
2R	9505004	9509170	brp	+	exon-exon	five_prime_utr,exon,gene,transcript	26	7	17	27	14	29
2R	9509888	9511199	brp	+	exon-exon	five_prime_utr,transcript,gene,exon,CDS	42	59	49	82	36	66
2R	9527288	9530206	brp	+	exon-exon	transcript,gene,exon,CDS	23	17	20	27	17	28
2R	9532346	9532984	brp	+	exon-exon	transcript,gene,exon,CDS	1	4	3	2	4	6
2R	9614827	9615503	Mmp2	-	exon-exon	five_prime_utr,transcript,gene,exon,CDS	15	12	19	19	18	8
2R	9667365	9667774	Mmp2	-	exon-exon	transcript,gene,exon,CDS	35	41	31	63	45	38
2R	9775739	9777206	CG1688	-	exon-exon	transcript,gene,exon,CDS	15	9	14	16	8	10
2R	9917938	9919062	Mef2	-	exon-exon	exon,gene,transcript,CDS	0	0	1	1	2	1
2R	10104256	10105825	14-3-3zeta	+	exon-exon	five_prime_utr,transcript,gene,exon,CDS	2	6	3	11	7	4
2R	10128581	10129029	gem	+	exon-exon	exon,gene,transcript,CDS	20	10	25	12	24	29
2R	10294612	10296047	CAP	+	exon-exon	five_prime_utr,transcript,gene,exon,CDS	4	2	1	5	0	2
2R	10325190	10325894	CG42732	-	exon-exon	transcript,gene,exon,CDS	8	14	8	13	2	8
2R	10325190	10330074	CG42732	-	exon-exon	transcript,gene,exon,CDS	9	14	10	16	6	14
2R	10328783	10330074	CG42732	-	exon-exon	transcript,gene,exon,CDS	7	0	5	9	6	15
2R	10328858	10330074	CG42732	-	exon-exon	exon,gene,transcript,CDS	30	15	29	35	26	17
2R	10328858	10332367	CG42732	-	exon-exon	exon,gene,transcript,CDS	12	6	7	7	8	9
2R	10331674	10332367	CG42732	-	exon-exon	transcript,gene,exon,CDS	18	13	20	17	19	18
2R	10338622	10340202	CG42732	-	exon-exon	transcript,gene,exon,CDS	11	13	11	16	10	13
2R	10448199	10448632	Galphao	+	exon-exon	transcript,gene,exon,CDS	6	5	8	6	3	8
2R	10500551	10502462	lola	-	exon-exon	transcript,gene,exon,CDS,three_prime_utr	9	3	2	6	3	1
2R	10508329	10511004	lola	-	exon-exon	three_prime_utr,gene,exon,transcript,CDS	16	13	11	14	7	14
2R	10532039	10533968	lola	-	exon-exon	five_prime_utr,transcript,gene,exon,CDS	6	16	12	26	8	11
2R	10613768	10614126	psq	+	exon-exon	transcript,gene,exon,CDS	7	3	2	4	0	1
2R	10754909	10757544	CG33144	-	exon-exon	five_prime_utr,transcript,gene,exon,CDS	48	56	41	57	41	64
2R	10754909	10759915	CG33144	-	exon-exon	five_prime_utr,transcript,gene,exon,CDS	80	63	70	98	70	80
2R	10793844	10794484	CG33144	-	intron-exon	five_prime_utr,exon,gene,transcript	11	14	4	2	6	0
2R	10794125	10794484	CG33144	-	exon-exon	five_prime_utr,transcript,gene,exon	21	24	13	15	10	24
2R	10848453	10849260	CG30015	-	exon-exon	five_prime_utr,transcript,gene,exon,CDS	6	6	5	12	2	5
2R	10989628	10991124	luna	-	exon-exon	exon,gene,transcript,CDS	3	4	5	5	4	5
2R	11099532	11100114	luna	-	exon-exon	five_prime_utr,transcript,gene,exon,CDS	2	6	2	3	5	7
2R	12485269	12486310	Dh44-R2	+	exon-exon	transcript,gene,exon,CDS	7	11	2	7	11	11
2R	12579129	12580612	Sin3A	-	exon-exon	transcript,gene,exon,CDS	10	18	30	22	17	19
2R	12722305	12723006	CG42663	+	exon-exon	five_prime_utr,exon,gene,transcript,CDS	34	25	28	34	23	33
2R	12891467	12893051	vg	+	exon-exon	transcript,gene,exon,CDS	9	22	12	17	13	16
2R	13067132	13068236	Drl-2	-	exon-exon	transcript,gene,exon,CDS	8	7	11	25	16	16
2R	13067354	13068236	Drl-2	-	exon-exon	transcript,gene,exon,CDS	5	7	8	6	5	5
2R	13277444	13278170	Dh31-R	-	exon-exon	five_prime_utr,transcript,gene,exon,CDS	6	10	5	10	6	7
2R	13336952	13337348	CR44206	-	exon-exon	transcript,gene,exon	31	29	20	21	17	23
2R	13442934	13445138	cnn	-	exon-exon	transcript,gene,exon,CDS	0	5	5	2	4	5
2R	13444428	13445138	cnn	-	exon-exon	transcript,gene,exon,CDS	2	11	2	6	5	6
2R	13706435	13726278	fas	+	exon-exon	transcript,gene,exon,CDS	9	2	4	3	3	0
2R	13725546	13726278	fas	+	exon-exon	exon,gene,transcript,CDS	50	44	22	66	49	55
2R	13809275	13815648	stj	+	exon-exon	transcript,gene,exon,CDS	2	6	4	6	2	7
2R	13813800	13814786	stj	+	exon-exon	transcript,gene,exon,CDS	3	3	2	5	8	1
2R	13813800	13815648	stj	+	exon-exon	transcript,gene,exon,CDS	10	7	18	16	15	14
2R	13871294	13874459	shot	-	exon-exon	transcript,gene,exon,CDS	153	154	156	181	119	163
2R	13916854	13917910	shot	-	exon-exon	transcript,gene,exon,CDS	29	20	29	21	24	24
2R	13988373	13989986	RN-tre	-	exon-exon	five_prime_utr,transcript,gene,exon,CDS	0	0	0	2	1	2
2R	14091993	14114296	Prosap	-	exon-exon	five_prime_utr,transcript,gene,exon,CDS	10	3	6	5	5	3
2R	14150226	14151926	Rcd1	-	exon-exon	five_prime_utr,transcript,gene,exon,CDS	15	19	8	14	4	10
2R	14563011	14563385	ttv	+	exon-exon	transcript,gene,exon,CDS	8	12	7	8	13	8
2R	14563011	14565073	ttv	+	exon-exon	five_prime_utr,transcript,gene,exon,CDS	58	63	56	89	62	79
2R	14683549	14684607	mspo	-	exon-exon	transcript,gene,exon,CDS	7	11	8	22	9	18
2R	14943199	14944058	CG10257	+	exon-exon	transcript,gene,exon,CDS	6	9	12	6	8	7
2R	14961386	14961841	aPKC	-	exon-exon	five_prime_utr,transcript,gene,exon,CDS	6	19	7	12	7	9
2R	14971730	14972756	ckn	+	exon-exon	five_prime_utr,transcript,gene,exon,CDS	8	6	3	7	1	4
2R	15269533	15271539	Trpm	-	exon-exon	transcript,gene,exon,CDS	6	1	5	6	2	1
2R	15292773	15293561	Trpm	-	exon-exon	five_prime_utr,transcript,gene,exon,CDS	26	30	33	41	23	39
2R	15409566	15410542	CG43729	+	exon-exon	five_prime_utr,transcript,gene,exon	6	8	3	9	3	10
2R	15421527	15424405	CG43729	+	exon-exon	transcript,gene,exon,CDS	3	0	4	0	0	1
2R	15452857	15456815	CG43729	+	exon-exon	five_prime_utr,transcript,gene,exon,CDS	148	175	181	240	189	176
2R	15452857	15464686	CG43729	+	exon-exon	five_prime_utr,transcript,gene,exon,CDS	7	10	5	7	4	9
2R	15456435	15456815	CG43729	+	exon-exon	transcript,gene,exon,CDS	5	5	3	4	9	1
2R	15456435	15464686	CG43729	+	exon-exon	transcript,gene,exon,CDS	0	2	2	5	2	4
2R	15662924	15664434	fus	-	exon-exon	five_prime_utr,transcript,gene,exon,CDS	3	4	0	1	0	3
2R	15757698	15758634	CG30089	+	exon-exon	transcript,gene,exon,CDS	22	20	13	40	32	30
2R	15884335	15886315	sli	-	exon-exon	transcript,gene,exon,CDS	2	14	4	8	12	15
2R	16038052	16038457	SP2353	+	exon-exon	five_prime_utr,transcript,gene,exon,CDS	4	4	2	8	6	5
2R	16038052	16040259	SP2353	+	exon-exon	five_prime_utr,transcript,gene,exon,CDS	6	4	10	5	11	6
2R	16254422	16255431	CngA	-	exon-exon	five_prime_utr,transcript,gene,exon,CDS	4	2	4	4	5	7
2R	16424038	16424651	Sema-2b	+	exon-exon	transcript,gene,exon,CDS	314	298	222	342	270	272
2R	16697986	16699574	CG30463	-	exon-exon	transcript,gene,exon,CDS	4	8	4	8	6	8
2R	16759252	16760714	unc-104	-	exon-exon	transcript,gene,exon,CDS	18	12	13	14	11	20
2R	16931112	16932578	Pkc53E	+	exon-exon	transcript,gene,exon,CDS	10	8	6	15	13	14
2R	17145674	17145824	snoRNA:U3:54Ab	+	exon-exon	transcript,gene,exon	3	3	4	1	0	2
2R	17275410	17276063	mbl	+	exon-exon	five_prime_utr,transcript,gene,exon,CDS	1031	747	462	1192	1318	1701
2R	17275410	17276063	not_annotated	-	intergenic-intergenic	not_annotated	3	0	0	1	0	0
2R	17521706	17521900	Patronin	-	exon-exon	transcript,gene,exon,CDS	7	5	4	5	8	5
2R	17521832	17528852	Patronin	-	exon-exon	transcript,gene,exon,CDS	7	2	3	7	4	2
2R	17527214	17528105	Patronin	-	exon-exon	transcript,gene,exon,CDS	3	6	1	1	5	3
2R	17527214	17529191	Patronin	-	exon-exon	transcript,gene,exon,CDS	0	0	3	2	2	2
2R	17528313	17529191	Patronin	-	exon-exon	transcript,gene,exon,CDS	8	7	10	12	1	8
2R	17706354	17708045	CG6424	-	exon-exon	five_prime_utr,transcript,gene,exon,CDS	4	8	9	11	11	10
2R	17901708	17902079	Elk	+	exon-exon	transcript,gene,exon,CDS	7	2	8	7	12	2
2R	17901708	17903679	Elk	+	exon-exon	transcript,gene,exon,CDS	112	150	108	95	94	93
2R	17921142	17922023	Elk	+	exon-exon	transcript,gene,exon,CDS	14	13	10	12	8	9
2R	17978788	17979540	dpr13	-	exon-exon	transcript,gene,exon,CDS	2	0	0	1	0	4
2R	18021578	18021997	CG10910	+	exon-exon	transcript,gene,exon,CDS	0	2	2	0	0	0
2R	18469502	18470976	CG30116	-	exon-exon	transcript,gene,exon,CDS	0	1	2	9	6	5
2R	18745266	18748941	Hs3st-A	+	exon-exon	five_prime_utr,transcript,gene,exon,CDS	10	4	0	5	5	9
2R	18748051	18748941	Hs3st-A	+	exon-exon	transcript,gene,exon,CDS	3	5	3	7	1	4
2R	19001092	19001789	tn	+	exon-exon	transcript,gene,exon,CDS	2	1	3	1	0	0
2R	19025878	19027307	5-HT1B	-	exon-exon	transcript,gene,exon,CDS	6	10	6	17	7	16
2R	19094040	19096509	5-HT1A	+	exon-exon	transcript,gene,exon,CDS	23	12	20	34	33	28
2R	19108752	19109148	5-HT1A	+	exon-exon	transcript,gene,exon,CDS	15	10	9	11	9	12
2R	19118119	19119483	5-HT1A	+	exon-exon	transcript,three_prime_utr,gene,exon,CDS	6	3	6	13	6	2
2R	19158734	19159352	ena	+	exon-exon	exon,gene,transcript,CDS	17	13	8	14	15	13
2R	19176248	19176743	CG10737	+	exon-exon	exon,gene,transcript,CDS	11	16	5	10	12	10
2R	19325939	19330711	Rgk1	-	exon-exon	transcript,gene,exon,CDS	5	6	3	10	7	6
2R	19325939	19349911	Rgk1	-	exon-exon	five_prime_utr,transcript,gene,exon,CDS	0	1	6	4	8	4
2R	19346053	19349911	Rgk1	-	exon-exon	five_prime_utr,transcript,gene,exon,CDS	15	13	19	22	14	16
2R	19349253	19349911	Rgk1	-	exon-exon	five_prime_utr,transcript,gene,exon	357	420	295	643	506	628
2R	19407841	19408593	hts	-	exon-exon	transcript,gene,exon,CDS	6	11	7	23	5	8
2R	19477616	19478865	par-1	+	exon-exon	transcript,gene,exon,CDS	2	3	2	5	6	6
2R	19482952	19484207	par-1	+	exon-exon	transcript,three_prime_utr,gene,exon,CDS	6	2	2	8	4	5
2R	19546012	19564512	sm	-	exon-exon	five_prime_utr,transcript,gene,exon,CDS	0	1	0	1	0	1
2R	19573988	19574326	sm	-	exon-exon	transcript,gene,exon,CDS	3	9	6	6	10	6
2R	19574003	19574326	sm	-	exon-exon	transcript,gene,exon,CDS	7	16	4	20	13	10
2R	19628481	19629070	sm	-	exon-exon	five_prime_utr,transcript,gene,exon,CDS	9	8	11	6	9	4
2R	20313020	20313861	CG13868	-	exon-exon	five_prime_utr,transcript,gene,exon	18	6	1	12	16	16
2R	20469466	20470120	CG12484	+	exon-exon	transcript,gene,exon,CDS	19	6	27	17	12	24
2R	20595557	20595814	bl	+	exon-exon	five_prime_utr,transcript,gene,exon,CDS	3	2	1	3	2	4
2R	20595557	20598694	bl	+	exon-exon	five_prime_utr,transcript,gene,exon,CDS	127	147	90	106	89	114
2R	20597548	20598694	bl	+	exon-exon	transcript,gene,exon,CDS	0	0	4	4	3	1
2R	20726045	20734450	dpr	+	exon-exon	transcript,gene,exon,CDS	7	7	10	6	8	5
2R	20734170	20734450	dpr	+	exon-exon	transcript,gene,exon,CDS	11	4	2	7	0	7
2R	20745785	20746102	dpr	+	exon-exon	transcript,gene,exon,CDS	5	7	7	8	8	4
2R	20922459	20923921	Rx	+	exon-exon	transcript,gene,exon,CDS	14	8	4	16	9	25
2R	20958260	20958845	hbn	-	exon-exon	transcript,gene,exon,CDS	46	42	31	40	32	43
2R	21019159	21020241	RIC-3	+	exon-exon	five_prime_utr,transcript,gene,exon,CDS	16	7	5	26	14	14
2R	21138226	21139232	Magi	-	exon-exon	five_prime_utr,transcript,gene,exon,CDS	8	10	8	8	9	7
2R	21165559	21165874	CG4266	-	exon-exon	transcript,gene,exon,CDS	67	49	30	54	68	57
2R	21363699	21366965	cv-2	-	exon-exon	five_prime_utr,transcript,gene,exon,CDS	2	15	9	2	7	2
2R	21510106	21512177	MESK2	+	exon-exon	five_prime_utr,transcript,gene,exon,CDS	8	4	1	2	2	2
2R	21510867	21512177	MESK2	+	exon-exon	five_prime_utr,transcript,gene,exon,CDS	33	41	16	40	32	27
2R	21921517	21930350	Fili	+	exon-exon	five_prime_utr,transcript,gene,exon,CDS	5	1	1	4	5	11
2R	21929402	21930350	Fili	+	exon-exon	five_prime_utr,transcript,gene,exon,CDS	17	15	22	9	14	11
2R	21994614	21995109	CG34370	-	exon-exon	transcript,gene,exon,CDS	176	160	146	200	159	233
2R	21994614	22000806	CG34370	-	exon-exon	transcript,gene,exon,CDS	3	4	2	11	1	6
2R	21998801	22000806	CG34370	-	exon-exon	transcript,gene,exon,CDS	7	10	2	2	0	3
2R	22162905	22164989	a	+	exon-exon	five_prime_utr,transcript,gene,exon,CDS	18	12	28	26	16	18
2R	22262765	22263443	dve	+	exon-exon	transcript,gene,exon,CDS	5	0	1	7	4	6
2R	22338801	22341595	Liprin-gamma	-	exon-exon	transcript,gene,exon,CDS	20	20	16	29	20	15
2R	22338801	22345293	Liprin-gamma	-	exon-exon	five_prime_utr,transcript,gene,exon,CDS	10	8	12	5	14	14
2R	22340577	22345293	Liprin-gamma	-	exon-exon	five_prime_utr,transcript,gene,exon,CDS	5	4	2	1	0	6
2R	22344714	22346709	Liprin-gamma	-	exon-exon	five_prime_utr,transcript,gene,exon,CDS	7	12	6	10	22	19
2R	22460068	22466947	CG10384	+	exon-exon	five_prime_utr,transcript,gene,exon,CDS	39	43	37	67	52	40
2R	22466478	22466947	CG10384	+	exon-exon	transcript,gene,exon,CDS	36	36	24	34	40	34
2R	22555218	22556794	px	-	exon-exon	five_prime_utr,transcript,gene,exon,CDS	15	33	24	37	14	17
2R	22627806	22628557	CG33143	+	exon-exon	transcript,gene,exon,CDS	13	4	4	4	6	6
2R	22757865	22759405	CG42260	-	exon-exon	transcript,gene,exon,CDS	10	7	7	6	1	9
2R	22757865	22777314	CG42260	-	exon-exon	five_prime_utr,transcript,gene,exon,CDS	5	2	2	13	7	13
2R	22777023	22777314	CG42260	-	exon-exon	five_prime_utr,transcript,gene,exon,CDS	1	8	4	5	3	8
2R	22823437	22824744	CG42284	+	exon-exon	transcript,gene,exon,CDS	4	2	8	4	4	4
2R	22878156	22880042	PIP5K59B	+	exon-exon	transcript,gene,exon,CDS	8	16	7	7	14	9
2R	22994488	22996512	CG9896	-	exon-exon	five_prime_utr,three_prime_utr,gene,exon,transcript	0	2	4	6	5	5
2R	23484061	23485393	CG43795	+	exon-exon	transcript,gene,exon,CDS	33	22	14	67	44	54
2R	23642239	23643272	retn	+	exon-exon	transcript,gene,exon,CDS	6	11	3	3	3	2
2R	23665294	23666035	Pde8	+	exon-exon	five_prime_utr,transcript,gene,exon,CDS	27	25	29	52	29	27
2R	23665294	23672088	Pde8	+	exon-exon	five_prime_utr,transcript,gene,exon,CDS	34	28	25	48	20	31
2R	23722210	23722875	Sesn	+	exon-exon	five_prime_utr,transcript,gene,exon,CDS	5	2	2	11	6	5
2R	23829968	23830634	CG5549	+	exon-exon	five_prime_utr,transcript,gene,exon,CDS	0	3	3	6	1	4
2R	24012268	24013035	Unc-89	-	exon-exon	transcript,gene,exon,CDS	0	1	0	0	0	2
2R	24012268	24013038	Unc-89	-	exon-exon	transcript,gene,exon,CDS	0	1	0	0	0	0
2R	24591952	24592299	pio	+	exon-exon	transcript,gene,exon,CDS	0	7	6	11	2	3
2R	24623673	24624542	CG13594	-	exon-exon	transcript,gene,exon,CDS	3	3	2	8	7	7
2R	24771725	24772795	Eps-15	-	exon-exon	transcript,gene,exon,CDS	44	72	57	67	47	59
2R	24882631	24883612	NKAIN	+	exon-exon	five_prime_utr,transcript,gene,exon,CDS	16	7	7	11	5	8
2R	24894084	24894606	NaCP60E	+	exon-exon	five_prime_utr,transcript,gene,exon,CDS	6	5	1	12	7	5
2R	24913676	24914542	NaCP60E	+	exon-exon	transcript,three_prime_utr,gene,exon,CDS	10	4	1	17	7	6
3L	135458	136335	Pdk1	+	exon-exon	five_prime_utr,transcript,gene,exon,CDS	137	165	73	147	104	127
3L	310277	311285	fwd	-	exon-exon	five_prime_utr,transcript,gene,exon,CDS	10	7	2	11	6	5
3L	313024	314317	fwd	-	exon-exon	five_prime_utr,transcript,gene,exon,CDS	18	17	16	32	10	16
3L	462181	462558	klar	-	exon-exon	five_prime_utr,transcript,gene,exon,CDS	11	14	10	17	15	19
3L	505887	506356	klar	-	exon-exon	transcript,gene,exon,CDS	11	15	4	11	7	4
3L	980951	986044	Glut1	+	exon-exon	three_prime_utr,gene,exon,transcript,CDS	11	8	9	11	12	7
3L	1003396	1003821	trio	-	exon-exon	transcript,gene,exon,CDS	77	65	40	70	54	65
3L	1009322	1009739	trio	-	exon-exon	transcript,gene,exon,CDS	6	2	1	6	9	9
3L	1172758	1174607	bab2	-	exon-exon	five_prime_utr,transcript,gene,exon,CDS	7	8	13	22	25	6
3L	1283650	1288238	CG32333	+	exon-exon	five_prime_utr,transcript,gene,exon,CDS	10	12	10	15	13	10
3L	1526334	1528076	CG12090	-	exon-exon	transcript,gene,exon,CDS	3	10	5	8	7	18
3L	1527190	1528076	CG12090	-	exon-exon	transcript,gene,exon,CDS	2	1	1	0	0	1
3L	1718706	1720169	drpr	-	exon-exon	transcript,gene,exon,CDS	2	0	1	0	3	2
3L	2484564	2485228	CG45186	+	exon-exon	five_prime_utr,transcript,gene,exon,CDS	2	1	2	3	1	1
3L	2503176	2503235	CG16758	-	exon-exon	transcript,gene,exon,CDS	0	0	2	0	0	0
3L	2509364	2510557	Spn	-	exon-exon	three_prime_utr,gene,exon,transcript,CDS	13	13	16	10	21	12
3L	2534711	2536218	Spn	-	exon-exon	five_prime_utr,transcript,gene,exon,CDS	66	51	65	80	34	63
3L	2534711	2541403	Spn	-	exon-exon	five_prime_utr,transcript,gene,exon,CDS	56	62	53	67	59	32
3L	2540977	2541403	Spn	-	exon-exon	five_prime_utr,transcript,gene,exon	22	18	24	20	8	20
3L	2563818	2564695	msn	-	exon-exon	transcript,gene,exon,CDS	7	12	1	17	11	9
3L	2610494	2612003	Pxn	-	exon-exon	transcript,gene,exon,CDS	1	6	6	3	2	7
3L	2665911	2667058	Fife	-	exon-exon	transcript,gene,exon,CDS	257	179	177	232	185	194
3L	2678538	2682561	Fife	-	exon-exon	transcript,gene,exon,CDS	5	2	3	5	4	3
3L	2678538	2684688	Fife	-	exon-exon	transcript,gene,exon,CDS	5	4	4	9	7	5
3L	2682221	2684688	Fife	-	exon-exon	transcript,gene,exon,CDS	9	11	9	8	8	6
3L	3057430	3058124	CG32486	-	exon-exon	transcript,gene,exon,CDS	1	6	1	5	2	3
3L	3310520	3310896	ZnT63C	+	exon-exon	five_prime_utr,transcript,gene,exon,CDS	14	9	6	7	9	11
3L	3594651	3598621	Eip63E	+	exon-exon	transcript,gene,exon,CDS	18	14	9	19	22	7
3L	3722156	3723105	CG32264	-	exon-exon	transcript,gene,exon,CDS	32	27	17	50	43	31
3L	3767137	3769406	CG32264	-	exon-exon	transcript,gene,exon,CDS	11	28	23	36	20	20
3L	3767137	3803454	CG32264	-	exon-exon	transcript,gene,exon,CDS	11	7	4	8	8	12
3L	3769078	3769406	CG32264	-	exon-exon	transcript,gene,exon,CDS	11	9	5	8	8	9
3L	4324922	4325410	Cip4	-	exon-exon	transcript,gene,exon,CDS	6	8	3	6	3	12
3L	4390450	4391221	slow	+	exon-exon	five_prime_utr,transcript,gene,exon,CDS	7	7	3	7	7	6
3L	4577917	4580159	CG42540	+	exon-exon	transcript,gene,exon,CDS	94	77	71	114	93	100
3L	4577917	4588124	CG42540	+	exon-exon	transcript,gene,exon,CDS	35	35	14	22	8	22
3L	4578760	4588124	CG42540	+	exon-exon	transcript,gene,exon,CDS	20	25	17	24	11	12
3L	4645560	4647024	axo	-	exon-exon	transcript,gene,exon,CDS	8	3	3	3	5	10
3L	4659480	4660409	axo	-	exon-exon	transcript,gene,exon,CDS	10	10	16	3	11	14
3L	4664127	4664953	axo	-	exon-exon	transcript,gene,exon,CDS	11	17	11	24	5	25
3L	4670118	4675947	axo	-	exon-exon	five_prime_utr,transcript,gene,exon,CDS	53	25	29	39	41	53
3L	4673173	4675947	axo	-	exon-exon	five_prime_utr,transcript,gene,exon,CDS	15	13	12	6	4	8
3L	4674956	4675947	axo	-	exon-exon	five_prime_utr,transcript,gene,exon,CDS	12	12	12	27	21	20
3L	4912672	4913956	Rh50	+	exon-exon	transcript,gene,exon,CDS	24	37	17	15	10	13
3L	4987077	4988264	Con	-	exon-intron	five_prime_utr,transcript,gene,exon	24	31	21	12	13	20
3L	5162456	5167059	shep	-	exon-exon	transcript,gene,exon,CDS,three_prime_utr	14	13	6	14	6	7
3L	5162967	5167059	shep	-	exon-exon	transcript,gene,exon,CDS	23	26	25	25	23	22
3L	5360964	5361511	CG4769	+	exon-exon	transcript,gene,exon,CDS	0	0	0	2	0	0
3L	5429163	5433855	CG34391	+	exon-exon	five_prime_utr,transcript,gene,exon,CDS	11	6	5	9	6	4
3L	5431632	5433855	CG34391	+	exon-exon	transcript,gene,exon,CDS	21	18	25	23	27	12
3L	5659429	5659681	sif	+	exon-exon	five_prime_utr,transcript,gene,exon	28	36	16	34	25	13
3L	5659429	5670875	sif	+	exon-intron	five_prime_utr,transcript,gene,exon	4	8	3	9	5	3
3L	5659429	5673265	sif	+	exon-exon	five_prime_utr,transcript,gene,exon,CDS	23	11	24	35	25	25
3L	5659429	5675208	sif	+	exon-exon	five_prime_utr,transcript,gene,exon,CDS	2	11	7	16	2	10
3L	5659520	5670875	sif	+	exon-intron	five_prime_utr,transcript,gene,exon	1	8	5	11	4	4
3L	5672055	5673265	sif	+	exon-exon	five_prime_utr,transcript,gene,exon,CDS	10	2	0	8	11	10
3L	5703925	5705241	sif	+	exon-exon	five_prime_utr,transcript,gene,exon,CDS	4	15	2	24	18	21
3L	5703925	5706573	sif	+	exon-exon	five_prime_utr,transcript,gene,exon,CDS	79	73	59	125	99	114
3L	5734439	5736094	sif	+	exon-exon	transcript,gene,exon,CDS	9	26	10	17	21	14
3L	5734466	5736094	sif	+	exon-exon	transcript,gene,exon,CDS	29	65	28	42	31	20
3L	5735726	5736094	sif	+	exon-exon	transcript,gene,exon,CDS	160	127	91	175	89	119
3L	6523030	6524096	sfl	+	exon-exon	five_prime_utr,transcript,gene,exon,CDS	20	8	15	81	58	72
3L	6626931	6629005	GluRIA	+	exon-exon	transcript,gene,exon,CDS	2	3	0	5	3	14
3L	6738704	6739921	dikar	-	exon-exon	three_prime_utr,gene,exon,transcript,CDS	5	5	5	12	4	10
3L	7163752	7168289	Dscam2	-	exon-exon	transcript,gene,exon,CDS	16	28	36	24	18	19
3L	7179723	7183955	Dscam2	-	exon-exon	transcript,gene,exon,CDS	4	5	5	10	6	6
3L	7276964	7279357	unc-13-4A	-	exon-exon	transcript,gene,exon,CDS	3	5	2	8	22	21
3L	7513818	7514354	CG7546	+	exon-exon	transcript,gene,exon,CDS	5	4	6	9	8	12
3L	7602788	7603962	CG33275	+	exon-exon	exon,gene,transcript,CDS	7	10	5	8	10	17
3L	7803269	7804707	CG32369	-	exon-exon	five_prime_utr,transcript,gene,exon,CDS	36	47	37	77	34	35
3L	7932301	7933234	syd	-	exon-exon	transcript,gene,exon,CDS	6	3	1	0	1	1
3L	8070952	8072493	Ect4	+	exon-exon	five_prime_utr,transcript,gene,exon,CDS	0	4	1	1	1	5
3L	8098346	8099536	Ect4	+	exon-exon	five_prime_utr,transcript,gene,exon,CDS	42	40	35	35	34	35
3L	8106016	8106949	Ect4	+	exon-exon	three_prime_utr,gene,exon,transcript,CDS	5	10	9	12	2	1
3L	8254865	8255618	Dscam4	+	exon-exon	transcript,gene,exon,CDS	6	11	10	20	24	14
3L	8260322	8260790	Dscam4	+	exon-exon	transcript,gene,exon,CDS	6	17	7	6	3	3
3L	8260322	8263119	Dscam4	+	exon-exon	transcript,gene,exon,CDS	1	4	5	16	4	9
3L	8265894	8267073	Dscam4	+	exon-exon	transcript,gene,exon,CDS	5	10	5	7	4	6
3L	8266347	8267073	Dscam4	+	exon-exon	transcript,gene,exon,CDS	1	4	1	13	5	4
3L	8273176	8275667	Dscam4	+	exon-exon	transcript,gene,exon,CDS	9	3	6	14	14	22
3L	8277855	8279966	Dscam4	+	exon-exon	transcript,gene,exon,CDS	9	13	5	21	6	9
3L	8469410	8469682	Gug	+	exon-exon	transcript,gene,exon,CDS	7	8	10	18	21	31
3L	8469410	8469691	Gug	+	exon-exon	transcript,gene,exon,CDS	18	21	13	19	23	32
3L	8585971	8588818	CG43078	+	exon-exon	five_prime_utr,transcript,gene,exon,CDS	6	5	6	8	6	7
3L	8635681	8637598	Zasp66	+	exon-exon	transcript,gene,exon,CDS	1	6	0	3	0	3
3L	9107342	9108191	bol	-	exon-exon	exon,three_prime_utr,gene,transcript,CDS	33	32	24	37	41	48
3L	9112634	9113487	bol	-	exon-exon	five_prime_utr,transcript,gene,exon,CDS	3	3	3	7	1	4
3L	9155026	9162974	Rdl	-	exon-exon	transcript,gene,exon,CDS	4	1	1	0	6	0
3L	9157941	9162974	Rdl	-	exon-exon	exon,gene,transcript,CDS	44	47	35	64	49	41
3L	9159610	9162974	Rdl	-	exon-exon	transcript,gene,exon,CDS	27	38	27	47	41	42
3L	9266315	9267167	GluRIB	+	exon-exon	transcript,gene,exon,CDS	4	8	4	5	3	5
3L	9418344	9419271	CG3967	-	exon-exon	five_prime_utr,transcript,gene,exon,CDS	5	4	9	13	7	9
3L	9592086	9592456	CG42673	+	exon-exon	transcript,gene,exon,CDS	7	3	3	10	5	2
3L	9653485	9653793	CNMaR	+	exon-exon	transcript,gene,exon,CDS	1	2	0	2	3	2
3L	9660642	9664244	fry	-	exon-exon	transcript,gene,exon,CDS	82	89	71	87	45	56
3L	9686365	9689448	CG6767	-	exon-exon	transcript,gene,exon,CDS	5	4	4	2	1	2
3L	9736928	9738278	CG42268	-	exon-exon	transcript,gene,exon,CDS	1	0	0	3	11	7
3L	9747135	9750299	CG42268	-	exon-exon	transcript,gene,exon,CDS	6	3	2	34	16	22
3L	9843232	9845439	RasGAP1	-	exon-exon	transcript,gene,exon,CDS	0	0	1	3	2	2
3L	10003584	10004101	dpr6	+	exon-exon	five_prime_utr,exon,gene,transcript,CDS	30	32	18	9	2	5
3L	10568129	10568605	A2bp1	+	exon-exon	transcript,gene,exon,CDS	26	20	22	22	17	28
3L	10568129	10571246	A2bp1	+	exon-exon	transcript,gene,exon,CDS	7	2	0	3	4	1
3L	10573450	10576475	A2bp1	+	exon-exon	transcript,gene,exon,CDS	7	10	3	14	13	7
3L	10575319	10576475	A2bp1	+	exon-exon	transcript,gene,exon,CDS	1	0	1	4	0	3
3L	10575319	10577324	A2bp1	+	exon-exon	transcript,gene,exon,CDS	19	13	13	32	7	16
3L	10584816	10585539	A2bp1	+	exon-exon	transcript,gene,exon,CDS	26	13	27	51	38	41
3L	11085429	11085708	JIL-1	-	exon-exon	transcript,gene,exon,CDS	0	0	1	3	3	2
3L	11150873	11151557	CG32082	+	exon-exon	five_prime_utr,transcript,gene,exon,CDS	0	5	2	9	6	2
3L	11668195	11675665	CG32085	-	exon-exon	five_prime_utr,transcript,gene,exon,CDS	7	0	1	21	10	12
3L	11674268	11675665	CG32085	-	exon-exon	five_prime_utr,transcript,gene,exon,CDS	4	10	10	4	10	15
3L	11674268	11675741	CG32085	-	exon-intron	transcript,gene,exon,CDS	0	0	0	5	4	7
3L	11686070	11688338	Sug	+	exon-exon	transcript,gene,exon,CDS	43	22	22	0	0	0
3L	12212653	12215802	app	-	exon-exon	transcript,gene,exon,CDS	29	18	10	17	18	22
3L	12219978	12221282	app	-	exon-exon	five_prime_utr,transcript,gene,exon,CDS	4	4	6	14	8	8
3L	12347194	12348139	CrzR	-	exon-exon	five_prime_utr,transcript,gene,exon,CDS	4	4	11	0	0	0
3L	12379139	12379644	Ncc69	-	exon-exon	five_prime_utr,transcript,gene,exon,CDS	5	9	2	18	16	17
3L	12851309	12852277	Wbp2	+	exon-exon	exon,three_prime_utr,gene,transcript,CDS	327	278	204	304	199	310
3L	12851309	12852277	not_annotated	-	intergenic-intergenic	not_annotated	0	3	1	5	1	1
3L	13356757	13356846	Nplp2	+	exon-exon	exon,gene,transcript,CDS	0	0	1	0	0	0
3L	13356757	13356852	Nplp2	+	exon-exon	exon,gene,transcript,CDS	1	0	0	0	1	1
3L	13541489	13542218	bru-3	-	exon-exon	three_prime_utr,gene,exon,transcript,CDS	0	10	3	1	4	9
3L	13584192	13602476	bru-3	-	exon-exon	three_prime_utr,gene,exon,transcript,CDS	0	0	4	1	2	1
3L	13602342	13608846	bru-3	-	exon-exon	transcript,gene,exon,CDS	63	49	34	79	59	84
3L	13985121	13986168	CG17364	-	exon-exon	five_prime_utr,exon,gene,transcript,CDS	14	23	11	15	15	32
3L	14039048	14040594	Hsc70Cb	+	exon-exon	transcript,gene,exon,CDS	11	3	3	15	9	7
3L	14199945	14200807	nuf	+	exon-exon	five_prime_utr,transcript,gene,exon,CDS	16	7	7	2	0	2
3L	14199945	14201666	nuf	+	exon-exon	five_prime_utr,transcript,gene,exon,CDS	28	25	24	17	0	11
3L	14311861	14317337	fz	+	exon-exon	transcript,gene,exon,CDS	70	64	56	113	100	80
3L	14547117	14547482	Gbs-70E	-	exon-exon	five_prime_utr,transcript,gene,exon,CDS	1	0	0	1	0	2
3L	14667259	14667741	dlp	+	exon-exon	transcript,gene,exon,CDS	4	1	6	3	6	6
3L	14763053	14765684	CG9384	+	exon-exon	five_prime_utr,transcript,gene,exon,CDS	6	2	8	12	8	5
3L	14777339	14777766	bmm	-	exon-exon	transcript,gene,exon,CDS	3	2	1	4	0	3
3L	14839218	14840048	CG17839	+	exon-intron	five_prime_utr,transcript,gene,exon	16	8	14	22	12	17
3L	14864837	14870860	CG17839	+	exon-exon	five_prime_utr,transcript,gene,exon,CDS	18	14	8	23	13	12
3L	15858101	15860026	pHCl	-	exon-exon	transcript,gene,exon,CDS	56	22	33	54	48	58
3L	15910501	15911652	sff	-	exon-exon	five_prime_utr,transcript,gene,exon,CDS	43	50	38	77	45	56
3L	15946908	15947579	Pka-C3	-	exon-exon	five_prime_utr,transcript,gene,exon,CDS	33	21	18	49	30	28
3L	16068113	16077809	Mbs	+	exon-exon	transcript,gene,exon,CDS	17	5	14	17	14	7
3L	16148408	16148958	CG5151	-	exon-exon	five_prime_utr,transcript,gene,exon	19	26	14	23	13	24
3L	16504322	16505230	CG43373	-	exon-exon	transcript,three_prime_utr,gene,exon,CDS	2	6	1	3	2	2
3L	16512965	16514449	CG43373	-	exon-exon	transcript,gene,exon,CDS	8	5	7	20	22	18
3L	16529627	16530656	CG43373	-	exon-exon	five_prime_utr,transcript,gene,exon,CDS	92	85	73	84	64	61
3L	16651133	16651535	Baldspot	-	exon-exon	transcript,gene,exon,CDS	2	0	5	3	1	5
3L	16715441	16716837	Dab	+	exon-exon	transcript,gene,exon,CDS	96	92	99	79	41	65
3L	16912129	16913398	Lmpt	+	exon-exon	five_prime_utr,transcript,gene,exon,CDS	8	5	7	10	2	10
3L	16959099	16959884	Nc73EF	+	exon-exon	five_prime_utr,exon,gene,transcript,CDS	5	6	4	13	4	11
3L	17067137	17068058	Rbp6	-	exon-exon	three_prime_utr,gene,exon,transcript,CDS	10	18	6	9	8	12
3L	17539456	17539727	Nedd4	+	exon-exon	exon,gene,transcript,CDS	3	1	2	1	1	3
3L	17539456	17539736	Nedd4	+	exon-exon	exon,gene,transcript,CDS	2	1	0	1	2	1
3L	17602675	17603383	Eip74EF	-	exon-exon	five_prime_utr,transcript,gene,exon	6	7	1	5	1	3
3L	17715967	17716185	Ccn	+	exon-exon	five_prime_utr,transcript,gene,exon,CDS	3	1	10	4	4	6
3L	17715967	17721888	Ccn	+	exon-exon	five_prime_utr,transcript,gene,exon,CDS	5	4	12	5	2	5
3L	17715967	17738926	Ccn	+	exon-exon	five_prime_utr,transcript,gene,exon,CDS	8	2	5	5	3	8
3L	17721809	17723285	Ccn	+	exon-exon	transcript,gene,exon,CDS	62	77	62	210	143	147
3L	18887061	18887746	CG3961	-	exon-exon	five_prime_utr,transcript,gene,exon,CDS	31	22	30	21	31	31
3L	19110093	19112519	CG14082	-	exon-exon	five_prime_utr,transcript,gene,exon,CDS	11	24	19	22	8	9
3L	19171703	19172038	fz2	-	intron-intron	gene,transcript	6	11	10	7	10	9
3L	19371086	19372402	CG32206	-	exon-exon	transcript,gene,exon,CDS	6	3	3	2	1	4
3L	19371086	19373583	CG32206	-	exon-exon	transcript,gene,exon,CDS	27	17	20	40	27	43
3L	19371086	19374840	CG32206	-	exon-exon	transcript,gene,exon,CDS	16	12	13	14	12	13
3L	19381372	19386125	CG32206	-	exon-exon	start_codon,transcript,gene,exon,CDS	23	12	11	21	14	14
3L	19385398	19386125	CG32206	-	exon-exon	start_codon,transcript,gene,exon,CDS	4	13	6	16	13	14
3L	19970860	19972022	Ac76E	+	exon-exon	transcript,gene,exon,CDS	7	4	4	6	2	2
3L	20074107	20076131	sNPF-R	-	exon-exon	five_prime_utr,exon,gene,transcript,three_prime_utr	42	37	45	70	32	47
3L	20100603	20101665	CG14186	-	exon-exon	transcript,gene,exon,CDS	22	14	18	17	11	13
3L	20168476	20169063	CG42674	-	exon-exon	five_prime_utr,transcript,gene,exon	19	15	7	19	7	6
3L	20255898	20256638	rdgC	+	exon-exon	five_prime_utr,exon,gene,transcript,CDS	5	11	4	10	16	7
3L	20852579	20856562	CG32432	-	exon-exon	transcript,gene,exon,CDS	7	9	4	6	15	6
3L	20852579	20860426	CG32432	-	exon-exon	transcript,gene,exon,CDS	7	7	5	4	3	6
3L	20854057	20856562	CG32432	-	exon-exon	transcript,gene,exon,CDS	54	70	40	54	34	27
3L	20854605	20855291	CG32432	-	exon-exon	transcript,gene,exon,CDS	29	17	24	31	24	39
3L	20859680	20860426	CG32432	-	exon-exon	transcript,gene,exon,CDS	7	1	0	13	5	9
3L	21188787	21189972	CG42337	-	exon-exon	five_prime_utr,transcript,gene,exon,CDS	19	13	15	40	30	21
3L	21227258	21231310	Eip78C	+	exon-exon	five_prime_utr,exon,gene,transcript,CDS	3	2	6	5	1	3
3L	21424454	21425545	barc	-	exon-exon	five_prime_utr,transcript,gene,exon,CDS	21	13	8	10	19	18
3L	21760031	21761265	Syn1	-	exon-exon	five_prime_utr,exon,gene,transcript,CDS	47	44	30	37	41	50
3L	21914776	21915655	mub	+	exon-exon	transcript,gene,exon,CDS	10	20	5	8	9	15
3L	21976295	21977630	CG7470	+	exon-exon	transcript,gene,exon,CDS	6	1	2	0	3	4
3L	21976295	21978374	CG7470	+	exon-exon	transcript,gene,exon,CDS	3	2	0	1	2	4
3L	22183786	22184602	olf413	+	exon-exon	five_prime_utr,transcript,gene,exon,CDS	2	9	1	5	6	0
3L	22221700	22223847	olf413	+	exon-exon	transcript,gene,exon,CDS	3	3	2	5	1	10
3L	22546931	22547938	not_annotated	-	intergenic-intergenic	not_annotated	59	51	40	85	63	73
3L	22583003	22583362	CG14459	-	exon-exon	transcript,gene,exon,CDS	14	10	5	7	3	15
3L	22583003	22595910	CG14459	-	exon-exon	transcript,gene,exon,CDS	8	9	5	7	1	7
3L	22777111	22778824	SPoCk	+	exon-exon	five_prime_utr,transcript,gene,exon,CDS	11	12	10	11	7	10
3L	23002053	23002443	nrm	+	exon-exon	five_prime_utr,transcript,gene,exon,CDS	38	25	23	44	30	28
3L	23007328	23007707	nrm	+	exon-exon	transcript,gene,exon,CDS	27	36	19	34	15	22
3L	23210852	23216107	nAChRalpha4	+	exon-exon	five_prime_utr,transcript,gene,exon,CDS	17	21	16	50	22	30
3L	23210852	23227547	nAChRalpha4	+	exon-exon	five_prime_utr,transcript,gene,exon,CDS	14	21	16	26	16	19
3L	23262708	23264364	nAChRalpha4	+	exon-exon	five_prime_utr,exon,gene,transcript,CDS	32	27	14	30	23	27
3L	23262708	23278462	nAChRalpha4	+	exon-exon	five_prime_utr,exon,gene,transcript,CDS	3	0	4	15	12	10
3L	23325642	23326760	alpha-Cat	-	exon-exon	transcript,three_prime_utr,gene,exon,CDS	29	12	14	13	8	26
3L	23740161	23746544	CG17698	+	exon-exon	five_prime_utr,transcript,gene,exon,CDS	0	1	4	0	2	3
3L	23873610	23874431	CG40470	-	exon-exon	transcript,gene,exon,CDS	96	63	45	48	35	51
3L	23889105	23890206	CG40470	-	exon-exon	transcript,gene,exon,CDS	12	5	7	9	5	2
3L	23934415	23935121	CG40470	-	exon-exon	transcript,gene,exon,CDS	12	9	6	24	7	21
3L	24253793	24258636	Snap25	+	exon-exon	transcript,gene,exon,CDS	18	17	8	23	16	15
3L	24725824	24726292	scro	+	exon-exon	five_prime_utr,transcript,gene,exon,CDS	485	277	185	435	602	934
3L	24725824	24728508	scro	+	exon-exon	five_prime_utr,transcript,gene,exon,CDS	14	16	3	14	16	21
3L	24728297	24734187	scro	+	exon-exon	five_prime_utr,transcript,gene,exon,CDS	202	206	135	217	160	167
3L	24728297	24741000	scro	+	exon-exon	five_prime_utr,transcript,gene,exon,CDS	5	8	10	7	10	3
3L	25303603	25304278	CG45782	-	exon-exon	transcript,gene,exon,CDS	29	25	9	28	19	22
3L	25421161	25421783	CG45782	-	exon-exon	transcript,gene,exon,CDS	24	34	13	24	26	25
3L	25635935	25636450	CG45782	-	intron-intron	gene,transcript	3	6	4	6	4	2
3L	25873860	25874384	CG40178	-	exon-exon	transcript,gene,exon,CDS	23	12	15	26	17	14
3L	25924296	25961540	CG40178	-	exon-exon	transcript,gene,exon,CDS	10	22	8	9	9	11
3L	25924296	25978150	CG40178	-	exon-exon	five_prime_utr,transcript,gene,exon,CDS	5	9	5	5	2	12
3L	25933196	25961540	CG40178	-	exon-exon	transcript,gene,exon,CDS	39	30	17	22	14	22
3L	25933196	25978150	CG40178	-	exon-exon	five_prime_utr,transcript,gene,exon,CDS	11	4	4	2	2	6
3L	25961360	25969627	CG40178	-	exon-exon	exon,gene,transcript,CDS	20	12	15	26	28	26
3L	25961360	25978150	CG40178	-	exon-exon	five_prime_utr,exon,gene,transcript,CDS	96	94	65	92	72	140
3L	25969034	25969627	CG40178	-	exon-exon	transcript,gene,exon,CDS	50	45	25	46	27	25
3L	25969034	25978150	CG40178	-	exon-exon	five_prime_utr,transcript,gene,exon,CDS	24	30	18	38	24	39
3L	27146395	27147695	vtd	+	exon-exon	exon,gene,transcript,CDS	4	1	1	8	6	0
3L	27292882	27293271	Dbp80	+	exon-exon	transcript,gene,exon,CDS	204	206	92	124	155	139
3L	27331994	27332346	Dbp80	+	exon-exon	five_prime_utr,exon,gene,transcript,CDS	1326	1321	959	1356	1011	1310
3L	27420679	27421014	Dbp80	+	exon-exon	three_prime_utr,gene,exon,transcript,CDS	38	39	21	31	34	29
3R	1187700	1191975	CG45784	+	intron-exon	exon,gene,transcript,CDS	5	18	7	7	5	6
3R	1342196	1455091	CG45784	+	exon-exon	transcript,gene,exon,CDS	11	1	2	4	4	4
3R	1342196	1467258	CG45784	+	exon-exon	transcript,gene,exon,CDS	1	3	0	6	2	3
3R	1861194	1861417	CG45784	+	exon-exon	transcript,gene,exon,CDS	11	13	17	21	8	7
3R	3468909	3469478	Parp	-	exon-exon	transcript,gene,exon,CDS	199	142	82	185	128	124
3R	3523414	3523947	Parp	-	exon-exon	transcript,gene,exon,CDS	42	41	11	43	16	21
3R	3584980	3585510	Parp	-	exon-exon	transcript,gene,exon,CDS	62	61	41	47	49	59
3R	3626910	3626985	Alg-2	+	exon-exon	transcript,gene,exon,CDS	9	9	4	5	7	3
3R	3849499	3850235	CG41099	+	exon-exon	transcript,gene,exon,CDS	16	12	17	19	8	27
3R	3849503	3850235	CG41099	+	exon-exon	five_prime_utr,transcript,gene,exon,CDS	3	8	0	2	2	0
3R	4093946	4094456	CG42402	+	exon-exon	transcript,gene,exon,CDS	14	12	9	25	10	17
3R	4093946	4095991	CG42402	+	exon-exon	transcript,gene,exon,CDS	224	185	166	366	227	294
3R	4093946	4100015	CG42402	+	exon-exon	transcript,gene,exon,CDS	44	23	40	59	29	31
3R	4104964	4110320	not_annotated	+	intergenic-intergenic	not_annotated	9	8	10	14	4	6
3R	4201843	4202797	CG12582	+	exon-exon	transcript,gene,exon,CDS	7	11	12	2	3	10
3R	4282674	4284406	cpx	+	exon-exon	five_prime_utr,transcript,gene,exon,CDS	26	22	27	32	18	28
3R	4379450	4379824	CG11739	+	exon-exon	five_prime_utr,transcript,gene,exon,CDS	10	21	14	13	10	16
3R	4414533	4415886	CG32944	-	exon-exon	five_prime_utr,transcript,gene,exon,CDS	6	17	6	9	4	6
3R	4467294	4468599	CG31523	-	exon-exon	five_prime_utr,transcript,gene,exon,CDS	5	0	0	2	5	1
3R	4502439	4503725	CG34357	-	exon-exon	transcript,gene,exon,CDS	79	52	77	91	73	74
3R	4534149	4538689	CG34357	-	exon-exon	five_prime_utr,transcript,gene,exon,CDS	16	12	15	29	10	18
3R	4622509	4623624	5-HT2A	+	exon-exon	five_prime_utr,transcript,gene,exon,CDS	12	20	14	26	16	17
3R	4626973	4628349	5-HT2A	+	exon-exon	exon,gene,transcript,CDS	183	181	151	213	159	187
3R	4626973	4630521	5-HT2A	+	exon-exon	exon,gene,transcript,CDS	5	5	3	8	2	2
3R	4680229	4680837	CG43427	+	exon-exon	five_prime_utr,transcript,gene,exon	1	5	4	3	3	7
3R	4795737	4797067	ctrip	-	exon-exon	transcript,gene,exon,CDS	2	5	2	11	9	8
3R	4795737	4797697	not_annotated	+	intergenic-intergenic	not_annotated	0	1	0	0	0	0
3R	4795737	4797697	ctrip	-	exon-exon	transcript,gene,exon,CDS	35	46	35	67	33	56
3R	4796489	4797697	ctrip	-	exon-exon	transcript,gene,exon,CDS	13	11	8	17	3	17
3R	4799692	4801991	ctrip	-	exon-exon	five_prime_utr,transcript,gene,exon,CDS	9	13	9	19	7	10
3R	5293630	5299573	mtd	-	exon-exon	five_prime_utr,transcript,gene,exon,CDS	9	14	20	16	26	19
3R	5295641	5299573	mtd	-	exon-exon	five_prime_utr,transcript,gene,exon,CDS	6	5	4	2	0	8
3R	5298202	5299573	mtd	-	exon-exon	five_prime_utr,transcript,gene,exon,CDS	52	41	52	33	36	17
3R	5312989	5314305	mtd	-	exon-exon	five_prime_utr,transcript,gene,exon,CDS	10	3	6	9	7	9
3R	5642114	5643777	MTA1-like	-	exon-exon	transcript,gene,exon,CDS	3	3	8	8	8	11
3R	5892221	5892989	CG34113	-	exon-exon	transcript,gene,exon,CDS	12	20	8	15	16	13
3R	5939364	5939938	CG34113	-	exon-exon	five_prime_utr,transcript,gene,exon,CDS	110	104	78	115	109	147
3R	6436725	6439007	gpp	+	exon-exon	five_prime_utr,exon,gene,transcript,CDS	4	3	6	1	3	1
3R	6566135	6566877	dpr11	-	exon-exon	five_prime_utr,transcript,gene,exon,CDS	70	59	50	53	43	45
3R	6820148	6820266	7SLRNA:CR42652	-	exon-exon	transcript,gene,exon	4	2	4	4	3	6
3R	6820197	6820256	7SLRNA:CR42652	-	exon-exon	transcript,gene,exon	2	4	5	9	10	6
3R	6822663	6822781	7SLRNA:CR32864	+	exon-exon	transcript,gene,exon	5	10	11	4	5	8
3R	6822673	6822732	7SLRNA:CR32864	+	exon-exon	transcript,gene,exon	20	20	20	19	19	8
3R	6841235	6842214	Scr	-	exon-exon	five_prime_utr,transcript,gene,exon,CDS	1	2	3	7	2	1
3R	7101137	7102097	Alh	-	exon-exon	transcript,gene,exon,CDS	4	6	1	7	7	4
3R	7118958	7121753	Alh	-	exon-exon	five_prime_utr,transcript,gene,exon,CDS	24	29	26	21	12	23
3R	7195616	7196393	lap	+	exon-exon	exon,gene,transcript,CDS	5	9	1	7	3	14
3R	7495933	7497365	alpha-Est9	-	exon-exon	transcript,gene,exon,CDS	4	4	2	2	4	5
3R	7603104	7605468	CG34127	-	exon-exon	five_prime_utr,transcript,gene,exon,CDS	26	12	9	29	22	19
3R	7662252	7675462	Nlg1	+	exon-exon	five_prime_utr,transcript,gene,exon,CDS	1	0	0	0	0	0
3R	7672952	7675462	Nlg1	+	exon-exon	transcript,gene,exon,CDS	1	0	0	0	1	0
3R	7858938	7865761	CG17816	-	exon-exon	exon,gene,transcript,CDS	23	34	19	35	25	15
3R	7862919	7865761	CG17816	-	exon-exon	transcript,gene,exon,CDS	29	28	36	43	27	17
3R	7864261	7865761	CG17816	-	exon-exon	transcript,gene,exon,CDS	349	373	348	449	349	354
3R	7864261	7868372	CG17816	-	exon-exon	transcript,gene,exon,CDS	22	43	44	46	27	30
3R	7865151	7865761	CG17816	-	exon-exon	transcript,gene,exon,CDS	5	11	5	7	8	6
3R	7959752	7961122	dsx	-	exon-exon	five_prime_utr,transcript,gene,exon,CDS	0	0	2	5	0	0
3R	8108232	8111301	puc	+	exon-exon	five_prime_utr,transcript,gene,exon,CDS	5	3	3	2	1	3
3R	8365324	8366446	CG45263	-	exon-exon	transcript,gene,exon,CDS	1	4	4	18	8	10
3R	8388584	8402875	CG45263	-	exon-exon	transcript,gene,exon,CDS	22	21	15	18	20	23
3R	8391287	8402875	CG45263	-	exon-exon	transcript,gene,exon,CDS	8	9	3	3	4	10
3R	8397454	8402875	CG45263	-	exon-exon	transcript,gene,exon,CDS	10	4	3	7	11	9
3R	8619786	8620532	5-HT2B	+	exon-exon	transcript,gene,exon,CDS	12	3	4	4	7	4
3R	8619786	8622857	5-HT2B	+	exon-exon	transcript,gene,exon,CDS	6	6	6	6	13	8
3R	8833975	8835510	pyd	-	exon-exon	transcript,gene,exon,CDS	22	43	27	44	20	36
3R	8838392	8842839	pyd	-	exon-exon	transcript,gene,exon,CDS	4	11	10	17	14	9
3R	9079745	9081022	pum	-	exon-exon	transcript,gene,exon,CDS	26	24	16	49	19	29
3R	9217987	9218763	pum	-	exon-exon	transcript,gene,exon,CDS	91	90	70	79	40	76
3R	9232074	9234664	pum	-	exon-exon	five_prime_utr,transcript,gene,exon,CDS	1	4	4	16	5	4
3R	9354422	9355083	CG45050	+	exon-exon	five_prime_utr,exon,gene,transcript,CDS	10	12	13	9	6	12
3R	9432029	9432839	ps	+	exon-exon	five_prime_utr,exon,gene,transcript,CDS	7	7	10	10	13	31
3R	9432032	9432839	ps	+	exon-exon	five_prime_utr,exon,gene,transcript,CDS	2	3	3	13	2	11
3R	9445044	9446497	ps	+	exon-exon	exon,gene,transcript,CDS	26	35	44	53	29	48
3R	9474717	9475840	CG16779	-	exon-exon	five_prime_utr,transcript,gene,exon,CDS	3	10	7	5	13	6
3R	9621519	9622774	CG8312	+	exon-exon	five_prime_utr,transcript,gene,exon,CDS	1	0	2	2	3	3
3R	9930364	9943894	Glut4EF	+	exon-exon	five_prime_utr,exon,CDS,three_prime_utr,gene,transcript	4	6	5	3	5	3
3R	9943481	9943894	Glut4EF	+	exon-exon	transcript,three_prime_utr,gene,exon,CDS	54	69	40	72	58	46
3R	10004656	10008854	Mical	-	exon-exon	three_prime_utr,gene,exon,transcript,CDS	1	0	0	3	0	0
3R	10014990	10015926	Mical	-	exon-exon	transcript,gene,exon,CDS	6	8	14	6	1	9
3R	10193860	10196912	Syn	+	exon-exon	five_prime_utr,transcript,gene,exon,CDS	2	1	4	9	4	3
3R	10193860	10204316	Syn	+	exon-exon	five_prime_utr,transcript,gene,exon,CDS	28	23	20	23	17	24
3R	10372149	10373205	Rfx	-	exon-exon	five_prime_utr,transcript,gene,exon,CDS	14	11	16	15	16	26
3R	10866529	10866976	SelR	-	exon-exon	five_prime_utr,transcript,gene,exon,CDS	3	4	5	4	6	2
3R	10992905	10993605	CG34114	+	exon-exon	five_prime_utr,transcript,gene,exon,CDS	33	32	20	46	22	36
3R	11012014	11012525	CG34114	+	exon-exon	transcript,gene,exon,CDS	2	4	5	4	7	4
3R	11012014	11013428	CG34114	+	exon-exon	transcript,gene,exon,CDS	36	30	24	51	39	45
3R	11023468	11023817	CG34114	+	exon-exon	transcript,gene,exon,CDS	95	95	62	122	87	112
3R	11023468	11034925	CG34114	+	exon-exon	transcript,gene,exon,CDS	1	3	8	5	3	6
3R	11044003	11045544	CG34114	+	exon-exon	transcript,gene,exon,CDS	11	22	19	17	11	15
3R	11535583	11536179	dpr4	-	exon-exon	transcript,gene,exon,CDS	15	5	10	14	10	11
3R	11539101	11540101	dpr4	-	exon-exon	five_prime_utr,transcript,gene,exon,CDS	6	3	1	5	3	6
3R	11592367	11604283	Jupiter	-	exon-exon	five_prime_utr,transcript,gene,exon,CDS	18	18	15	26	12	27
3R	12107139	12108082	dpr17	+	exon-exon	five_prime_utr,transcript,gene,exon,CDS	25	35	21	42	18	29
3R	12752418	12754790	beat-Vc	-	exon-exon	five_prime_utr,transcript,gene,exon,CDS	56	29	26	8	2	5
3R	13019342	13021642	CtBP	+	exon-exon	five_prime_utr,transcript,gene,exon,CDS	1	2	3	10	6	5
3R	13019342	13025044	CtBP	+	exon-exon	five_prime_utr,transcript,gene,exon,CDS	9	9	2	14	1	3
3R	13232679	13233124	Ace	-	exon-exon	transcript,gene,exon,CDS	39	46	25	48	52	59
3R	13232679	13238199	Ace	-	exon-exon	transcript,gene,exon,CDS	2	7	2	11	5	4
3R	13243219	13244399	Ace	-	exon-exon	transcript,gene,exon,CDS	0	4	3	10	3	7
3R	13430923	13431353	yrt	-	exon-exon	transcript,gene,exon,CDS	6	5	2	3	2	7
3R	13670645	13671524	Task6	-	exon-exon	transcript,gene,exon,CDS	20	17	17	30	31	37
3R	13757183	13757783	CG34383	+	exon-exon	three_prime_utr,gene,exon,transcript,CDS	6	14	3	8	2	7
3R	13757183	13757792	CG34383	+	exon-intron	three_prime_utr,gene,exon,transcript,CDS	9	14	8	18	5	20
3R	14066541	14067152	foxo	+	exon-exon	five_prime_utr,exon,gene,transcript,CDS	8	11	14	11	11	21
3R	14191739	14204812	Dop1R1	-	exon-exon	transcript,gene,exon,CDS	23	29	23	28	22	26
3R	14204251	14204812	Dop1R1	-	exon-exon	transcript,gene,exon,CDS	15	13	12	15	15	10
3R	14341222	14345184	NK7.1	-	exon-exon	five_prime_utr,transcript,gene,exon,CDS	24	20	17	26	27	21
3R	14344225	14345184	NK7.1	-	exon-exon	five_prime_utr,transcript,gene,exon,CDS	12	7	7	13	9	12
3R	14427037	14433205	cv-c	-	exon-exon	five_prime_utr,transcript,gene,exon,CDS	1	0	2	0	0	1
3R	14523154	14525473	Pde6	-	exon-exon	transcript,gene,exon,CDS	5	2	3	5	4	1
3R	14529177	14530230	Pde6	-	exon-exon	five_prime_utr,transcript,gene,exon,CDS	23	11	11	16	17	19
3R	14583051	14593215	stumps	+	exon-exon	five_prime_utr,transcript,gene,exon,CDS	6	0	2	0	5	3
3R	14592282	14593215	stumps	+	exon-exon	transcript,gene,exon,CDS	23	23	12	37	27	28
3R	14668866	14671803	Meltrin	-	exon-exon	transcript,gene,exon,CDS	1	7	13	7	5	10
3R	14823863	14827656	btsz	-	exon-exon	five_prime_utr,transcript,gene,exon,CDS	7	9	11	12	13	9
3R	14859309	14860067	btsz	-	exon-exon	five_prime_utr,transcript,gene,exon,CDS	170	63	59	510	451	330
3R	15061459	15063342	dpr9	-	exon-exon	transcript,gene,exon,CDS	4	3	2	7	6	7
3R	15071452	15072259	dpr9	-	exon-exon	five_prime_utr,transcript,gene,exon,CDS	9	8	3	12	8	8
3R	15284613	15285354	Tm1	+	exon-exon	five_prime_utr,transcript,gene,exon,CDS	0	0	0	1	0	1
3R	15295113	15295544	Tm1	+	exon-exon	transcript,gene,exon,CDS	15	11	14	24	17	15
3R	15954158	15955205	Sap47	+	exon-exon	exon,gene,transcript,CDS	12	10	9	24	29	26
3R	15954158	15956307	Sap47	+	exon-exon	exon,gene,transcript,CDS	0	0	1	2	1	3
3R	15954158	15957919	Sap47	+	exon-exon	exon,three_prime_utr,gene,transcript,CDS	82	74	29	127	47	82
3R	16077114	16077537	Mhcl	-	exon-exon	transcript,gene,exon,CDS	9	12	7	8	5	11
3R	16166536	16167265	CG6006	+	exon-exon	five_prime_utr,transcript,gene,exon,CDS	135	116	101	180	132	195
3R	16293987	16298550	gish	+	exon-exon	transcript,gene,exon,CDS	14	17	9	19	14	9
3R	16298470	16299689	gish	+	exon-exon	transcript,gene,exon,CDS	2	4	1	0	1	1
3R	16512964	16514176	CG42342	+	exon-exon	five_prime_utr,transcript,gene,exon,CDS	23	20	16	38	39	19
3R	16550207	16552466	CG42342	+	exon-exon	exon,gene,transcript,CDS	4	7	3	10	4	5
3R	16550207	16556324	CG42342	+	exon-exon	exon,gene,transcript,CDS	5	8	7	11	9	11
3R	16635546	16637111	Fas1	+	exon-exon	transcript,gene,exon,CDS	14	8	14	9	8	20
3R	17064716	17064961	Dad	+	exon-exon	transcript,gene,exon,CDS	2	3	1	2	1	5
3R	17238913	17239907	beat-IIb	-	exon-exon	transcript,gene,exon,CDS	35	30	21	37	36	30
3R	17239478	17239907	beat-IIb	-	exon-exon	exon,gene,transcript,CDS	36	42	29	60	48	42
3R	17327233	17332709	beat-IIa	-	exon-exon	transcript,gene,exon,CDS	24	18	10	22	15	26
3R	17331018	17332709	beat-IIa	-	exon-exon	transcript,gene,exon,CDS	79	66	49	96	69	73
3R	17484751	17487462	Dscam3	-	exon-exon	transcript,gene,exon,CDS	2	3	4	11	2	5
3R	17492436	17494229	Dscam3	-	exon-exon	transcript,gene,exon,CDS	7	3	2	8	9	6
3R	17497355	17498548	Dscam3	-	exon-exon	five_prime_utr,transcript,gene,exon,CDS	14	17	10	19	20	14
3R	17695923	17696586	osa	-	exon-exon	transcript,gene,exon,CDS	7	7	10	9	11	3
3R	17777948	17780786	CG43102	-	exon-exon	five_prime_utr,transcript,gene,exon,CDS	1	0	2	1	0	1
3R	17878778	17886541	Rim	-	exon-exon	transcript,gene,exon,CDS	18	14	9	35	20	25
3R	17878778	17887543	Rim	-	exon-exon	transcript,gene,exon,CDS	8	9	4	20	7	11
3R	17966473	17967828	cpo	+	exon-exon	five_prime_utr,transcript,gene,exon,CDS	7	12	10	11	8	5
3R	18008865	18010574	cpo	+	exon-exon	transcript,three_prime_utr,gene,exon,CDS	58	59	35	67	39	52
3R	18009948	18010574	cpo	+	exon-exon	transcript,three_prime_utr,gene,exon,CDS	16	24	13	37	20	15
3R	18434235	18435790	fru	-	exon-exon	five_prime_utr,transcript,gene,exon,CDS	26	17	18	19	17	32
3R	18919423	18921319	Xrp1	+	exon-exon	five_prime_utr,transcript,gene,exon,CDS	3	3	5	2	2	1
3R	18943053	18948007	CG42613	+	exon-exon	five_prime_utr,transcript,gene,exon,CDS	11	7	12	26	11	3
3R	19015791	19018483	gukh	+	exon-exon	transcript,gene,exon,CDS	1	10	1	6	4	9
3R	19087405	19088300	cdi	-	exon-exon	five_prime_utr,transcript,gene,exon,CDS	11	5	5	11	10	9
3R	19141412	19142273	Ppcs	-	exon-exon	three_prime_utr,gene,exon,transcript,CDS	20	19	16	22	14	27
3R	19218969	19219627	vib	-	exon-exon	transcript,gene,exon,CDS	3	1	0	0	2	3
3R	19237508	19238996	unc79	-	exon-exon	transcript,gene,exon,CDS	36	36	26	44	24	39
3R	19415633	19416388	CG31221	+	exon-exon	five_prime_utr,exon,gene,transcript,CDS	0	0	0	3	2	6
3R	19493965	19494318	Dys	+	exon-exon	transcript,gene,exon,CDS	15	7	7	8	1	5
3R	19554818	19562826	Dys	+	exon-exon	transcript,gene,exon,CDS	7	5	2	2	3	2
3R	19560148	19562826	Dys	+	exon-exon	transcript,gene,exon,CDS	1	2	2	1	0	0
3R	19752529	19757885	GluClalpha	+	exon-exon	five_prime_utr,transcript,gene,exon,CDS	12	12	7	6	8	13
3R	19760265	19761034	GluClalpha	+	exon-exon	transcript,gene,exon,CDS	18	14	12	27	17	19
3R	19760265	19764413	GluClalpha	+	exon-exon	transcript,gene,exon,CDS	11	10	6	8	15	4
3R	19760265	19764428	GluClalpha	+	exon-exon	transcript,gene,exon,CDS	6	9	11	6	7	9
3R	19760265	19766647	GluClalpha	+	exon-exon	transcript,gene,exon,CDS	18	13	24	21	15	18
3R	19760265	19774704	GluClalpha	+	exon-exon	transcript,gene,exon,CDS	0	0	1	2	1	0
3R	19763598	19764413	GluClalpha	+	exon-exon	transcript,gene,exon,CDS	18	15	7	22	9	14
3R	19763598	19766647	GluClalpha	+	exon-exon	transcript,gene,exon,CDS	4	5	0	8	9	6
3R	19763598	19774704	GluClalpha	+	exon-exon	transcript,gene,exon,CDS	20	21	29	26	20	34
3R	19827654	19829042	bnl	-	exon-exon	five_prime_utr,transcript,gene,exon,CDS	2	1	1	1	0	5
3R	19937254	19938456	Hs6st	-	exon-exon	transcript,gene,exon,CDS	7	6	10	7	6	7
3R	20211081	20213914	Nlg4	+	exon-exon	five_prime_utr,transcript,gene,exon,CDS	9	10	6	7	3	3
3R	20213531	20228101	Nlg4	+	exon-exon	transcript,gene,exon,CDS	6	5	5	11	5	2
3R	20226345	20228101	Nlg4	+	exon-exon	transcript,gene,exon,CDS	6	3	9	9	7	3
3R	20287949	20291086	cic	+	exon-exon	five_prime_utr,transcript,gene,exon,CDS	6	3	7	0	3	3
3R	20698335	20700885	Oamb	-	exon-exon	five_prime_utr,transcript,gene,exon,CDS	23	18	29	29	31	24
3R	20705961	20706386	Oamb	-	exon-exon	five_prime_utr,transcript,gene,exon	8	7	5	8	2	0
3R	20752346	20754261	CG42322	+	exon-exon	transcript,three_prime_utr,gene,exon,CDS	9	5	3	4	5	11
3R	20791745	20792555	Syp	+	exon-exon	five_prime_utr,transcript,gene,exon,CDS	7	4	3	1	8	9
3R	20797144	20798409	Syp	+	exon-exon	transcript,gene,exon,CDS	15	15	13	14	15	22
3R	20963725	20964193	Atpalpha	+	exon-exon	five_prime_utr,transcript,gene,exon,CDS	28	33	28	49	49	36
3R	20992241	20994423	Calx	+	exon-exon	five_prime_utr,transcript,gene,exon,CDS	12	19	10	15	6	7
3R	21154890	21155387	SNF4Agamma	+	exon-exon	five_prime_utr,exon,gene,transcript,CDS	20	19	16	29	16	18
3R	21625165	21626850	E2f1	-	exon-exon	five_prime_utr,transcript,gene,exon,CDS	14	18	8	17	9	7
3R	21817101	21819123	CASK	-	exon-exon	transcript,gene,exon,CDS	11	3	8	9	5	6
3R	21995520	21996787	Eip93F	+	exon-exon	transcript,gene,exon,CDS	12	9	18	24	8	16
3R	22173932	22174727	SKIP	+	exon-exon	five_prime_utr,transcript,gene,exon,CDS	18	32	19	32	19	24
3R	22277637	22277972	SKIP	+	exon-exon	transcript,gene,exon,CDS	10	5	7	9	5	7
3R	22478080	22479765	Nrx-1	+	exon-exon	transcript,gene,exon,CDS	10	5	2	1	6	4
3R	22512741	22513258	Octbeta1R	+	exon-exon	exon,gene,transcript,CDS	7	16	12	21	14	22
3R	22728843	22730148	CG45049	+	exon-exon	five_prime_utr,transcript,gene,exon,three_prime_utr	6	6	2	5	6	10
3R	22953001	22953468	klg	+	exon-exon	transcript,gene,exon,CDS	93	111	71	91	75	103
3R	22955752	22957409	klg	+	exon-exon	transcript,gene,exon,CDS	1	6	12	3	11	8
3R	23081349	23082165	CG13830	-	exon-exon	transcript,gene,exon,CDS	12	16	19	26	19	17
3R	23169896	23170480	Irk1	+	exon-exon	five_prime_utr,transcript,gene,exon,CDS	3	4	1	2	3	4
3R	23197287	23197976	cnc	-	exon-exon	five_prime_utr,transcript,gene,exon,CDS	28	23	9	14	6	20
3R	23209342	23209883	cnc	-	exon-exon	transcript,gene,exon,CDS	9	12	8	3	7	16
3R	23311982	23313558	pnt	-	exon-exon	transcript,gene,exon,CDS	1	4	2	9	3	4
3R	23337896	23340527	pnt	-	exon-exon	five_prime_utr,transcript,gene,exon,CDS	24	11	7	8	9	14
3R	23359310	23359393	RpS3	+	exon-exon	transcript,gene,exon,CDS	1	0	6	3	0	0
3R	23614377	23615206	CG31145	-	exon-exon	transcript,gene,exon,CDS	0	1	0	1	1	0
3R	23622371	23627460	CG31145	-	exon-exon	five_prime_utr,transcript,gene,exon,CDS	12	10	6	6	6	6
3R	23806626	23808029	CG33111	-	exon-exon	five_prime_utr,transcript,gene,exon,CDS	13	2	6	8	10	4
3R	23829957	23830329	CG34355	+	exon-exon	transcript,gene,exon,CDS	1	4	3	6	3	2
3R	23829957	23845462	CG34355	+	exon-exon	transcript,gene,exon,CDS	3	2	7	7	5	9
3R	23978950	23979622	CG31140	+	exon-exon	transcript,gene,exon,CDS	9	30	20	24	11	26
3R	24012983	24013628	KrT95D	-	exon-exon	transcript,gene,exon,CDS	65	48	45	98	59	68
3R	24219600	24220563	twin	-	exon-exon	five_prime_utr,transcript,gene,exon,CDS	4	6	5	4	2	5
3R	24451895	24452633	nAChRalpha1	-	exon-exon	five_prime_utr,transcript,gene,exon	26	13	18	31	16	12
3R	24590572	24591421	mld	+	exon-exon	five_prime_utr,exon,gene,transcript,CDS	25	14	22	23	16	27
3R	24677244	24687297	slo	+	exon-exon	transcript,gene,exon,CDS	0	2	0	3	7	3
3R	24677244	24691933	slo	+	exon-exon	transcript,gene,exon,CDS	13	15	15	25	20	12
3R	24687187	24687905	slo	+	exon-exon	transcript,gene,exon,CDS	56	46	40	56	33	42
3R	24687187	24691933	slo	+	exon-exon	transcript,gene,exon,CDS	56	43	36	73	57	41
3R	24687187	24692316	slo	+	exon-exon	transcript,gene,exon,CDS	85	65	45	90	53	85
3R	24691460	24691933	slo	+	exon-exon	transcript,gene,exon,CDS	14	19	11	20	12	15
3R	24691460	24692316	slo	+	exon-exon	transcript,gene,exon,CDS	18	18	5	9	7	14
3R	24691460	24696126	slo	+	exon-exon	transcript,gene,exon,CDS	5	11	8	12	10	10
3R	24691460	24699426	slo	+	exon-exon	transcript,gene,exon,CDS	23	35	27	26	32	24
3R	24694957	24696126	slo	+	exon-exon	transcript,gene,exon,CDS	3	10	6	4	5	8
3R	24694957	24699426	slo	+	exon-exon	transcript,gene,exon,CDS	33	38	29	64	31	41
3R	24694957	24703307	slo	+	exon-exon	transcript,gene,exon,CDS	8	5	10	4	13	4
3R	24727706	24728326	tok	+	exon-exon	five_prime_utr,transcript,gene,exon,CDS	9	5	6	6	5	8
3R	25396712	25397562	Fur1	-	exon-exon	five_prime_utr,transcript,gene,exon,CDS	15	7	6	9	5	8
3R	25546161	25546505	msi	+	intron-intron	gene,transcript	11	6	1	11	3	8
3R	25564080	25600737	msi	+	exon-exon	transcript,gene,exon,CDS	5	7	1	5	0	5
3R	25564080	25600764	msi	+	exon-exon	transcript,three_prime_utr,gene,exon,CDS	2	3	2	2	2	6
3R	25574884	25584453	msi	+	exon-exon	five_prime_utr,transcript,gene,exon,CDS	10	10	3	12	6	7
3R	25706287	25709517	LpR2	-	exon-exon	transcript,gene,exon,CDS	4	7	3	1	4	4
3R	25709291	25710147	LpR2	-	exon-exon	transcript,gene,exon,CDS	95	126	94	108	106	116
3R	25710025	25739622	LpR2	-	exon-exon	five_prime_utr,transcript,gene,exon,CDS	0	1	1	0	0	0
3R	25744684	25746392	LpR1	-	exon-exon	transcript,gene,exon,CDS	6	7	5	10	2	2
3R	25744684	25747233	LpR1	-	exon-exon	transcript,gene,exon,CDS	5	9	11	11	5	11
3R	25749027	25752191	LpR1	-	exon-exon	five_prime_utr,transcript,gene,exon,CDS	3	1	0	1	9	2
3R	25889655	25890278	Lnk	+	exon-exon	five_prime_utr,exon,gene,transcript,CDS	9	22	7	8	12	11
3R	26045469	26045827	gro	+	exon-exon	transcript,gene,exon,CDS	11	17	20	20	12	12
3R	26268374	26270088	CG6154	+	exon-exon	five_prime_utr,transcript,gene,exon,CDS	6	6	12	10	5	9
3R	26554357	26555651	scrib	+	exon-exon	transcript,gene,exon,CDS	46	48	39	48	42	65
3R	26578721	26581022	scrib	+	exon-exon	transcript,gene,exon,CDS	6	8	8	21	2	11
3R	26597647	26598712	scrib	+	exon-exon	transcript,gene,exon,CDS	4	9	6	6	5	5
3R	26598577	26599293	scrib	+	exon-exon	transcript,gene,exon,CDS	9	10	9	26	11	15
3R	26661535	26663696	beat-VII	-	exon-exon	transcript,gene,exon,CDS	8	7	7	11	10	12
3R	26701516	26703822	amon	-	exon-exon	transcript,gene,exon,CDS	7	12	10	11	5	9
3R	26702474	26702872	amon	-	exon-exon	transcript,gene,exon,CDS	2	3	0	10	2	3
3R	26848661	26849549	Lerp	-	exon-exon	transcript,gene,exon,CDS	2	5	2	6	5	0
3R	26855573	26856297	Lerp	-	exon-exon	transcript,gene,exon,CDS	1	3	7	5	5	5
3R	26924634	26925261	sda	+	exon-exon	five_prime_utr,transcript,gene,exon,CDS	3	4	6	9	8	5
3R	27232473	27233681	CG31064	-	exon-exon	transcript,gene,exon,CDS	13	15	16	16	15	14
3R	27664416	27666245	unc80	+	exon-exon	transcript,gene,exon,CDS	20	17	17	29	22	24
3R	27666427	27668068	unc80	+	exon-exon	transcript,gene,exon,CDS	10	13	6	6	4	0
3R	27667100	27668068	unc80	+	exon-exon	transcript,gene,exon,CDS	5	3	6	7	11	3
3R	27667109	27668068	unc80	+	exon-exon	transcript,gene,exon,CDS	58	40	42	41	54	60
3R	27787331	27788372	CG34353	-	exon-exon	transcript,gene,exon,CDS	11	8	11	21	12	22
3R	27972921	27974342	betaTub97EF	-	exon-exon	exon,gene,transcript,CDS	4	5	4	4	1	0
3R	28075677	28078632	CG34362	+	exon-exon	transcript,gene,exon,CDS	1	4	7	9	6	6
3R	28078161	28078632	CG34362	+	exon-exon	transcript,gene,exon,CDS	3	1	0	3	0	1
3R	28235075	28235453	CG34354	+	exon-exon	transcript,gene,exon,CDS	253	278	236	284	208	275
3R	28333709	28334707	larp	-	exon-exon	five_prime_utr,transcript,gene,exon,CDS	15	9	14	15	12	21
3R	28727525	28729049	htt	+	exon-exon	transcript,gene,exon,CDS	1	0	2	7	3	7
3R	28839925	28840825	Apc	-	exon-exon	five_prime_utr,transcript,gene,exon,CDS	9	7	4	7	3	5
3R	29181159	29181872	CG14509	-	exon-exon	five_prime_utr,transcript,gene,exon,CDS	27	28	13	27	29	11
3R	29382956	29383391	Ptp99A	+	exon-exon	five_prime_utr,transcript,gene,exon,CDS	7	0	4	2	0	6
3R	29446926	29447196	Ptp99A	+	intron-intron	gene,transcript	2	1	5	0	2	2
3R	29471651	29473440	Ptp99A	+	exon-exon	transcript,gene,exon,CDS	10	18	6	4	2	6
3R	29471651	29474848	Ptp99A	+	exon-exon	transcript,gene,exon,CDS	25	18	19	24	21	21
3R	29500719	29501488	Trc8	-	exon-exon	transcript,gene,exon,CDS	6	2	1	1	2	3
3R	29597241	29597473	alph	+	exon-exon	exon,three_prime_utr,gene,transcript,CDS	3	4	0	2	1	0
3R	29640229	29642263	Dop1R2	-	exon-exon	five_prime_utr,transcript,gene,exon,CDS	9	11	9	24	19	17
3R	29959031	29962030	TkR99D	-	exon-exon	five_prime_utr,transcript,gene,exon,CDS	7	3	5	8	8	9
3R	30067075	30068420	sima	+	exon-exon	transcript,gene,exon,CDS	16	25	20	21	18	41
3R	30109295	30110618	sima	+	exon-exon	transcript,gene,exon,CDS	17	27	30	38	28	17
3R	30479119	30479780	PH4alphaEFB	+	exon-exon	transcript,gene,exon,CDS	7	3	1	8	5	8
3R	30483893	30484752	PH4alphaEFB	+	exon-exon	transcript,gene,exon,CDS	5	3	4	11	4	8
3R	30571809	30573072	tmod	+	exon-exon	transcript,gene,exon,CDS	5	5	8	2	1	5
3R	30800038	30800963	wts	-	exon-exon	five_prime_utr,transcript,gene,exon,CDS	5	5	4	4	4	8
3R	30816875	30818207	cindr	+	exon-exon	five_prime_utr,transcript,gene,exon,CDS	6	13	3	20	12	4
3R	30824278	30826026	cindr	+	exon-exon	five_prime_utr,exon,gene,transcript,CDS	14	21	17	23	17	17
3R	30915940	30916721	Ptx1	+	exon-exon	five_prime_utr,transcript,gene,exon,CDS	0	0	1	4	1	2
3R	31150394	31150712	Gycbeta100B	+	exon-exon	transcript,gene,exon,CDS	18	13	24	42	29	40
3R	31150394	31151970	Gycbeta100B	+	exon-exon	transcript,gene,exon,CDS	2	4	2	4	2	5
3R	31154027	31155067	Gycbeta100B	+	exon-exon	transcript,gene,exon,CDS	9	6	9	1	7	7
3R	31154027	31158395	Gycbeta100B	+	exon-exon	transcript,gene,exon,CDS	23	6	8	36	25	18
3R	31171009	31171632	Gycbeta100B	+	exon-exon	transcript,three_prime_utr,gene,exon,CDS	3	3	5	7	1	4
3R	31351268	31351821	CG34347	+	exon-exon	transcript,gene,exon,CDS	0	0	0	3	3	4
3R	31595434	31595520	RpL6	-	exon-exon	exon,gene,transcript,CDS	0	1	1	2	2	0
3R	31864597	31866436	heph	-	exon-exon	transcript,gene,exon,CDS	7	1	3	11	7	18
3R	31865132	31866436	heph	-	exon-exon	transcript,gene,exon,CDS	4	0	2	5	9	12
3R	31873834	31881871	heph	-	exon-exon	five_prime_utr,transcript,gene,exon,CDS	5	7	8	2	6	8
3R	31881748	31881871	heph	-	exon-exon	five_prime_utr,transcript,gene,exon,CDS	0	0	0	0	1	0
3R	32010577	32011102	heph	-	intron-intron	gene,transcript	14	13	6	17	2	8
4	72321	72862	pan	+	exon-exon	five_prime_utr,exon,gene,transcript,CDS	127	144	98	96	77	70
4	72321	75165	pan	+	exon-exon	five_prime_utr,exon,gene,transcript,CDS	13	6	7	20	8	7
4	72321	87166	pan	+	exon-exon	five_prime_utr,exon,gene,transcript,CDS	82	74	39	98	73	90
4	72321	94615	pan	+	exon-exon	five_prime_utr,exon,gene,transcript,CDS	43	36	39	49	61	50
4	75068	87166	pan	+	exon-exon	transcript,gene,exon,CDS	34	35	8	34	22	33
4	75068	94615	pan	+	exon-exon	transcript,gene,exon,CDS	1	2	8	4	4	1
4	85712	87166	pan	+	exon-exon	transcript,gene,exon,CDS	11	4	1	6	7	6
4	94113	99475	pan	+	intron-exon	exon,gene,transcript,CDS	5	5	2	11	6	9
4	94423	95002	pan	+	exon-exon	transcript,gene,exon,CDS	31	25	22	31	25	22
4	94423	99475	pan	+	exon-exon	transcript,gene,exon,CDS	139	146	85	131	115	123
4	185827	186840	CG2316	-	exon-exon	transcript,gene,exon,CDS	16	11	9	10	3	9
4	189998	191386	CG2316	-	exon-exon	five_prime_utr,transcript,gene,exon	8	9	10	5	7	8
4	236395	240833	CG1674	+	exon-exon	transcript,gene,exon,CDS	0	0	0	0	0	1
4	247131	247204	dpr7	-	exon-exon	three_prime_utr,gene,exon,transcript	0	0	0	0	0	1
4	281724	282738	Syt7	-	exon-exon	five_prime_utr,transcript,gene,exon,CDS	11	13	22	13	12	19
4	302242	302526	Syt7	-	exon-exon	five_prime_utr,transcript,gene,exon,CDS	28	32	22	45	31	26
4	382123	382408	Lin29	-	exon-exon	transcript,gene,exon,CDS	19	17	17	24	15	15
4	382123	386984	Lin29	-	exon-exon	transcript,gene,exon,CDS	11	4	8	5	5	4
4	390425	391544	Lin29	-	exon-exon	five_prime_utr,transcript,gene,exon,CDS	165	162	122	262	136	197
4	449924	450509	CaMKI	+	exon-exon	transcript,gene,exon,CDS	1232	1295	1245	1748	1359	1357
4	450242	450509	CaMKI	+	exon-exon	five_prime_utr,transcript,gene,exon,CDS	104	122	108	116	97	88
4	473147	474768	Asator	-	exon-exon	three_prime_utr,gene,exon,transcript,CDS	15	19	13	35	25	18
4	474960	477102	Asator	-	exon-exon	transcript,gene,exon,CDS	40	34	25	51	27	41
4	480035	481704	Asator	-	exon-exon	five_prime_utr,transcript,gene,exon,CDS	13	5	11	12	5	6
4	521473	526520	zfh2	+	exon-exon	five_prime_utr,transcript,gene,exon,CDS	22	23	36	30	27	40
4	524331	526520	zfh2	+	exon-exon	transcript,gene,exon,CDS	30	15	17	24	15	21
4	611285	613795	Eph	+	exon-exon	five_prime_utr,exon,gene,transcript,CDS	5	6	0	8	1	7
4	638966	640736	CG9935	-	intron-exon	exon,gene,transcript,CDS	2	3	0	4	4	6
4	639015	640736	CG9935	-	exon-exon	three_prime_utr,gene,exon,transcript,CDS	7	20	14	16	24	13
4	680440	681135	CG11360	+	exon-exon	five_prime_utr,transcript,gene,exon,CDS	11	15	16	12	15	18
4	710917	714512	ey	+	exon-exon	five_prime_utr,transcript,gene,exon,CDS	9	11	10	12	10	16
4	737736	742550	bt	+	exon-exon	transcript,gene,exon,CDS	0	1	0	0	0	0
4	822307	823618	Sox102F	-	intron-exon	five_prime_utr,exon,gene,transcript	6	7	6	8	4	11
4	822337	823618	Sox102F	-	intron-exon	five_prime_utr,exon,gene,transcript	4	4	5	18	5	3
4	823501	824448	Sox102F	-	exon-intron	transcript,gene,exon,CDS	1	8	0	0	2	3
4	823501	827924	Sox102F	-	exon-exon	five_prime_utr,transcript,gene,exon,CDS	4	1	2	1	1	3
4	882617	883641	unc-13	-	exon-exon	transcript,gene,exon,CDS	48	36	39	39	35	37
4	925083	926661	eIF4G	-	exon-exon	transcript,gene,exon,CDS	14	7	4	21	10	25
4	938332	939117	mGluR	+	exon-exon	five_prime_utr,transcript,gene,exon,CDS	172	130	74	234	147	190
4	946295	947225	not_annotated	-	intergenic-intergenic	not_annotated	4	1	0	6	1	2
4	953513	955050	4E-T	-	exon-exon	transcript,gene,exon,CDS	54	40	24	30	56	67
4	992066	997883	toy	+	exon-exon	transcript,gene,exon,CDS	15	27	19	12	19	14
4	992066	998705	toy	+	exon-exon	transcript,gene,exon,CDS	95	66	60	83	60	57
4	992066	1004618	toy	+	exon-exon	transcript,gene,exon,CDS	34	62	32	56	35	48
4	996512	997883	toy	+	exon-exon	exon,gene,transcript,CDS	33	31	16	21	21	17
4	996512	998705	toy	+	exon-exon	exon,gene,transcript,CDS	45	42	25	38	33	43
4	996512	1004618	toy	+	exon-exon	exon,gene,transcript,CDS	30	8	11	21	17	12
4	1004158	1004618	toy	+	exon-exon	transcript,gene,exon,CDS	71	79	45	54	45	71
4	1022242	1023680	PlexA	-	exon-exon	five_prime_utr,transcript,gene,exon,CDS	101	82	64	120	80	97
4	1070749	1070923	Rfabg	+	exon-exon	transcript,gene,exon,CDS	3	5	2	1	4	3
4	1072288	1073310	Rfabg	+	exon-exon	transcript,gene,exon,CDS	0	0	0	1	0	3
4	1072859	1073310	Rfabg	+	exon-exon	transcript,gene,exon,CDS	2	5	1	0	2	1
4	1074514	1074636	Rfabg	+	exon-exon	transcript,gene,exon,CDS	0	1	1	0	0	0
4	1117851	1121622	Cals	-	exon-exon	five_prime_utr,transcript,gene,exon,CDS	1	0	0	3	0	1
4	1119937	1120801	Cals	-	exon-exon	transcript,gene,exon,CDS	31	12	12	15	15	24
4	1129435	1130586	CG11155	+	exon-exon	transcript,gene,exon,CDS	327	281	177	389	250	279
4	1193560	1196477	PIP4K	-	exon-exon	five_prime_utr,exon,gene,transcript,CDS	30	23	8	26	22	29
4	1233129	1233510	Caps	+	exon-exon	five_prime_utr,transcript,gene,exon,CDS	10	16	11	14	5	11
4	1233129	1234799	Caps	+	exon-exon	five_prime_utr,transcript,gene,exon,CDS	24	13	12	23	11	17
4	1233129	1241897	Caps	+	exon-exon	five_prime_utr,transcript,gene,exon,CDS	3	8	2	6	5	11
4	1247102	1247238	Caps	+	exon-exon	transcript,gene,exon,CDS	7	0	2	1	2	2
4	1247102	1250883	Caps	+	exon-exon	transcript,gene,exon,CDS	140	166	128	209	144	173
4	1247102	1255998	Caps	+	exon-exon	transcript,gene,exon,CDS	117	120	113	152	126	122
4	1247102	1265409	Caps	+	exon-exon	transcript,gene,exon,CDS	29	19	21	23	31	19
4	1248303	1248836	Caps	+	exon-exon	transcript,gene,exon,CDS	225	227	172	202	131	160
4	1261952	1265409	Caps	+	exon-exon	transcript,gene,exon,CDS	13	6	6	18	21	11
4	1264656	1265409	Caps	+	exon-exon	transcript,gene,exon,CDS	16	17	9	4	9	9
4	1279023	1296098	not_annotated	+	intergenic-intergenic	not_annotated	8	9	4	4	8	3
X	289041	290596	CG13375	-	exon-exon	five_prime_utr,transcript,gene,exon,CDS	44	32	23	42	43	47
X	579071	608514	CG13366	-	intergenic-exon	transcript,gene,exon,CDS,not_annotated	6	6	7	14	2	10
X	737169	741876	sdk	+	exon-exon	transcript,gene,exon,CDS	7	5	1	5	3	3
X	893222	894305	CG43867	-	exon-exon	five_prime_utr,transcript,gene,exon,CDS	9	8	6	4	1	3
X	1225434	1226282	CG3638	-	exon-exon	transcript,gene,exon,CDS	18	15	15	16	15	13
X	1251172	1252096	Atf3	-	exon-exon	five_prime_utr,transcript,gene,exon,CDS	1	2	0	1	6	0
X	1309859	1316161	DAAM	-	exon-exon	five_prime_utr,transcript,gene,exon	1	0	0	0	1	0
X	1413418	1414685	futsch	+	exon-exon	five_prime_utr,transcript,gene,exon,CDS	6	4	5	9	5	4
X	1675319	1677317	CG32809	-	exon-exon	exon,three_prime_utr,gene,transcript,CDS	8	5	2	18	10	4
X	1675600	1677317	CG32809	-	exon-exon	exon,three_prime_utr,gene,transcript,CDS	31	25	17	28	22	27
X	1675667	1677317	CG32809	-	exon-exon	exon,three_prime_utr,gene,transcript,CDS	15	15	13	23	11	13
X	1683097	1684745	CG32809	-	exon-exon	transcript,gene,exon,CDS	15	8	11	20	10	10
X	1749697	1750484	Scgdelta	-	exon-exon	five_prime_utr,transcript,gene,exon,CDS	6	8	5	10	11	7
X	2379042	2381944	PsGEF	-	exon-exon	transcript,gene,exon,CDS	5	2	6	10	4	8
X	2641125	2642093	sgg	+	exon-exon	five_prime_utr,transcript,gene,exon,CDS	18	5	7	19	7	28
X	2671121	2671822	sgg	+	exon-exon	transcript,gene,exon,CDS	1	0	2	1	4	2
X	2671121	2673618	sgg	+	exon-exon	transcript,gene,exon,CDS	7	8	5	5	9	10
X	2672914	2673618	sgg	+	exon-exon	transcript,gene,exon,CDS	15	11	13	18	12	16
X	2955948	2957257	rst	-	exon-exon	transcript,gene,exon,CDS	15	8	8	13	21	16
X	3244735	3246685	dnc	+	exon-exon	five_prime_utr,transcript,gene,exon,CDS	4	5	5	18	13	9
X	3514868	3524031	CG32791	-	exon-exon	five_prime_utr,transcript,gene,exon,CDS	3	2	4	3	1	7
X	3519825	3520133	CG32791	-	exon-exon	exon,gene,transcript,CDS	23	26	29	37	20	27
X	3519825	3522312	CG32791	-	exon-exon	exon,gene,transcript,CDS	8	8	1	6	7	5
X	3519825	3524031	CG32791	-	exon-exon	five_prime_utr,exon,gene,transcript,CDS	36	23	21	26	25	23
X	3522212	3524031	CG32791	-	exon-exon	five_prime_utr,transcript,gene,exon,CDS	2	4	1	10	9	2
X	3523634	3524031	CG32791	-	exon-exon	five_prime_utr,transcript,gene,exon,CDS	9	2	3	5	8	8
X	3645304	3656817	AstA-R1	+	exon-exon	five_prime_utr,transcript,gene,exon,CDS	0	6	4	1	5	0
X	3655581	3656817	AstA-R1	+	exon-exon	transcript,gene,exon,CDS	16	5	18	15	6	10
X	3692953	3693932	Mnt	+	exon-exon	five_prime_utr,transcript,gene,exon,CDS	12	11	4	10	7	6
X	3721376	3721647	tlk	+	exon-exon	five_prime_utr,transcript,gene,exon,CDS	88	100	54	87	65	96
X	4450688	4451030	bi	+	exon-exon	transcript,gene,exon,CDS	21	15	15	18	18	27
X	4450688	4451039	bi	+	exon-exon	transcript,gene,exon,CDS	9	8	4	3	8	9
X	4478148	4478430	bi	+	exon-exon	transcript,gene,exon,CDS	22	22	11	26	11	21
X	4674367	4676572	rap	-	exon-exon	five_prime_utr,transcript,gene,exon,CDS	8	5	0	5	5	7
X	4723178	4725194	Proc-R	+	exon-exon	five_prime_utr,transcript,gene,exon,CDS	6	13	11	6	7	1
X	4898408	4899452	CG42594	+	exon-exon	transcript,gene,exon,CDS	5	2	6	11	6	7
X	5351829	5353004	SK	+	exon-exon	transcript,start_codon,exon,CDS,gene	40	36	21	33	26	31
X	5383063	5383646	SK	+	exon-exon	transcript,gene,exon,CDS	7	15	12	21	13	11
X	5383063	5388377	SK	+	exon-exon	transcript,gene,exon,CDS	18	11	17	17	19	22
X	5383063	5394188	SK	+	exon-exon	transcript,gene,exon,CDS	5	2	1	6	6	3
X	5383063	5396600	SK	+	exon-exon	transcript,gene,exon,CDS	5	3	8	2	5	5
X	5396184	5396600	SK	+	exon-exon	transcript,gene,exon,CDS	20	32	17	27	16	45
X	5398065	5398762	SK	+	exon-exon	transcript,gene,exon,CDS	17	14	5	16	12	19
X	5633106	5634425	CG42492	-	exon-exon	transcript,gene,exon,CDS	19	13	8	15	8	9
X	5711477	5711803	CG33080	-	exon-exon	five_prime_utr,exon,gene,transcript,CDS	0	3	4	1	3	4
X	5761169	5762681	MAPk-Ak2	-	exon-exon	five_prime_utr,transcript,gene,exon,CDS	17	13	11	19	12	17
X	6118118	6126857	Ca-alpha1T	-	exon-exon	transcript,gene,exon,CDS	11	21	8	17	6	11
X	6120235	6132313	Ca-alpha1T	-	exon-exon	transcript,gene,exon,CDS	8	7	6	8	8	11
X	6123389	6126857	Ca-alpha1T	-	exon-exon	transcript,gene,exon,CDS	21	12	19	14	14	12
X	6123389	6132313	Ca-alpha1T	-	exon-exon	transcript,gene,exon,CDS	27	22	20	40	24	15
X	6128378	6132313	Ca-alpha1T	-	exon-exon	transcript,gene,exon,CDS	84	101	92	121	91	102
X	6128393	6130656	Ca-alpha1T	-	exon-exon	transcript,gene,exon,CDS	1	1	4	4	3	5
X	6128393	6132313	Ca-alpha1T	-	exon-exon	transcript,gene,exon,CDS	42	52	36	43	40	49
X	6320489	6320998	CG15894	+	exon-exon	transcript,start_codon,exon,CDS,gene	30	41	28	36	57	33
X	6483794	6485527	CG42340	-	exon-exon	five_prime_utr,transcript,gene,exon,CDS	15	19	14	24	12	14
X	6630705	6631105	pigs	+	exon-exon	five_prime_utr,transcript,gene,exon,CDS	12	10	11	8	5	4
X	6644562	6645338	pigs	+	exon-exon	transcript,gene,exon,CDS	29	26	20	32	23	19
X	6665000	6665686	Ctr1A	+	exon-exon	five_prime_utr,transcript,gene,exon,CDS	62	46	49	72	74	48
X	6772227	6772894	COQ7	+	exon-exon	transcript,gene,exon,CDS	2	6	5	5	0	3
X	7022877	7033432	CG12541	-	exon-exon	three_prime_utr,gene,exon,transcript,CDS	8	8	2	6	8	6
X	7232364	7233229	CG9650	+	exon-exon	five_prime_utr,transcript,gene,exon,CDS	15	7	7	15	9	18
X	7660406	7661138	ct	+	exon-exon	transcript,gene,exon,CDS	4	3	12	5	12	18
X	7660406	7663554	ct	+	exon-exon	transcript,gene,exon,CDS	3	3	3	8	1	4
X	7926649	7926856	CG10777	-	exon-exon	three_prime_utr,gene,exon,transcript	4	1	2	5	6	1
X	7926649	7926886	CG10777	-	exon-exon	three_prime_utr,gene,exon,transcript	2	0	5	0	2	1
X	8022405	8024308	Tbh	+	exon-exon	transcript,gene,exon,CDS	7	7	3	6	8	5
X	8191812	8192161	sdt	+	exon-exon	transcript,gene,exon,CDS	143	128	118	150	137	128
X	8191812	8204303	sdt	+	exon-exon	five_prime_utr,transcript,gene,exon,CDS	18	13	12	12	7	16
X	8204173	8210680	sdt	+	exon-exon	five_prime_utr,transcript,gene,exon,CDS	3	3	5	6	4	9
X	8208797	8210680	sdt	+	exon-exon	five_prime_utr,transcript,gene,exon,CDS	10	18	10	15	12	11
X	8223628	8224047	sdt	+	exon-exon	five_prime_utr,transcript,gene,exon,CDS	59	60	46	77	56	58
X	8301779	8307300	nAChRalpha3	-	exon-exon	transcript,gene,exon,CDS	15	14	17	19	8	16
X	8306645	8307300	nAChRalpha3	-	exon-exon	transcript,gene,exon,CDS	16	20	30	28	21	26
X	8531525	8532464	Nrg	+	exon-exon	five_prime_utr,transcript,gene,exon,CDS	62	38	28	65	61	58
X	8640360	8642867	oc	-	exon-exon	five_prime_utr,transcript,gene,exon,CDS	14	26	14	20	20	22
X	8768056	8768942	Lim1	-	exon-exon	five_prime_utr,transcript,gene,exon,CDS	28	42	35	50	42	45
X	9096766	9098413	CG7766	-	exon-exon	transcript,gene,exon,CDS	3	8	5	7	4	7
X	9332454	9333622	CG34449	-	exon-exon	transcript,gene,exon,CDS	3	7	1	1	2	4
X	9643657	9644367	l(1)G0232	-	exon-exon	five_prime_utr,transcript,gene,exon,CDS	19	8	6	16	6	12
X	9811788	9812156	CG32698	+	exon-exon	five_prime_utr,exon,gene,transcript,CDS	50	64	52	66	72	77
X	9836314	9836806	CG32698	+	exon-exon	transcript,gene,exon,CDS	7	7	6	5	6	6
X	10052174	10052260	Yp2	-	exon-exon	transcript,gene,exon,CDS	0	2	3	1	1	1
X	10053923	10054102	Yp1	+	exon-exon	exon,gene,transcript,CDS	4	1	8	1	1	5
X	10060448	10061348	CG15312	-	exon-exon	transcript,gene,exon,CDS	17	25	13	18	8	20
X	10122056	10123204	RhoU	+	exon-exon	five_prime_utr,transcript,gene,exon,CDS	4	9	4	7	4	5
X	10224919	10226655	CG34408	+	exon-exon	transcript,gene,exon,CDS	14	16	20	8	12	19
X	10242810	10255590	Hk	-	exon-exon	five_prime_utr,transcript,gene,exon,CDS	4	7	5	6	2	15
X	10255493	10259488	Hk	-	exon-exon	five_prime_utr,transcript,gene,exon,CDS	6	2	2	5	3	9
X	10257668	10258017	Hk	-	exon-exon	five_prime_utr,transcript,gene,exon	8	4	0	2	10	6
X	10257668	10259488	Hk	-	exon-exon	five_prime_utr,transcript,gene,exon	8	5	1	6	1	5
X	10420831	10424954	CG32683	-	exon-exon	transcript,gene,exon,CDS	15	11	15	14	11	7
X	10519348	10519777	spri	-	exon-exon	five_prime_utr,transcript,gene,exon,CDS	5	10	3	12	8	3
X	10519348	10523564	spri	-	exon-exon	five_prime_utr,transcript,gene,exon,CDS	18	12	13	12	10	14
X	10575390	10576156	spri	-	exon-exon	transcript,gene,exon,CDS	16	11	9	21	9	17
X	10813249	10814093	Imp	-	exon-exon	five_prime_utr,transcript,gene,exon,CDS	4	4	3	3	10	10
X	11222019	11222254	CG44422	-	exon-exon	three_prime_utr,gene,exon,transcript	39	40	41	69	64	69
X	11224117	11226078	CG44422	-	exon-exon	three_prime_utr,gene,exon,transcript,CDS	3	5	6	8	11	5
X	11394223	11396103	dlg1	+	exon-exon	transcript,gene,exon,CDS	3	0	3	0	0	1
X	11395240	11396103	dlg1	+	exon-exon	exon,gene,transcript,CDS	156	164	121	208	145	153
X	11395240	11396571	dlg1	+	exon-exon	exon,gene,transcript,CDS	3	4	0	0	2	0
X	11395240	11400832	dlg1	+	exon-exon	exon,gene,transcript,CDS	28	34	26	31	23	23
X	11397825	11398822	dlg1	+	exon-exon	transcript,gene,exon,CDS	238	184	135	249	222	242
X	11397825	11400832	dlg1	+	exon-exon	transcript,gene,exon,CDS	11	2	4	6	1	5
X	11814697	11815539	CG1578	-	exon-exon	five_prime_utr,transcript,gene,exon,CDS	11	15	9	15	9	9
X	11946495	11954281	cac	-	exon-exon	transcript,gene,exon,CDS	1	7	0	6	5	5
X	11948628	11949254	cac	-	exon-exon	transcript,gene,exon,CDS	10	7	7	7	5	4
X	11948628	11950157	cac	-	exon-exon	transcript,gene,exon,CDS	15	21	24	23	23	29
X	11948628	11954281	cac	-	exon-exon	transcript,gene,exon,CDS	17	8	12	16	16	21
X	11962230	11969214	cac	-	exon-exon	transcript,gene,exon,CDS	7	19	13	23	5	9
X	11970331	11973484	cac	-	exon-exon	transcript,gene,exon,CDS	10	14	11	27	15	25
X	11971459	11972243	cac	-	exon-exon	transcript,gene,exon,CDS	21	8	9	12	10	24
X	11976403	11977562	cac	-	exon-exon	exon,gene,transcript,CDS	6	11	7	6	6	5
X	12285501	12287054	Ten-a	+	exon-exon	transcript,gene,exon,CDS	4	2	3	9	0	10
X	12316764	12317405	Ten-a	+	exon-exon	transcript,gene,exon,CDS	43	34	21	41	22	40
X	12316764	12319427	Ten-a	+	exon-exon	transcript,gene,exon,CDS	9	3	7	7	11	20
X	12475640	12475997	CG42258	+	exon-exon	five_prime_utr,transcript,gene,exon,CDS	47	33	21	42	34	38
X	12607698	12608865	Sec16	+	exon-exon	transcript,three_prime_utr,gene,exon,CDS	30	36	30	35	34	37
X	12607698	12608954	Sec16	+	exon-exon	transcript,three_prime_utr,gene,exon,CDS	8	22	13	30	13	20
X	12607698	12609326	Sec16	+	exon-exon	transcript,three_prime_utr,gene,exon,CDS	14	10	5	13	5	7
X	12607698	12609348	Sec16	+	exon-exon	transcript,three_prime_utr,gene,exon,CDS	146	107	102	130	73	72
X	12794095	12794584	Pde9	-	exon-exon	exon,gene,transcript,CDS	7	8	8	5	7	11
X	12806898	12807228	Pde9	-	exon-exon	transcript,gene,exon,CDS	11	8	0	12	7	10
X	12829710	12832340	Pde9	-	exon-exon	five_prime_utr,transcript,gene,exon,CDS	10	10	4	23	16	21
X	13031715	13032916	rad	+	exon-exon	transcript,gene,exon,CDS	172	151	103	179	131	142
X	13046904	13048027	rad	+	exon-exon	five_prime_utr,transcript,gene,exon,CDS	2	1	1	6	1	2
X	13072228	13073088	rad	+	exon-exon	transcript,gene,exon,CDS	9	3	9	17	12	14
X	13081513	13083098	hep	-	exon-exon	three_prime_utr,gene,exon,transcript,CDS	14	16	14	37	11	22
X	13085596	13087140	hep	-	exon-exon	transcript,gene,exon,CDS	21	18	8	22	11	9
X	13219748	13220146	mew	-	exon-exon	transcript,gene,exon,CDS	0	3	1	0	1	5
X	13264917	13270612	HDAC4	-	exon-exon	exon,three_prime_utr,gene,transcript,CDS	8	4	7	5	4	7
X	13264917	13270642	HDAC4	-	exon-exon	exon,three_prime_utr,gene,transcript,CDS	17	13	16	16	12	15
X	13276435	13282229	HDAC4	-	exon-exon	five_prime_utr,transcript,gene,exon,CDS	5	5	0	2	6	1
X	13373863	13374385	CG1640	+	exon-exon	five_prime_utr,transcript,gene,exon,CDS	1	2	0	2	6	4
X	13520518	13521183	Neto	+	exon-exon	transcript,gene,exon,CDS	25	12	18	26	23	14
X	13575902	13577664	Tango13	+	exon-exon	five_prime_utr,transcript,gene,exon,CDS	7	1	3	4	1	5
X	13584861	13586092	Tango13	+	exon-exon	exon,gene,transcript,CDS	5	4	4	5	4	7
X	13750316	13752027	Pdcd4	-	exon-exon	five_prime_utr,exon,gene,transcript,CDS	15	22	13	15	4	9
X	13759869	13760251	Yp3	+	exon-exon	transcript,gene,exon,CDS	0	5	2	0	0	2
X	13767787	13770142	rdgB	+	exon-exon	five_prime_utr,transcript,gene,exon,CDS	10	2	2	12	9	8
X	14793126	14796122	rut	-	exon-exon	transcript,gene,exon,CDS	7	7	7	11	2	9
X	14946271	14946481	pdgy	-	exon-exon	transcript,gene,exon,CDS	1	2	1	1	0	1
X	14990320	14993766	eag	+	exon-exon	transcript,gene,exon,CDS	9	8	1	7	8	7
X	15073341	15074374	Lsd-2	-	exon-exon	transcript,gene,exon,CDS	8	8	17	15	6	10
X	15097456	15101172	Rab3-GEF	+	exon-exon	transcript,gene,exon,CDS	22	12	19	15	19	21
X	15097456	15109893	Rab3-GEF	+	exon-exon	transcript,gene,exon,CDS	19	14	8	12	17	21
X	15099813	15101172	Rab3-GEF	+	exon-exon	transcript,gene,exon,CDS	16	9	13	9	15	25
X	15183999	15187717	CG43737	+	exon-exon	transcript,three_prime_utr,gene,exon,CDS	7	6	10	4	3	8
X	15305829	15311216	gce	+	exon-exon	five_prime_utr,transcript,gene,exon,CDS	3	4	0	3	8	5
X	15310378	15311216	gce	+	exon-exon	five_prime_utr,exon,gene,transcript,CDS	26	23	22	27	22	30
X	15371512	15372208	acj6	-	exon-exon	transcript,gene,exon,CDS	46	31	38	37	40	43
X	15392370	15400814	Cngl	-	exon-exon	transcript,gene,exon,CDS	20	18	14	28	14	21
X	15410832	15411103	Cngl	-	exon-exon	transcript,gene,exon,CDS	8	9	11	15	9	16
X	15589625	15590953	CG9220	-	exon-exon	five_prime_utr,transcript,gene,exon,CDS	8	8	4	2	4	8
X	15819596	15820553	sd	+	exon-exon	five_prime_utr,transcript,gene,exon,CDS	14	9	6	13	17	15
X	15936799	15937031	Stim	-	exon-exon	transcript,three_prime_utr,gene,exon,CDS	18	18	9	12	12	16
X	15937591	15938335	Stim	-	exon-exon	three_prime_utr,gene,exon,transcript,CDS	4	4	1	6	7	6
X	15949520	15950385	mmd	-	exon-exon	exon,three_prime_utr,gene,transcript,CDS	8	8	7	9	7	8
X	15959803	15960912	mmd	-	intron-exon	exon,gene,transcript,CDS	28	21	15	33	36	30
X	16065402	16067799	dpr18	+	exon-exon	five_prime_utr,transcript,gene,exon,CDS	4	4	2	13	6	11
X	16474447	16475750	para	-	exon-exon	three_prime_utr,gene,exon,transcript,CDS	4	5	7	1	3	2
X	16486341	16504298	para	-	exon-exon	three_prime_utr,gene,exon,transcript,CDS	26	27	18	36	10	31
X	16486380	16504298	para	-	exon-exon	three_prime_utr,gene,exon,transcript,CDS	10	10	13	14	14	9
X	16486718	16489853	para	-	exon-exon	three_prime_utr,gene,exon,transcript,CDS	13	26	14	23	15	26
X	16492447	16500569	para	-	exon-exon	three_prime_utr,gene,exon,transcript,CDS	6	10	4	15	7	5
X	16492447	16504298	para	-	exon-exon	three_prime_utr,gene,exon,transcript,CDS	19	33	22	43	35	32
X	16503990	16506439	para	-	exon-exon	three_prime_utr,gene,exon,transcript,CDS	18	22	12	22	16	27
X	16503990	16509704	para	-	exon-exon	three_prime_utr,gene,exon,transcript,CDS	15	8	16	19	6	5
X	16503990	16514184	para	-	exon-exon	three_prime_utr,gene,exon,transcript,CDS	86	91	56	96	79	83
X	16744614	16745953	CG9634	-	exon-exon	five_prime_utr,transcript,gene,exon,CDS	19	20	15	17	15	27
X	16769853	16771695	if	-	exon-exon	transcript,gene,exon,CDS	0	0	1	2	3	0
X	17532851	17534656	CG43658	-	exon-exon	five_prime_utr,transcript,gene,exon,CDS	8	6	4	4	4	4
X	17643023	17644178	RhoGAPp190	-	exon-exon	transcript,gene,exon,CDS	2	3	3	5	5	5
X	17720587	17721615	CG42684	+	exon-exon	exon,gene,transcript,CDS	105	104	74	155	91	114
X	17918328	17918971	CG6847	+	exon-exon	five_prime_utr,exon,gene,transcript,CDS	7	3	6	13	8	8
X	17940720	17941157	Sh	-	exon-exon	three_prime_utr,gene,exon,transcript,CDS	2	4	0	10	4	10
X	17940720	17941160	Sh	-	exon-exon	three_prime_utr,gene,exon,transcript,CDS	1	2	3	5	5	5
X	18039085	18040383	Sh	-	exon-exon	five_prime_utr,transcript,gene,exon,CDS	119	103	102	65	253	240
X	18113258	18114646	wupA	-	exon-exon	five_prime_utr,transcript,gene,exon,CDS	0	0	2	1	0	0
X	18372031	18373455	CrebB	+	exon-exon	five_prime_utr,exon,gene,transcript,CDS	147	132	124	147	122	119
X	18547826	18548425	Bx	+	intron-intron	gene,transcript	5	6	6	8	3	9
X	18689991	18690987	Cyp18a1	-	exon-exon	transcript,gene,exon,CDS	1	0	0	0	0	0
X	18713357	18713950	CCKLR-17D1	-	exon-exon	transcript,gene,exon,CDS	6	8	6	17	7	14
X	18794960	18797469	bnb	-	exon-exon	five_prime_utr,three_prime_utr,gene,exon,transcript	7	13	11	12	6	5
X	19321656	19324891	out	-	exon-intergenic	five_prime_utr,transcript,gene,exon,not_annotated	4	13	2	2	1	0
X	19464193	19466221	kek5	+	exon-exon	five_prime_utr,transcript,gene,exon,CDS	10	10	6	7	13	6
X	19533991	19534356	CG32532	-	exon-exon	exon,gene,transcript,CDS	20	9	8	14	16	15
X	20540705	20542044	RunxB	+	exon-exon	five_prime_utr,transcript,gene,exon,CDS	1	3	6	4	9	1
X	20792355	20805983	shakB	-	exon-exon	five_prime_utr,transcript,gene,exon,CDS	9	15	6	28	24	17
X	21060492	21061557	bves	+	exon-exon	five_prime_utr,transcript,gene,exon,CDS	3	9	4	7	4	4
X	21060495	21061557	bves	+	exon-exon	five_prime_utr,transcript,gene,exon,CDS	5	8	9	5	8	4
X	21211080	21211799	CG32521	-	exon-exon	five_prime_utr,transcript,gene,exon,CDS	28	23	12	32	21	20
X	21376120	21376666	slgA	+	exon-exon	five_prime_utr,exon,gene,transcript,CDS	12	11	13	39	21	12
X	21376120	21376861	slgA	+	exon-intron	five_prime_utr,exon,gene,transcript	8	10	12	20	4	13
X	21376120	21379709	slgA	+	exon-exon	five_prime_utr,exon,gene,transcript,CDS	4	4	7	10	9	4
X	21376120	21381063	slgA	+	exon-exon	five_prime_utr,exon,gene,transcript,CDS	75	87	54	103	64	75
X	21396856	21396988	lcs	-	exon-exon	exon,gene,transcript,CDS	0	4	2	0	0	0
X	21396880	21396988	lcs	-	exon-exon	exon,gene,transcript,CDS	0	0	1	0	0	0
X	21396907	21396988	lcs	-	exon-exon	exon,gene,transcript,CDS	0	1	0	0	0	0
X	21431598	21432153	CG42343	-	exon-exon	transcript,gene,exon,CDS	7	35	9	29	12	23
X	22457427	22458260	CG14619	+	exon-exon	five_prime_utr,transcript,gene,exon,CDS	30	37	23	31	21	22
X	22493481	22494275	l(1)G0196	+	exon-exon	exon,gene,transcript,CDS	92	123	101	150	105	121
X	22493481	22496861	l(1)G0196	+	exon-exon	exon,gene,transcript,CDS	8	5	4	6	1	7
X	22493481	22503740	l(1)G0196	+	exon-exon	exon,gene,transcript,CDS	11	12	15	17	13	14
X	22495491	22503740	l(1)G0196	+	exon-exon	transcript,gene,exon,CDS	4	6	2	8	7	0
X	22507108	22507965	l(1)G0196	+	exon-exon	transcript,three_prime_utr,gene,exon,CDS	17	24	22	29	14	15
X	22866051	22868001	CG42346	+	exon-exon	five_prime_utr,transcript,gene,exon,CDS	16	19	13	14	9	16
X	23030190	23030853	zyd	+	exon-exon	five_prime_utr,exon,gene,transcript,CDS	22	11	18	19	17	25
dmel_mitochondrion_genome	2783	2861	mt:CoI	+	exon-exon	transcript,gene,exon,CDS	0	1	0	2	2	0

## Sheet: Gut Day 30
Chr	Start	End	Gene	Strand	Start-End Region	OverallRegion	S_067-F_LKci-L__wt_p-_30-_Gut-REP_1-READ_1.Chimeric.out.junction	S_068-F_LKci-L__wt_p-_30-_Gut-REP_2-READ_1.Chimeric.out.junction	S_069-F_LKci-L__wt_p-_30-_Gut-REP_3-READ_1.Chimeric.out.junction	S_079-F_LKci-L_dil_p-_30-_Gut-REP_1-READ_1.Chimeric.out.junction	S_080-F_LKci-L_dil_p-_30-_Gut-REP_2-READ_1.Chimeric.out.junction	S_081-F_LKci-L_dil_p-_30-_Gut-REP_3-READ_1.Chimeric.out.junction
2L	74903	75366	galectin	+	exon-exon	five_prime_utr,transcript,gene,exon,CDS	0	0	0	0	0	1
2L	230538	231034	kis	-	exon-exon	transcript,gene,exon,CDS	0	0	0	0	0	2
2L	951587	953510	CG4341	+	exon-exon	transcript,gene,exon,CDS	0	0	0	0	0	2
2L	1061234	1062213	S	-	exon-exon	five_prime_utr,transcript,gene,exon,CDS	0	1	0	1	2	0
2L	1191403	1192625	CG5001	+	exon-exon	five_prime_utr,transcript,gene,exon,CDS	0	0	0	1	0	0
2L	1690117	1690755	chinmo	+	exon-exon	five_prime_utr,transcript,gene,exon,CDS	1	0	0	0	0	1
2L	1741660	1742260	CG17646	+	exon-exon	five_prime_utr,exon,gene,transcript,CDS	5	2	5	7	2	9
2L	1741660	1743779	CG17646	+	exon-exon	five_prime_utr,exon,gene,transcript,CDS	1	0	1	0	3	1
2L	1741660	1746029	CG17646	+	exon-exon	five_prime_utr,exon,gene,transcript,CDS	0	0	0	1	2	1
2L	1875012	1876591	CG31663	-	exon-exon	transcript,gene,exon,CDS	2	1	2	0	0	0
2L	1909669	1910149	CG7337	+	exon-exon	five_prime_utr,transcript,gene,exon,CDS	0	0	1	0	0	0
2L	2495374	2495888	oaf	+	exon-exon	transcript,gene,exon,CDS	1	0	0	0	0	0
2L	2798486	2798836	Syt1	-	exon-exon	five_prime_utr,transcript,gene,exon	0	0	0	0	0	1
2L	2870689	2871688	CG31694	-	exon-exon	transcript,gene,exon,CDS	0	0	0	0	1	1
2L	4079504	4080022	ed	+	exon-exon	transcript,gene,exon,CDS	1	0	1	0	0	1
2L	4987907	4991262	CG34126	+	exon-exon	transcript,gene,exon,CDS	0	0	0	1	1	0
2L	4990308	4991262	CG34126	+	exon-exon	transcript,gene,exon,CDS	0	3	0	1	0	1
2L	5146993	5148882	Msp300	+	exon-exon	five_prime_utr,transcript,gene,exon,CDS	0	0	0	3	2	0
2L	5204463	5204903	Msp300	+	exon-exon	transcript,gene,exon,CDS	0	0	1	1	0	0
2L	5274019	5275780	Bsg25D	-	exon-exon	transcript,gene,exon,CDS	1	0	0	1	1	0
2L	5850831	5853258	TrissinR	+	exon-exon	transcript,gene,exon,CDS	1	0	0	0	0	1
2L	6196544	6196996	CG34380	+	exon-exon	transcript,gene,exon,CDS	0	0	0	0	1	0
2L	6203179	6203618	CG34380	+	exon-exon	transcript,gene,exon,CDS	0	0	1	0	0	0
2L	6301154	6303850	Ddr	+	exon-exon	transcript,gene,exon,CDS	0	0	0	0	0	1
2L	7040473	7041159	milt	+	exon-exon	five_prime_utr,transcript,gene,exon,CDS	0	3	0	3	0	2
2L	7107141	7107551	Pvf3	-	exon-exon	transcript,gene,exon,CDS	0	0	0	0	1	1
2L	7209349	7209653	CG13784	-	exon-exon	transcript,gene,exon,CDS	11	3	9	8	7	11
2L	7234527	7234997	Ndae1	-	exon-exon	transcript,gene,exon,CDS	0	1	3	0	0	1
2L	8105692	8107880	Bsg	+	exon-exon	transcript,gene,exon,CDS	1	0	0	0	0	1
2L	8223825	8226606	Pvr	-	exon-exon	transcript,gene,exon,CDS	0	0	2	1	2	2
2L	8283409	8284220	Btk29A	-	exon-exon	five_prime_utr,transcript,gene,exon,CDS	1	0	0	0	0	0
2L	8283409	8298340	Btk29A	-	exon-exon	five_prime_utr,transcript,gene,exon,CDS	1	0	5	0	0	0
2L	8662457	8663251	Sema-1a	+	exon-exon	transcript,gene,exon,CDS	0	0	0	0	1	0
2L	9233988	9235263	tai	+	exon-exon	transcript,gene,exon,CDS	1	3	4	5	1	2
2L	9503593	9504813	CG33298	+	exon-exon	five_prime_utr,exon,gene,transcript,CDS	2	3	0	1	3	0
2L	9722761	9727256	Nckx30C	-	exon-exon	transcript,gene,exon,CDS	0	0	0	0	0	1
2L	9905875	9906443	CG13124	-	exon-exon	five_prime_utr,transcript,gene,exon,CDS	0	2	0	0	0	0
2L	10126001	10127877	CG44153	-	exon-exon	transcript,gene,exon,CDS	0	0	0	0	0	3
2L	10409974	10410051	RpS27A	+	exon-exon	transcript,gene,exon,CDS	5	2	8	0	2	6
2L	10619880	10620635	Trim9	+	exon-exon	transcript,gene,exon,CDS	5	3	5	2	0	1
2L	10812287	10813445	Nos	-	exon-exon	three_prime_utr,gene,exon,transcript,CDS	0	0	0	0	0	4
2L	11798665	11800322	crol	-	exon-exon	exon,gene,transcript,CDS	0	0	1	0	0	0
2L	11833260	11835651	Pde1c	-	exon-exon	five_prime_utr,transcript,gene,exon,CDS	1	0	0	0	0	4
2L	12407185	12409623	vir-1	-	exon-exon	transcript,gene,exon,CDS	0	1	0	0	0	0
2L	12516484	12517185	bun	-	exon-exon	transcript,gene,exon,CDS	0	0	0	0	0	1
2L	12536275	12537419	bun	-	exon-exon	transcript,gene,exon,CDS	0	0	1	0	0	0
2L	12593625	12594670	nub	+	exon-exon	five_prime_utr,transcript,gene,exon,CDS	3	4	24	2	1	1
2L	13348768	13348857	CG16826	+	exon-exon	exon,three_prime_utr,gene,transcript,CDS	1	0	1	0	0	0
2L	14610684	14611916	osp	-	exon-exon	exon,gene,transcript,CDS	0	0	0	1	1	1
2L	14916100	14917484	CG42313	-	exon-exon	transcript,gene,exon,CDS	0	0	0	0	0	2
2L	14938911	14941644	CG42313	-	exon-exon	transcript,gene,exon,CDS	0	1	0	0	0	3
2L	16174416	16175007	Ca-alpha1D	+	exon-exon	transcript,gene,exon,CDS	0	0	2	1	2	12
2L	16322960	16323517	cact	-	exon-exon	transcript,gene,exon,CDS	3	0	3	2	1	3
2L	16690902	16692124	grp	+	exon-exon	five_prime_utr,transcript,gene,exon,CDS	0	0	0	0	0	2
2L	17657063	17659614	CadN	-	exon-exon	transcript,gene,exon,CDS	0	0	1	0	0	0
2L	18062362	18063932	rdo	+	exon-exon	transcript,gene,exon,CDS	0	0	0	0	0	1
2L	18540629	18543715	Pde11	-	exon-exon	transcript,gene,exon,CDS	1	0	1	0	0	2
2L	19409404	19410643	Pax	-	exon-exon	transcript,gene,exon,CDS	0	0	0	0	0	1
2L	19600858	19611626	Lar	+	exon-exon	five_prime_utr,transcript,gene,exon,CDS	1	1	1	0	0	0
2L	19644268	19644635	Lar	+	exon-exon	transcript,gene,exon,CDS	0	0	1	0	0	1
2L	19714889	19715953	Lar	+	exon-exon	transcript,gene,exon,CDS	1	0	2	1	0	5
2L	20334081	20336549	spir	+	exon-exon	transcript,gene,exon,CDS	1	0	2	0	0	0
2L	20334621	20336549	spir	+	exon-exon	transcript,gene,exon,CDS	5	2	0	4	1	2
2L	20339245	20339693	spir	+	exon-exon	transcript,gene,exon,CDS	0	0	0	1	0	2
2L	20431924	20432729	CG31688	+	exon-exon	five_prime_utr,exon,gene,transcript,CDS	0	1	3	3	1	4
2L	20648189	20648248	Uhg3	+	exon-exon	transcript,gene,exon	15	16	16	11	12	12
2L	20648198	20648248	Uhg3	+	exon-exon	transcript,gene,exon	3	3	2	1	0	2
2L	21059341	21060037	CG9265	-	exon-exon	transcript,gene,exon,CDS	0	0	0	1	0	0
2L	21127850	21129082	Nhe2	+	exon-exon	transcript,gene,exon,CDS	0	0	0	0	0	1
2L	21273324	21274429	CG8671	+	exon-exon	five_prime_utr,transcript,gene,exon,CDS	0	0	1	0	0	0
2L	21273324	21275806	CG8671	+	exon-exon	five_prime_utr,transcript,gene,exon,CDS	1	0	0	1	0	0
2L	21615103	21615676	CG2201	-	exon-exon	transcript,gene,exon,CDS	0	0	0	1	0	0
2L	21616182	21616573	CG2201	-	exon-exon	transcript,gene,exon,CDS	4	0	8	0	1	0
2L	21680518	21680612	EF2	-	intron-intron	gene,transcript	8	9	9	6	1	2
2L	21710564	21711410	CG31619	+	exon-exon	transcript,gene,exon,CDS	0	0	1	0	0	0
2L	21712769	21717672	CG31619	+	exon-exon	transcript,gene,exon,CDS	0	0	0	0	0	2
2L	21716325	21717672	CG31619	+	exon-exon	transcript,gene,exon,CDS	0	0	2	0	0	0
2L	21719514	21720481	CG31619	+	exon-exon	transcript,gene,exon,CDS	0	0	0	0	0	2
2L	21727006	21727573	CG31619	+	exon-exon	transcript,gene,exon,CDS	0	0	0	0	0	3
2L	22927438	22927765	lt	+	exon-exon	five_prime_utr,transcript,gene,exon,CDS	1	1	0	0	0	1
2L	22927438	22927903	lt	+	exon-intron	five_prime_utr,transcript,gene,exon,CDS	1	1	9	0	1	1
2L	22990754	22992125	cta	+	exon-exon	transcript,three_prime_utr,gene,exon,CDS	2	0	2	0	0	0
2R	803321	804121	not_annotated	-	intergenic-intergenic	not_annotated	2	0	0	0	2	0
2R	1076635	1080441	rl	+	exon-exon	five_prime_utr,transcript,gene,exon,CDS	0	0	3	0	1	1
2R	1113198	1113725	rl	+	exon-exon	transcript,gene,exon,CDS	1	2	4	1	1	1
2R	1515890	1521559	Maf1	-	exon-exon	five_prime_utr,transcript,gene,exon,CDS	0	0	0	1	0	0
2R	1926295	1926863	CG17684	-	exon-exon	transcript,gene,exon,CDS	0	0	1	2	0	9
2R	1995173	1995906	CG17684	-	exon-exon	transcript,gene,exon,CDS	0	0	0	0	0	1
2R	2053024	2053618	CG17684	-	exon-exon	transcript,gene,exon,CDS	0	0	0	0	0	5
2R	2493959	2495023	MFS17	-	intergenic-exon	not_annotated,exon,CDS,three_prime_utr,gene,transcript	2	0	1	2	2	2
2R	2520579	2522730	MFS17	-	exon-exon	transcript,gene,exon,CDS,three_prime_utr	3	1	1	1	3	1
2R	2521441	2522730	MFS17	-	exon-exon	transcript,gene,exon,CDS	5	8	9	6	5	2
2R	3900797	3901330	uex	-	exon-exon	transcript,gene,exon,CDS	1	1	1	0	0	2
2R	3918151	3919358	uex	-	exon-exon	transcript,gene,exon,CDS	0	1	2	1	2	9
2R	3933011	3933463	uex	-	exon-exon	transcript,gene,exon,CDS	1	3	3	0	1	1
2R	3933157	3933463	uex	-	exon-exon	transcript,gene,exon,CDS	6	6	7	4	3	5
2R	3938552	3938885	uex	-	exon-exon	transcript,gene,exon,CDS	4	8	19	9	7	17
2R	4029741	4030297	Haspin	+	exon-exon	transcript,gene,exon,CDS	2	1	4	2	1	0
2R	4350549	4351218	Gprk1	-	exon-exon	transcript,gene,exon,CDS	0	0	1	0	0	0
2R	4599269	4607320	p120ctn	+	exon-exon	transcript,gene,exon,CDS	0	0	2	0	0	0
2R	4599269	4609275	p120ctn	+	exon-exon	transcript,gene,exon,CDS	1	0	0	1	0	0
2R	4606764	4607320	p120ctn	+	exon-exon	transcript,gene,exon,CDS	0	2	1	2	2	17
2R	4695119	4695610	Nipped-B	-	exon-exon	transcript,gene,exon,CDS	0	0	0	0	1	0
2R	4700389	4701261	Nipped-B	-	exon-exon	transcript,gene,exon,CDS	0	2	2	1	0	2
2R	4711814	4712775	Nipped-B	-	exon-exon	transcript,gene,exon,CDS	3	0	3	1	0	0
2R	5203752	5204278	Nipped-A	-	exon-exon	transcript,gene,exon,CDS	1	0	3	1	0	9
2R	5241896	5242582	Nipped-A	-	exon-exon	transcript,gene,exon,CDS	0	0	0	0	1	0
2R	5241896	5246137	Nipped-A	-	exon-exon	transcript,gene,exon,CDS	0	1	0	0	0	0
2R	5316269	5320615	sxc	+	exon-exon	exon,gene,transcript,CDS	3	3	2	2	1	1
2R	5320008	5320615	sxc	+	exon-exon	transcript,gene,exon,CDS	0	0	0	1	0	0
2R	5423750	5424239	laccase2	+	exon-exon	transcript,gene,exon,CDS	11	1	18	6	3	8
2R	5716649	5717766	ap	-	exon-exon	five_prime_utr,transcript,gene,exon,CDS	0	2	0	0	0	0
2R	5852946	5855682	dpr12	+	exon-exon	transcript,gene,exon,CDS	0	0	0	0	0	5
2R	6032098	6032721	SCAP	-	exon-exon	transcript,gene,exon,CDS	1	4	0	1	1	0
2R	6151830	6152550	EcR	-	exon-exon	five_prime_utr,transcript,gene,exon,CDS	0	1	0	0	0	0
2R	6233266	6234307	bin3	+	exon-exon	five_prime_utr,transcript,gene,exon,CDS	0	0	2	0	0	0
2R	6249412	6250852	Pld	+	exon-exon	five_prime_utr,transcript,gene,exon,CDS	2	2	5	1	1	1
2R	6733628	6734911	l(2)01289	-	exon-exon	transcript,gene,exon,CDS	2	1	2	1	0	0
2R	6792316	6792621	Epac	-	exon-exon	transcript,gene,exon,CDS	0	0	3	0	1	1
2R	6792316	6797412	Epac	-	exon-exon	five_prime_utr,transcript,gene,exon,CDS	2	0	1	1	0	1
2R	6928509	6930370	mim	-	exon-exon	transcript,gene,exon,CDS	3	1	1	2	0	0
2R	6928509	6933441	mim	-	exon-exon	transcript,gene,exon,CDS	0	0	0	2	0	0
2R	7469360	7470882	Aldh-III	-	exon-exon	transcript,gene,exon,CDS	0	2	3	3	2	0
2R	7602432	7603519	CG1358	-	exon-exon	transcript,gene,exon,CDS	0	0	1	0	0	1
2R	7725689	7729708	CG18812	-	exon-exon	five_prime_utr,transcript,gene,exon,CDS	2	3	0	0	0	1
2R	7727942	7729708	CG18812	-	exon-exon	five_prime_utr,transcript,gene,exon,CDS	1	0	2	0	0	0
2R	7853406	7854720	Dgk	-	exon-exon	transcript,gene,exon,CDS	0	0	0	0	0	1
2R	7947605	7948520	CG14764	-	exon-exon	transcript,gene,exon,CDS	2	0	2	0	0	2
2R	8138938	8140149	Lpin	-	exon-exon	transcript,gene,exon,CDS	2	1	1	5	0	2
2R	8347501	8348294	pdm3	+	exon-exon	five_prime_utr,exon,gene,transcript,CDS	0	0	0	0	0	2
2R	8678430	8679134	Acsl	+	exon-exon	transcript,gene,exon,CDS	33	21	36	16	20	7
2R	9124744	9126213	CG18659	-	exon-exon	exon,three_prime_utr,gene,transcript,CDS	0	1	0	0	0	0
2R	9125551	9126066	CG18659	-	exon-exon	exon,three_prime_utr,gene,transcript,CDS	12	6	15	4	3	10
2R	9125551	9126213	CG18659	-	exon-exon	exon,three_prime_utr,gene,transcript,CDS	4	6	10	6	7	1
2R	9231748	9232732	hig	-	exon-exon	exon,gene,transcript,CDS	0	0	0	0	0	1
2R	9265490	9267976	Pkn	-	exon-exon	five_prime_utr,transcript,gene,exon,CDS	6	4	7	2	3	3
2R	9403707	9404458	wun	-	exon-exon	transcript,gene,exon,CDS	0	1	3	4	1	2
2R	9509888	9511199	brp	+	exon-exon	five_prime_utr,transcript,gene,exon,CDS	0	0	0	0	0	1
2R	9532346	9532984	brp	+	exon-exon	transcript,gene,exon,CDS	0	0	0	0	0	1
2R	9614827	9615503	Mmp2	-	exon-exon	five_prime_utr,transcript,gene,exon,CDS	0	0	0	0	0	2
2R	9667365	9667774	Mmp2	-	exon-exon	transcript,gene,exon,CDS	1	0	0	0	0	4
2R	9917938	9919062	Mef2	-	exon-exon	exon,gene,transcript,CDS	0	0	0	0	0	1
2R	10104256	10105825	14-3-3zeta	+	exon-exon	five_prime_utr,transcript,gene,exon,CDS	0	2	1	0	1	0
2R	10128581	10129029	gem	+	exon-exon	exon,gene,transcript,CDS	0	3	2	1	0	5
2R	10294612	10296047	CAP	+	exon-exon	five_prime_utr,transcript,gene,exon,CDS	6	2	4	4	2	1
2R	10328858	10330074	CG42732	-	exon-exon	exon,gene,transcript,CDS	0	0	0	0	0	1
2R	10338622	10340202	CG42732	-	exon-exon	transcript,gene,exon,CDS	0	0	1	0	0	0
2R	10448199	10448632	Galphao	+	exon-exon	transcript,gene,exon,CDS	0	0	1	0	0	1
2R	10532039	10533968	lola	-	exon-exon	five_prime_utr,transcript,gene,exon,CDS	1	0	0	0	0	0
2R	10613768	10614126	psq	+	exon-exon	transcript,gene,exon,CDS	1	0	0	1	0	0
2R	10754909	10757544	CG33144	-	exon-exon	five_prime_utr,transcript,gene,exon,CDS	2	1	3	1	3	0
2R	10754909	10759915	CG33144	-	exon-exon	five_prime_utr,transcript,gene,exon,CDS	1	1	2	1	0	2
2R	10848453	10849260	CG30015	-	exon-exon	five_prime_utr,transcript,gene,exon,CDS	3	0	3	2	4	0
2R	10989628	10991124	luna	-	exon-exon	exon,gene,transcript,CDS	0	0	0	1	0	0
2R	11099532	11100114	luna	-	exon-exon	five_prime_utr,transcript,gene,exon,CDS	1	0	1	0	0	1
2R	11346351	11346568	betaTry	+	exon-exon	transcript,gene,exon,CDS	10	9	11	0	1	0
2R	12485269	12486310	Dh44-R2	+	exon-exon	transcript,gene,exon,CDS	3	0	2	1	1	1
2R	12579129	12580612	Sin3A	-	exon-exon	transcript,gene,exon,CDS	0	0	1	1	1	0
2R	12722305	12723006	CG42663	+	exon-exon	five_prime_utr,exon,gene,transcript,CDS	0	2	0	0	1	4
2R	12762837	12763046	CG12374	+	exon-exon	exon,gene,transcript,CDS	4	3	7	3	2	1
2R	13277444	13278170	Dh31-R	-	exon-exon	five_prime_utr,transcript,gene,exon,CDS	5	4	3	4	1	5
2R	13725546	13726278	fas	+	exon-exon	exon,gene,transcript,CDS	0	0	1	0	0	2
2R	13916854	13917910	shot	-	exon-exon	transcript,gene,exon,CDS	1	3	1	1	1	0
2R	13988373	13989986	RN-tre	-	exon-exon	five_prime_utr,transcript,gene,exon,CDS	1	1	1	0	0	0
2R	14091993	14114296	Prosap	-	exon-exon	five_prime_utr,transcript,gene,exon,CDS	0	0	0	0	1	0
2R	14150226	14151926	Rcd1	-	exon-exon	five_prime_utr,transcript,gene,exon,CDS	1	1	2	0	1	1
2R	14563011	14565073	ttv	+	exon-exon	five_prime_utr,transcript,gene,exon,CDS	0	0	1	0	0	1
2R	14683549	14684607	mspo	-	exon-exon	transcript,gene,exon,CDS	0	0	0	0	0	1
2R	14961386	14961841	aPKC	-	exon-exon	five_prime_utr,transcript,gene,exon,CDS	1	0	0	0	1	0
2R	14971730	14972756	ckn	+	exon-exon	five_prime_utr,transcript,gene,exon,CDS	0	0	0	0	2	4
2R	15292773	15293561	Trpm	-	exon-exon	five_prime_utr,transcript,gene,exon,CDS	2	2	3	1	2	0
2R	15409566	15410542	CG43729	+	exon-exon	five_prime_utr,transcript,gene,exon	1	0	0	0	0	0
2R	15452857	15456815	CG43729	+	exon-exon	five_prime_utr,transcript,gene,exon,CDS	0	1	0	0	0	3
2R	15662924	15664434	fus	-	exon-exon	five_prime_utr,transcript,gene,exon,CDS	0	1	1	0	0	0
2R	15757698	15758634	CG30089	+	exon-exon	transcript,gene,exon,CDS	0	0	1	0	0	1
2R	15884335	15886315	sli	-	exon-exon	transcript,gene,exon,CDS	1	0	0	0	0	0
2R	16424038	16424651	Sema-2b	+	exon-exon	transcript,gene,exon,CDS	1	0	3	0	0	9
2R	16759252	16760714	unc-104	-	exon-exon	transcript,gene,exon,CDS	0	0	2	0	1	0
2R	16931112	16932578	Pkc53E	+	exon-exon	transcript,gene,exon,CDS	0	0	0	0	0	1
2R	17145674	17145824	snoRNA:U3:54Ab	+	exon-exon	transcript,gene,exon	14	1	11	5	0	2
2R	17275410	17276063	mbl	+	exon-exon	five_prime_utr,transcript,gene,exon,CDS	111	117	232	92	82	100
2R	17275410	17276063	not_annotated	-	intergenic-intergenic	not_annotated	5	1	4	1	0	0
2R	17521706	17521900	Patronin	-	exon-exon	transcript,gene,exon,CDS	0	0	0	0	0	1
2R	17527214	17528105	Patronin	-	exon-exon	transcript,gene,exon,CDS	0	1	4	1	1	1
2R	17527214	17529191	Patronin	-	exon-exon	transcript,gene,exon,CDS	0	0	1	0	0	0
2R	17528313	17529191	Patronin	-	exon-exon	transcript,gene,exon,CDS	2	1	2	3	0	0
2R	17921142	17922023	Elk	+	exon-exon	transcript,gene,exon,CDS	0	0	1	0	0	1
2R	18021578	18021997	CG10910	+	exon-exon	transcript,gene,exon,CDS	2	2	7	0	0	1
2R	18052974	18053084	CG10911	-	exon-exon	exon,gene,transcript,CDS	17	8	42	16	21	9
2R	18469502	18470976	CG30116	-	exon-exon	transcript,gene,exon,CDS	1	0	0	0	0	0
2R	19001092	19001789	tn	+	exon-exon	transcript,gene,exon,CDS	1	0	0	1	0	0
2R	19094040	19096509	5-HT1A	+	exon-exon	transcript,gene,exon,CDS	0	0	0	0	0	3
2R	19158734	19159352	ena	+	exon-exon	exon,gene,transcript,CDS	1	0	3	0	0	0
2R	19346053	19349911	Rgk1	-	exon-exon	five_prime_utr,transcript,gene,exon,CDS	0	0	0	0	0	1
2R	19349253	19349911	Rgk1	-	exon-exon	five_prime_utr,transcript,gene,exon	0	0	0	0	0	10
2R	19477616	19478865	par-1	+	exon-exon	transcript,gene,exon,CDS	8	7	8	9	5	8
2R	19482952	19484207	par-1	+	exon-exon	transcript,three_prime_utr,gene,exon,CDS	1	0	0	0	0	0
2R	19546012	19564512	sm	-	exon-exon	five_prime_utr,transcript,gene,exon,CDS	0	0	1	0	0	1
2R	19574003	19574326	sm	-	exon-exon	transcript,gene,exon,CDS	0	0	0	0	0	1
2R	20595557	20595814	bl	+	exon-exon	five_prime_utr,transcript,gene,exon,CDS	0	0	0	0	1	2
2R	20595557	20598694	bl	+	exon-exon	five_prime_utr,transcript,gene,exon,CDS	0	1	0	0	0	1
2R	20597548	20598694	bl	+	exon-exon	transcript,gene,exon,CDS	1	0	1	0	0	1
2R	20734170	20734450	dpr	+	exon-exon	transcript,gene,exon,CDS	0	0	0	0	0	1
2R	20958260	20958845	hbn	-	exon-exon	transcript,gene,exon,CDS	0	0	2	0	0	0
2R	21138226	21139232	Magi	-	exon-exon	five_prime_utr,transcript,gene,exon,CDS	1	2	1	1	2	0
2R	21165559	21165874	CG4266	-	exon-exon	transcript,gene,exon,CDS	1	0	0	0	0	1
2R	21363699	21366965	cv-2	-	exon-exon	five_prime_utr,transcript,gene,exon,CDS	3	0	0	0	1	0
2R	21510106	21512177	MESK2	+	exon-exon	five_prime_utr,transcript,gene,exon,CDS	0	0	3	0	0	1
2R	21510867	21512177	MESK2	+	exon-exon	five_prime_utr,transcript,gene,exon,CDS	0	0	2	0	0	0
2R	21921517	21930350	Fili	+	exon-exon	five_prime_utr,transcript,gene,exon,CDS	0	0	0	0	0	1
2R	21994614	21995109	CG34370	-	exon-exon	transcript,gene,exon,CDS	0	0	0	0	0	1
2R	21994614	22000806	CG34370	-	exon-exon	transcript,gene,exon,CDS	0	0	0	0	0	1
2R	22162905	22164989	a	+	exon-exon	five_prime_utr,transcript,gene,exon,CDS	0	0	0	0	0	1
2R	22262765	22263443	dve	+	exon-exon	transcript,gene,exon,CDS	1	0	9	2	4	0
2R	22338801	22345293	Liprin-gamma	-	exon-exon	five_prime_utr,transcript,gene,exon,CDS	0	0	0	0	0	1
2R	22460068	22466947	CG10384	+	exon-exon	five_prime_utr,transcript,gene,exon,CDS	0	0	0	0	0	2
2R	22555218	22556794	px	-	exon-exon	five_prime_utr,transcript,gene,exon,CDS	0	0	0	1	0	1
2R	22757865	22777314	CG42260	-	exon-exon	five_prime_utr,transcript,gene,exon,CDS	0	0	0	0	0	1
2R	22823437	22824744	CG42284	+	exon-exon	transcript,gene,exon,CDS	0	0	0	0	1	0
2R	22994488	22996512	CG9896	-	exon-exon	five_prime_utr,three_prime_utr,gene,exon,transcript	1	2	4	0	2	1
2R	23484061	23485393	CG43795	+	exon-exon	transcript,gene,exon,CDS	0	0	0	0	1	1
2R	23642239	23643272	retn	+	exon-exon	transcript,gene,exon,CDS	1	1	0	1	3	2
2R	23665294	23666035	Pde8	+	exon-exon	five_prime_utr,transcript,gene,exon,CDS	1	0	0	1	2	1
2R	23665294	23672088	Pde8	+	exon-exon	five_prime_utr,transcript,gene,exon,CDS	1	0	0	0	1	2
2R	23722210	23722875	Sesn	+	exon-exon	five_prime_utr,transcript,gene,exon,CDS	3	2	2	0	2	2
2R	24591952	24592299	pio	+	exon-exon	transcript,gene,exon,CDS	0	0	1	0	0	0
2R	24623673	24624542	CG13594	-	exon-exon	transcript,gene,exon,CDS	0	0	0	0	0	1
2R	24771725	24772795	Eps-15	-	exon-exon	transcript,gene,exon,CDS	7	1	17	8	6	5
3L	135458	136335	Pdk1	+	exon-exon	five_prime_utr,transcript,gene,exon,CDS	10	6	23	14	16	20
3L	310277	311285	fwd	-	exon-exon	five_prime_utr,transcript,gene,exon,CDS	0	0	0	1	0	2
3L	313024	314317	fwd	-	exon-exon	five_prime_utr,transcript,gene,exon,CDS	1	2	1	1	0	1
3L	505887	506356	klar	-	exon-exon	transcript,gene,exon,CDS	1	1	0	0	0	0
3L	980951	986044	Glut1	+	exon-exon	three_prime_utr,gene,exon,transcript,CDS	0	0	0	0	0	1
3L	1003396	1003821	trio	-	exon-exon	transcript,gene,exon,CDS	2	1	3	1	3	3
3L	1009322	1009739	trio	-	exon-exon	transcript,gene,exon,CDS	0	0	0	1	0	2
3L	1172758	1174607	bab2	-	exon-exon	five_prime_utr,transcript,gene,exon,CDS	0	0	1	0	2	0
3L	1526334	1528076	CG12090	-	exon-exon	transcript,gene,exon,CDS	0	0	3	0	0	1
3L	2484564	2485228	CG45186	+	exon-exon	five_prime_utr,transcript,gene,exon,CDS	0	1	1	0	0	1
3L	2509364	2510557	Spn	-	exon-exon	three_prime_utr,gene,exon,transcript,CDS	0	1	0	0	0	3
3L	2534711	2536218	Spn	-	exon-exon	five_prime_utr,transcript,gene,exon,CDS	3	1	0	1	4	2
3L	2534711	2541403	Spn	-	exon-exon	five_prime_utr,transcript,gene,exon,CDS	1	0	7	1	1	2
3L	2540977	2541403	Spn	-	exon-exon	five_prime_utr,transcript,gene,exon	0	0	0	0	1	0
3L	2563818	2564695	msn	-	exon-exon	transcript,gene,exon,CDS	0	0	0	0	0	2
3L	2665911	2667058	Fife	-	exon-exon	transcript,gene,exon,CDS	0	0	0	0	0	1
3L	3310520	3310896	ZnT63C	+	exon-exon	five_prime_utr,transcript,gene,exon,CDS	0	4	1	1	1	0
3L	3594651	3598621	Eip63E	+	exon-exon	transcript,gene,exon,CDS	1	0	0	1	5	3
3L	3767137	3769406	CG32264	-	exon-exon	transcript,gene,exon,CDS	0	0	0	0	1	0
3L	3769078	3769406	CG32264	-	exon-exon	transcript,gene,exon,CDS	0	0	4	0	0	2
3L	4324922	4325410	Cip4	-	exon-exon	transcript,gene,exon,CDS	0	0	0	1	0	0
3L	4577917	4580159	CG42540	+	exon-exon	transcript,gene,exon,CDS	0	0	0	0	0	1
3L	4577917	4588124	CG42540	+	exon-exon	transcript,gene,exon,CDS	0	0	1	0	0	2
3L	4645560	4647024	axo	-	exon-exon	transcript,gene,exon,CDS	0	1	0	0	1	0
3L	4659480	4660409	axo	-	exon-exon	transcript,gene,exon,CDS	0	0	1	2	0	0
3L	4664127	4664953	axo	-	exon-exon	transcript,gene,exon,CDS	0	0	1	0	0	0
3L	4670118	4675947	axo	-	exon-exon	five_prime_utr,transcript,gene,exon,CDS	0	0	1	1	0	0
3L	4673173	4675947	axo	-	exon-exon	five_prime_utr,transcript,gene,exon,CDS	0	0	0	0	0	2
3L	4674956	4675947	axo	-	exon-exon	five_prime_utr,transcript,gene,exon,CDS	1	1	1	1	0	0
3L	4912672	4913956	Rh50	+	exon-exon	transcript,gene,exon,CDS	0	0	0	0	0	1
3L	5162456	5167059	shep	-	exon-exon	transcript,gene,exon,CDS,three_prime_utr	0	0	1	0	0	0
3L	5162967	5167059	shep	-	exon-exon	transcript,gene,exon,CDS	0	0	0	0	0	1
3L	5360964	5361511	CG4769	+	exon-exon	transcript,gene,exon,CDS	2	1	5	1	0	2
3L	5431632	5433855	CG34391	+	exon-exon	transcript,gene,exon,CDS	0	0	0	0	0	3
3L	5659429	5673265	sif	+	exon-exon	five_prime_utr,transcript,gene,exon,CDS	0	0	0	0	0	2
3L	5659520	5670875	sif	+	exon-intron	five_prime_utr,transcript,gene,exon	0	0	0	0	0	1
3L	5703925	5706573	sif	+	exon-exon	five_prime_utr,transcript,gene,exon,CDS	0	0	0	0	0	2
3L	5734439	5736094	sif	+	exon-exon	transcript,gene,exon,CDS	0	0	0	0	0	1
3L	5734466	5736094	sif	+	exon-exon	transcript,gene,exon,CDS	0	0	0	0	0	2
3L	6035857	6036070	yip7	+	exon-exon	transcript,gene,exon,CDS	12	7	18	3	0	2
3L	6523030	6524096	sfl	+	exon-exon	five_prime_utr,transcript,gene,exon,CDS	1	0	1	3	8	0
3L	7163752	7168289	Dscam2	-	exon-exon	transcript,gene,exon,CDS	0	0	0	0	0	1
3L	7276964	7279357	unc-13-4A	-	exon-exon	transcript,gene,exon,CDS	0	0	0	0	0	1
3L	7602788	7603962	CG33275	+	exon-exon	exon,gene,transcript,CDS	0	0	1	1	1	0
3L	7932301	7933234	syd	-	exon-exon	transcript,gene,exon,CDS	1	0	1	0	0	0
3L	8070952	8072493	Ect4	+	exon-exon	five_prime_utr,transcript,gene,exon,CDS	0	0	0	2	0	2
3L	8098346	8099536	Ect4	+	exon-exon	five_prime_utr,transcript,gene,exon,CDS	8	4	17	10	7	2
3L	8273176	8275667	Dscam4	+	exon-exon	transcript,gene,exon,CDS	0	0	0	0	0	3
3L	8469410	8469682	Gug	+	exon-exon	transcript,gene,exon,CDS	8	5	13	20	8	18
3L	8469410	8469691	Gug	+	exon-exon	transcript,gene,exon,CDS	11	1	15	23	6	20
3L	9107342	9108191	bol	-	exon-exon	exon,three_prime_utr,gene,transcript,CDS	0	0	0	1	1	1
3L	9112634	9113487	bol	-	exon-exon	five_prime_utr,transcript,gene,exon,CDS	1	0	0	0	0	0
3L	9157941	9162974	Rdl	-	exon-exon	exon,gene,transcript,CDS	0	0	0	0	0	5
3L	9418344	9419271	CG3967	-	exon-exon	five_prime_utr,transcript,gene,exon,CDS	0	0	1	0	0	1
3L	9660642	9664244	fry	-	exon-exon	transcript,gene,exon,CDS	0	0	0	1	1	0
3L	9686365	9689448	CG6767	-	exon-exon	transcript,gene,exon,CDS	0	0	1	0	0	0
3L	9736928	9738278	CG42268	-	exon-exon	transcript,gene,exon,CDS	2	0	0	3	0	2
3L	9747135	9750299	CG42268	-	exon-exon	transcript,gene,exon,CDS	0	0	0	0	0	1
3L	10568129	10568605	A2bp1	+	exon-exon	transcript,gene,exon,CDS	0	0	0	0	0	1
3L	10575319	10576475	A2bp1	+	exon-exon	transcript,gene,exon,CDS	0	0	0	0	0	3
3L	10575319	10577324	A2bp1	+	exon-exon	transcript,gene,exon,CDS	0	0	0	2	0	4
3L	11085429	11085708	JIL-1	-	exon-exon	transcript,gene,exon,CDS	0	0	1	0	0	0
3L	12219978	12221282	app	-	exon-exon	five_prime_utr,transcript,gene,exon,CDS	1	0	1	0	0	0
3L	12851309	12852277	Wbp2	+	exon-exon	exon,three_prime_utr,gene,transcript,CDS	15	6	26	9	5	10
3L	12851309	12852277	not_annotated	-	intergenic-intergenic	not_annotated	1	1	2	1	0	0
3L	13602342	13608846	bru-3	-	exon-exon	transcript,gene,exon,CDS	0	0	0	1	1	1
3L	13985121	13986168	CG17364	-	exon-exon	five_prime_utr,exon,gene,transcript,CDS	0	0	0	0	0	3
3L	14039048	14040594	Hsc70Cb	+	exon-exon	transcript,gene,exon,CDS	2	1	0	1	0	2
3L	14199945	14200807	nuf	+	exon-exon	five_prime_utr,transcript,gene,exon,CDS	7	4	3	1	0	0
3L	14199945	14201666	nuf	+	exon-exon	five_prime_utr,transcript,gene,exon,CDS	11	6	13	0	0	0
3L	14212194	14213203	nuf	+	exon-exon	five_prime_utr,transcript,gene,exon,CDS	1	5	1	1	0	3
3L	14311861	14317337	fz	+	exon-exon	transcript,gene,exon,CDS	0	0	0	0	0	6
3L	14547117	14547482	Gbs-70E	-	exon-exon	five_prime_utr,transcript,gene,exon,CDS	0	1	0	0	0	0
3L	14667259	14667741	dlp	+	exon-exon	transcript,gene,exon,CDS	0	0	2	0	1	0
3L	14763053	14765684	CG9384	+	exon-exon	five_prime_utr,transcript,gene,exon,CDS	0	0	0	0	0	1
3L	14777339	14777766	bmm	-	exon-exon	transcript,gene,exon,CDS	0	0	1	1	0	0
3L	15858101	15860026	pHCl	-	exon-exon	transcript,gene,exon,CDS	0	0	0	0	0	1
3L	15946908	15947579	Pka-C3	-	exon-exon	five_prime_utr,transcript,gene,exon,CDS	0	1	3	1	2	0
3L	16148408	16148958	CG5151	-	exon-exon	five_prime_utr,transcript,gene,exon	11	4	10	5	2	6
3L	16529627	16530656	CG43373	-	exon-exon	five_prime_utr,transcript,gene,exon,CDS	0	0	2	0	0	1
3L	16651133	16651535	Baldspot	-	exon-exon	transcript,gene,exon,CDS	0	0	1	0	0	0
3L	16715441	16716837	Dab	+	exon-exon	transcript,gene,exon,CDS	0	0	0	0	0	3
3L	16912129	16913398	Lmpt	+	exon-exon	five_prime_utr,transcript,gene,exon,CDS	1	0	2	0	2	0
3L	16959099	16959884	Nc73EF	+	exon-exon	five_prime_utr,exon,gene,transcript,CDS	0	0	2	2	3	0
3L	17602675	17603383	Eip74EF	-	exon-exon	five_prime_utr,transcript,gene,exon	3	3	1	1	0	1
3L	17715967	17721888	Ccn	+	exon-exon	five_prime_utr,transcript,gene,exon,CDS	0	0	0	0	0	2
3L	17721809	17723285	Ccn	+	exon-exon	transcript,gene,exon,CDS	0	0	0	0	0	14
3L	18887061	18887746	CG3961	-	exon-exon	five_prime_utr,transcript,gene,exon,CDS	1	2	2	3	2	3
3L	19171703	19172038	fz2	-	intron-intron	gene,transcript	3	1	2	0	0	0
3L	19371086	19373583	CG32206	-	exon-exon	transcript,gene,exon,CDS	0	0	0	0	0	2
3L	19381372	19386125	CG32206	-	exon-exon	start_codon,transcript,gene,exon,CDS	0	0	0	0	0	1
3L	19970860	19972022	Ac76E	+	exon-exon	transcript,gene,exon,CDS	0	0	2	0	0	1
3L	20074107	20076131	sNPF-R	-	exon-exon	five_prime_utr,exon,gene,transcript,three_prime_utr	0	0	0	0	0	1
3L	20168476	20169063	CG42674	-	exon-exon	five_prime_utr,transcript,gene,exon	7	4	5	3	4	5
3L	20854605	20855291	CG32432	-	exon-exon	transcript,gene,exon,CDS	0	0	0	0	0	1
3L	21760031	21761265	Syn1	-	exon-exon	five_prime_utr,exon,gene,transcript,CDS	1	1	0	0	1	1
3L	21914776	21915655	mub	+	exon-exon	transcript,gene,exon,CDS	0	0	0	0	0	3
3L	21976295	21977630	CG7470	+	exon-exon	transcript,gene,exon,CDS	0	0	0	1	2	3
3L	21976295	21978374	CG7470	+	exon-exon	transcript,gene,exon,CDS	2	1	2	0	0	0
3L	22546931	22547938	not_annotated	-	intergenic-intergenic	not_annotated	0	0	0	0	0	4
3L	22777111	22778824	SPoCk	+	exon-exon	five_prime_utr,transcript,gene,exon,CDS	1	0	4	1	0	2
3L	23007328	23007707	nrm	+	exon-exon	transcript,gene,exon,CDS	1	0	2	5	3	2
3L	23740161	23746544	CG17698	+	exon-exon	five_prime_utr,transcript,gene,exon,CDS	0	1	0	0	0	0
3L	23934415	23935121	CG40470	-	exon-exon	transcript,gene,exon,CDS	0	0	1	0	0	0
3L	24725824	24726292	scro	+	exon-exon	five_prime_utr,transcript,gene,exon,CDS	4	1	8	2	0	15
3L	24725824	24728508	scro	+	exon-exon	five_prime_utr,transcript,gene,exon,CDS	0	0	0	0	2	0
3L	24728297	24734187	scro	+	exon-exon	five_prime_utr,transcript,gene,exon,CDS	0	0	0	0	0	3
3L	25303603	25304278	CG45782	-	exon-exon	transcript,gene,exon,CDS	0	0	1	0	1	2
3L	25873860	25874384	CG40178	-	exon-exon	transcript,gene,exon,CDS	0	0	0	0	0	1
3L	25924296	25978150	CG40178	-	exon-exon	five_prime_utr,transcript,gene,exon,CDS	1	0	0	0	0	0
3L	25961360	25969627	CG40178	-	exon-exon	exon,gene,transcript,CDS	0	0	0	0	0	1
3L	25961360	25978150	CG40178	-	exon-exon	five_prime_utr,exon,gene,transcript,CDS	1	0	0	0	3	1
3L	25969034	25969627	CG40178	-	exon-exon	transcript,gene,exon,CDS	1	2	1	3	2	1
3L	25969034	25978150	CG40178	-	exon-exon	five_prime_utr,transcript,gene,exon,CDS	0	0	1	0	0	1
3L	27146395	27147695	vtd	+	exon-exon	exon,gene,transcript,CDS	0	0	2	0	0	1
3L	27292882	27293271	Dbp80	+	exon-exon	transcript,gene,exon,CDS	2	2	3	6	7	2
3L	27331994	27332346	Dbp80	+	exon-exon	five_prime_utr,exon,gene,transcript,CDS	18	9	36	19	19	24
3L	27420679	27421014	Dbp80	+	exon-exon	three_prime_utr,gene,exon,transcript,CDS	0	0	1	0	0	0
3R	3468909	3469478	Parp	-	exon-exon	transcript,gene,exon,CDS	1	0	2	0	1	4
3R	3523414	3523947	Parp	-	exon-exon	transcript,gene,exon,CDS	9	0	14	3	3	4
3R	3584980	3585510	Parp	-	exon-exon	transcript,gene,exon,CDS	0	0	0	0	0	3
3R	3626910	3626985	Alg-2	+	exon-exon	transcript,gene,exon,CDS	0	2	0	0	0	0
3R	3849499	3850235	CG41099	+	exon-exon	transcript,gene,exon,CDS	1	1	1	0	0	3
3R	4093946	4095991	CG42402	+	exon-exon	transcript,gene,exon,CDS	0	0	0	0	0	1
3R	4104964	4110320	not_annotated	+	intergenic-intergenic	not_annotated	0	1	0	0	0	3
3R	4201843	4202797	CG12582	+	exon-exon	transcript,gene,exon,CDS	3	1	10	6	4	4
3R	4379450	4379824	CG11739	+	exon-exon	five_prime_utr,transcript,gene,exon,CDS	0	0	1	0	0	1
3R	4414533	4415886	CG32944	-	exon-exon	five_prime_utr,transcript,gene,exon,CDS	0	0	1	0	0	0
3R	4626973	4628349	5-HT2A	+	exon-exon	exon,gene,transcript,CDS	1	0	0	1	1	0
3R	4680229	4680837	CG43427	+	exon-exon	five_prime_utr,transcript,gene,exon	0	1	1	0	2	0
3R	4795737	4797067	ctrip	-	exon-exon	transcript,gene,exon,CDS	1	0	0	0	0	0
3R	4795737	4797697	not_annotated	+	intergenic-intergenic	not_annotated	0	0	0	1	0	0
3R	4795737	4797697	ctrip	-	exon-exon	transcript,gene,exon,CDS	1	0	3	3	0	0
3R	4796489	4797697	ctrip	-	exon-exon	transcript,gene,exon,CDS	0	2	0	1	0	0
3R	4799692	4801991	ctrip	-	exon-exon	five_prime_utr,transcript,gene,exon,CDS	1	0	2	0	0	0
3R	5298202	5299573	mtd	-	exon-exon	five_prime_utr,transcript,gene,exon,CDS	6	0	1	4	6	2
3R	5312989	5314305	mtd	-	exon-exon	five_prime_utr,transcript,gene,exon,CDS	1	0	0	0	0	0
3R	5892221	5892989	CG34113	-	exon-exon	transcript,gene,exon,CDS	0	0	0	0	0	1
3R	5939364	5939938	CG34113	-	exon-exon	five_prime_utr,transcript,gene,exon,CDS	0	0	0	0	0	3
3R	6436725	6439007	gpp	+	exon-exon	five_prime_utr,exon,gene,transcript,CDS	2	0	0	0	1	0
3R	6820197	6820256	7SLRNA:CR42652	-	exon-exon	transcript,gene,exon	1	1	2	1	1	1
3R	6822663	6822781	7SLRNA:CR32864	+	exon-exon	transcript,gene,exon	0	0	0	1	0	0
3R	6822673	6822732	7SLRNA:CR32864	+	exon-exon	transcript,gene,exon	6	3	24	6	0	5
3R	6841235	6842214	Scr	-	exon-exon	five_prime_utr,transcript,gene,exon,CDS	0	0	1	0	0	0
3R	7101137	7102097	Alh	-	exon-exon	transcript,gene,exon,CDS	0	0	2	0	0	1
3R	7118958	7121753	Alh	-	exon-exon	five_prime_utr,transcript,gene,exon,CDS	0	1	0	0	0	0
3R	7672952	7675462	Nlg1	+	exon-exon	transcript,gene,exon,CDS	0	0	0	0	0	1
3R	7864261	7865761	CG17816	-	exon-exon	transcript,gene,exon,CDS	1	1	0	1	1	3
3R	7865151	7865761	CG17816	-	exon-exon	transcript,gene,exon,CDS	1	0	0	0	0	0
3R	7959752	7961122	dsx	-	exon-exon	five_prime_utr,transcript,gene,exon,CDS	0	1	2	1	1	0
3R	8108232	8111301	puc	+	exon-exon	five_prime_utr,transcript,gene,exon,CDS	1	0	2	0	2	3
3R	8365324	8366446	CG45263	-	exon-exon	transcript,gene,exon,CDS	0	0	0	0	0	1
3R	8388584	8402875	CG45263	-	exon-exon	transcript,gene,exon,CDS	0	0	0	0	0	1
3R	8619786	8622857	5-HT2B	+	exon-exon	transcript,gene,exon,CDS	0	0	0	0	1	0
3R	8833975	8835510	pyd	-	exon-exon	transcript,gene,exon,CDS	1	0	0	0	0	0
3R	8838392	8842839	pyd	-	exon-exon	transcript,gene,exon,CDS	1	0	3	0	0	0
3R	9079745	9081022	pum	-	exon-exon	transcript,gene,exon,CDS	1	1	2	2	3	6
3R	9217987	9218763	pum	-	exon-exon	transcript,gene,exon,CDS	6	1	2	0	3	2
3R	9232074	9234664	pum	-	exon-exon	five_prime_utr,transcript,gene,exon,CDS	2	0	0	1	0	0
3R	9354422	9355083	CG45050	+	exon-exon	five_prime_utr,exon,gene,transcript,CDS	2	0	1	2	0	0
3R	9432029	9432839	ps	+	exon-exon	five_prime_utr,exon,gene,transcript,CDS	4	5	3	8	5	2
3R	9432032	9432839	ps	+	exon-exon	five_prime_utr,exon,gene,transcript,CDS	2	0	3	1	2	0
3R	9445044	9446497	ps	+	exon-exon	exon,gene,transcript,CDS	0	2	8	7	3	4
3R	9621519	9622774	CG8312	+	exon-exon	five_prime_utr,transcript,gene,exon,CDS	1	2	0	2	3	0
3R	9943481	9943894	Glut4EF	+	exon-exon	transcript,three_prime_utr,gene,exon,CDS	3	1	1	0	1	1
3R	10004656	10008854	Mical	-	exon-exon	three_prime_utr,gene,exon,transcript,CDS	1	1	2	0	0	0
3R	10014990	10015926	Mical	-	exon-exon	transcript,gene,exon,CDS	2	2	4	1	0	0
3R	10372149	10373205	Rfx	-	exon-exon	five_prime_utr,transcript,gene,exon,CDS	0	0	0	0	2	0
3R	10866529	10866976	SelR	-	exon-exon	five_prime_utr,transcript,gene,exon,CDS	0	2	4	1	1	2
3R	10992905	10993605	CG34114	+	exon-exon	five_prime_utr,transcript,gene,exon,CDS	0	0	0	0	0	1
3R	11012014	11013428	CG34114	+	exon-exon	transcript,gene,exon,CDS	0	0	0	0	0	1
3R	11023468	11023817	CG34114	+	exon-exon	transcript,gene,exon,CDS	0	0	0	0	2	3
3R	11592367	11604283	Jupiter	-	exon-exon	five_prime_utr,transcript,gene,exon,CDS	0	0	0	0	0	4
3R	13019342	13021642	CtBP	+	exon-exon	five_prime_utr,transcript,gene,exon,CDS	0	0	2	0	1	0
3R	13019342	13025044	CtBP	+	exon-exon	five_prime_utr,transcript,gene,exon,CDS	0	0	0	0	0	1
3R	13232679	13233124	Ace	-	exon-exon	transcript,gene,exon,CDS	0	1	0	1	1	2
3R	13243219	13244399	Ace	-	exon-exon	transcript,gene,exon,CDS	1	0	0	0	0	2
3R	13430923	13431353	yrt	-	exon-exon	transcript,gene,exon,CDS	2	2	0	12	6	10
3R	13757183	13757783	CG34383	+	exon-exon	three_prime_utr,gene,exon,transcript,CDS	3	2	0	0	0	0
3R	13757183	13757792	CG34383	+	exon-intron	three_prime_utr,gene,exon,transcript,CDS	1	1	0	0	2	1
3R	14066541	14067152	foxo	+	exon-exon	five_prime_utr,exon,gene,transcript,CDS	4	2	5	3	4	1
3R	14341222	14345184	NK7.1	-	exon-exon	five_prime_utr,transcript,gene,exon,CDS	0	3	3	2	0	0
3R	14344225	14345184	NK7.1	-	exon-exon	five_prime_utr,transcript,gene,exon,CDS	3	0	0	1	0	0
3R	14427037	14433205	cv-c	-	exon-exon	five_prime_utr,transcript,gene,exon,CDS	0	0	0	2	0	0
3R	14583051	14593215	stumps	+	exon-exon	five_prime_utr,transcript,gene,exon,CDS	0	0	0	0	0	2
3R	14592282	14593215	stumps	+	exon-exon	transcript,gene,exon,CDS	0	1	0	0	1	1
3R	14668866	14671803	Meltrin	-	exon-exon	transcript,gene,exon,CDS	0	1	0	2	0	0
3R	14859309	14860067	btsz	-	exon-exon	five_prime_utr,transcript,gene,exon,CDS	0	0	0	0	0	2
3R	15284613	15285354	Tm1	+	exon-exon	five_prime_utr,transcript,gene,exon,CDS	1	0	1	0	1	0
3R	15295113	15295544	Tm1	+	exon-exon	transcript,gene,exon,CDS	1	1	2	4	3	1
3R	15954158	15955205	Sap47	+	exon-exon	exon,gene,transcript,CDS	0	0	0	0	0	1
3R	15954158	15956307	Sap47	+	exon-exon	exon,gene,transcript,CDS	0	0	1	0	0	0
3R	15954158	15957919	Sap47	+	exon-exon	exon,three_prime_utr,gene,transcript,CDS	0	0	0	0	0	1
3R	16077114	16077537	Mhcl	-	exon-exon	transcript,gene,exon,CDS	1	0	0	1	0	0
3R	16166536	16167265	CG6006	+	exon-exon	five_prime_utr,transcript,gene,exon,CDS	1	1	0	2	0	6
3R	16298470	16299689	gish	+	exon-exon	transcript,gene,exon,CDS	4	4	5	4	3	3
3R	16635546	16637111	Fas1	+	exon-exon	transcript,gene,exon,CDS	0	0	0	0	0	1
3R	17064716	17064961	Dad	+	exon-exon	transcript,gene,exon,CDS	3	2	4	4	0	4
3R	17239478	17239907	beat-IIb	-	exon-exon	exon,gene,transcript,CDS	0	0	0	0	0	1
3R	17777948	17780786	CG43102	-	exon-exon	five_prime_utr,transcript,gene,exon,CDS	0	2	2	1	0	2
3R	17966473	17967828	cpo	+	exon-exon	five_prime_utr,transcript,gene,exon,CDS	1	0	0	0	0	0
3R	18008865	18010574	cpo	+	exon-exon	transcript,three_prime_utr,gene,exon,CDS	3	1	8	1	0	1
3R	18009948	18010574	cpo	+	exon-exon	transcript,three_prime_utr,gene,exon,CDS	0	0	0	0	0	1
3R	18919423	18921319	Xrp1	+	exon-exon	five_prime_utr,transcript,gene,exon,CDS	1	0	0	1	0	0
3R	19015791	19018483	gukh	+	exon-exon	transcript,gene,exon,CDS	2	1	3	0	5	2
3R	19087405	19088300	cdi	-	exon-exon	five_prime_utr,transcript,gene,exon,CDS	1	3	4	3	0	0
3R	19141412	19142273	Ppcs	-	exon-exon	three_prime_utr,gene,exon,transcript,CDS	0	0	0	0	0	3
3R	19493965	19494318	Dys	+	exon-exon	transcript,gene,exon,CDS	3	0	0	1	1	3
3R	19763598	19764413	GluClalpha	+	exon-exon	transcript,gene,exon,CDS	0	0	0	0	0	1
3R	19827654	19829042	bnl	-	exon-exon	five_prime_utr,transcript,gene,exon,CDS	0	4	4	1	4	2
3R	19937254	19938456	Hs6st	-	exon-exon	transcript,gene,exon,CDS	0	3	0	1	0	2
3R	20226345	20228101	Nlg4	+	exon-exon	transcript,gene,exon,CDS	0	0	0	0	0	1
3R	20287949	20291086	cic	+	exon-exon	five_prime_utr,transcript,gene,exon,CDS	0	0	1	0	1	0
3R	20797144	20798409	Syp	+	exon-exon	transcript,gene,exon,CDS	0	0	2	1	0	0
3R	20963725	20964193	Atpalpha	+	exon-exon	five_prime_utr,transcript,gene,exon,CDS	1	0	1	0	0	0
3R	20992241	20994423	Calx	+	exon-exon	five_prime_utr,transcript,gene,exon,CDS	0	0	0	0	1	0
3R	21154890	21155387	SNF4Agamma	+	exon-exon	five_prime_utr,exon,gene,transcript,CDS	0	0	0	0	0	1
3R	21625165	21626850	E2f1	-	exon-exon	five_prime_utr,transcript,gene,exon,CDS	0	1	2	1	0	2
3R	21755607	21755728	CG31198	+	exon-exon	transcript,gene,exon,CDS	7	7	12	9	6	3
3R	21995520	21996787	Eip93F	+	exon-exon	transcript,gene,exon,CDS	1	0	3	0	1	3
3R	22173932	22174727	SKIP	+	exon-exon	five_prime_utr,transcript,gene,exon,CDS	1	0	0	0	0	0
3R	22728843	22730148	CG45049	+	exon-exon	five_prime_utr,transcript,gene,exon,three_prime_utr	1	0	2	1	0	1
3R	22953001	22953468	klg	+	exon-exon	transcript,gene,exon,CDS	0	0	0	0	0	1
3R	23169896	23170480	Irk1	+	exon-exon	five_prime_utr,transcript,gene,exon,CDS	3	1	2	5	3	4
3R	23197287	23197976	cnc	-	exon-exon	five_prime_utr,transcript,gene,exon,CDS	4	2	5	3	3	0
3R	23209342	23209883	cnc	-	exon-exon	transcript,gene,exon,CDS	1	2	4	0	1	0
3R	23311982	23313558	pnt	-	exon-exon	transcript,gene,exon,CDS	0	1	0	0	0	0
3R	23337896	23340527	pnt	-	exon-exon	five_prime_utr,transcript,gene,exon,CDS	1	0	1	1	0	1
3R	23359310	23359393	RpS3	+	exon-exon	transcript,gene,exon,CDS	2	1	2	5	0	0
3R	23614377	23615206	CG31145	-	exon-exon	transcript,gene,exon,CDS	0	2	1	0	0	0
3R	23622371	23627460	CG31145	-	exon-exon	five_prime_utr,transcript,gene,exon,CDS	0	0	0	1	0	0
3R	23806626	23808029	CG33111	-	exon-exon	five_prime_utr,transcript,gene,exon,CDS	3	2	5	2	1	0
3R	23829957	23830329	CG34355	+	exon-exon	transcript,gene,exon,CDS	0	0	0	0	0	2
3R	23829957	23845462	CG34355	+	exon-exon	transcript,gene,exon,CDS	0	0	2	0	0	0
3R	24012983	24013628	KrT95D	-	exon-exon	transcript,gene,exon,CDS	0	0	1	0	0	0
3R	24451895	24452633	nAChRalpha1	-	exon-exon	five_prime_utr,transcript,gene,exon	0	0	0	0	0	1
3R	24677244	24691933	slo	+	exon-exon	transcript,gene,exon,CDS	0	1	0	0	0	0
3R	24687187	24687905	slo	+	exon-exon	transcript,gene,exon,CDS	0	0	0	0	0	2
3R	24694957	24699426	slo	+	exon-exon	transcript,gene,exon,CDS	0	0	0	0	1	0
3R	24694957	24703307	slo	+	exon-exon	transcript,gene,exon,CDS	0	0	0	0	0	1
3R	25396712	25397562	Fur1	-	exon-exon	five_prime_utr,transcript,gene,exon,CDS	0	0	0	1	1	0
3R	25546161	25546505	msi	+	intron-intron	gene,transcript	0	0	1	0	0	0
3R	25564080	25600737	msi	+	exon-exon	transcript,gene,exon,CDS	0	0	0	0	0	1
3R	25574884	25584453	msi	+	exon-exon	five_prime_utr,transcript,gene,exon,CDS	0	0	0	0	0	1
3R	25709291	25710147	LpR2	-	exon-exon	transcript,gene,exon,CDS	3	1	3	2	1	6
3R	25710025	25739622	LpR2	-	exon-exon	five_prime_utr,transcript,gene,exon,CDS	7	7	17	11	4	13
3R	25889655	25890278	Lnk	+	exon-exon	five_prime_utr,exon,gene,transcript,CDS	1	0	0	0	0	1
3R	26045469	26045827	gro	+	exon-exon	transcript,gene,exon,CDS	4	5	7	1	1	3
3R	26554357	26555651	scrib	+	exon-exon	transcript,gene,exon,CDS	6	1	4	4	3	2
3R	26578721	26581022	scrib	+	exon-exon	transcript,gene,exon,CDS	1	0	0	0	0	0
3R	26598577	26599293	scrib	+	exon-exon	transcript,gene,exon,CDS	0	0	0	0	0	1
3R	26701516	26703822	amon	-	exon-exon	transcript,gene,exon,CDS	0	1	0	1	0	0
3R	26702474	26702872	amon	-	exon-exon	transcript,gene,exon,CDS	0	0	0	0	0	1
3R	26848661	26849549	Lerp	-	exon-exon	transcript,gene,exon,CDS	1	0	2	0	1	1
3R	26855573	26856297	Lerp	-	exon-exon	transcript,gene,exon,CDS	0	1	1	6	3	4
3R	26924634	26925261	sda	+	exon-exon	five_prime_utr,transcript,gene,exon,CDS	7	6	7	3	0	0
3R	27232473	27233681	CG31064	-	exon-exon	transcript,gene,exon,CDS	1	0	0	0	0	0
3R	27972921	27974342	betaTub97EF	-	exon-exon	exon,gene,transcript,CDS	0	0	2	0	0	0
3R	28078161	28078632	CG34362	+	exon-exon	transcript,gene,exon,CDS	0	0	0	0	0	1
3R	28235075	28235453	CG34354	+	exon-exon	transcript,gene,exon,CDS	0	0	0	0	0	1
3R	28333709	28334707	larp	-	exon-exon	five_prime_utr,transcript,gene,exon,CDS	2	1	7	7	3	6
3R	28727525	28729049	htt	+	exon-exon	transcript,gene,exon,CDS	0	0	1	0	2	0
3R	29500719	29501488	Trc8	-	exon-exon	transcript,gene,exon,CDS	3	4	5	3	3	1
3R	29597241	29597473	alph	+	exon-exon	exon,three_prime_utr,gene,transcript,CDS	0	0	0	0	0	1
3R	29862901	29862957	RpS8	+	exon-exon	transcript,gene,exon,CDS	5	3	3	1	2	2
3R	30067075	30068420	sima	+	exon-exon	transcript,gene,exon,CDS	3	1	3	1	4	4
3R	30109295	30110618	sima	+	exon-exon	transcript,gene,exon,CDS	4	1	1	4	2	0
3R	30479119	30479780	PH4alphaEFB	+	exon-exon	transcript,gene,exon,CDS	0	0	0	1	0	0
3R	30571809	30573072	tmod	+	exon-exon	transcript,gene,exon,CDS	0	0	1	0	0	0
3R	30816875	30818207	cindr	+	exon-exon	five_prime_utr,transcript,gene,exon,CDS	0	0	0	0	1	0
3R	30915940	30916721	Ptx1	+	exon-exon	five_prime_utr,transcript,gene,exon,CDS	6	9	6	5	5	3
3R	31150394	31150712	Gycbeta100B	+	exon-exon	transcript,gene,exon,CDS	0	0	0	0	0	2
3R	31351268	31351821	CG34347	+	exon-exon	transcript,gene,exon,CDS	1	0	0	1	0	0
3R	31595434	31595520	RpL6	-	exon-exon	exon,gene,transcript,CDS	3	8	4	2	1	1
3R	32010577	32011102	heph	-	intron-intron	gene,transcript	0	0	1	0	0	0
4	72321	72862	pan	+	exon-exon	five_prime_utr,exon,gene,transcript,CDS	8	1	2	2	5	2
4	72321	75165	pan	+	exon-exon	five_prime_utr,exon,gene,transcript,CDS	1	1	0	0	0	1
4	72321	87166	pan	+	exon-exon	five_prime_utr,exon,gene,transcript,CDS	2	1	0	2	1	1
4	75068	87166	pan	+	exon-exon	transcript,gene,exon,CDS	0	0	0	0	0	4
4	85712	87166	pan	+	exon-exon	transcript,gene,exon,CDS	0	2	1	0	1	0
4	94423	95002	pan	+	exon-exon	transcript,gene,exon,CDS	0	0	0	1	0	2
4	185827	186840	CG2316	-	exon-exon	transcript,gene,exon,CDS	0	1	2	0	0	0
4	189998	191386	CG2316	-	exon-exon	five_prime_utr,transcript,gene,exon	1	1	0	0	0	0
4	247131	247204	dpr7	-	exon-exon	three_prime_utr,gene,exon,transcript	0	0	0	0	0	1
4	390425	391544	Lin29	-	exon-exon	five_prime_utr,transcript,gene,exon,CDS	0	0	1	1	0	0
4	449924	450509	CaMKI	+	exon-exon	transcript,gene,exon,CDS	9	6	11	10	10	53
4	450242	450509	CaMKI	+	exon-exon	five_prime_utr,transcript,gene,exon,CDS	0	0	8	1	0	6
4	473147	474768	Asator	-	exon-exon	three_prime_utr,gene,exon,transcript,CDS	1	0	0	0	0	0
4	474960	477102	Asator	-	exon-exon	transcript,gene,exon,CDS	0	0	0	0	0	5
4	521473	526520	zfh2	+	exon-exon	five_prime_utr,transcript,gene,exon,CDS	1	0	0	0	0	0
4	680440	681135	CG11360	+	exon-exon	five_prime_utr,transcript,gene,exon,CDS	0	1	0	1	0	0
4	822307	823618	Sox102F	-	intron-exon	five_prime_utr,exon,gene,transcript	0	0	1	0	1	0
4	822337	823618	Sox102F	-	intron-exon	five_prime_utr,exon,gene,transcript	0	0	0	0	1	0
4	823501	824448	Sox102F	-	exon-intron	transcript,gene,exon,CDS	0	0	0	0	0	1
4	882617	883641	unc-13	-	exon-exon	transcript,gene,exon,CDS	0	1	0	0	0	2
4	925083	926661	eIF4G	-	exon-exon	transcript,gene,exon,CDS	1	0	0	1	1	1
4	938332	939117	mGluR	+	exon-exon	five_prime_utr,transcript,gene,exon,CDS	0	0	0	0	0	3
4	953513	955050	4E-T	-	exon-exon	transcript,gene,exon,CDS	2	1	1	0	1	3
4	992066	997883	toy	+	exon-exon	transcript,gene,exon,CDS	0	0	1	0	0	0
4	992066	998705	toy	+	exon-exon	transcript,gene,exon,CDS	0	0	0	0	0	2
4	1004158	1004618	toy	+	exon-exon	transcript,gene,exon,CDS	0	0	0	0	0	1
4	1022242	1023680	PlexA	-	exon-exon	five_prime_utr,transcript,gene,exon,CDS	6	5	5	5	1	9
4	1070749	1070923	Rfabg	+	exon-exon	transcript,gene,exon,CDS	0	0	0	0	1	0
4	1074667	1074896	Rfabg	+	exon-exon	transcript,gene,exon,CDS	0	0	0	0	0	1
4	1117851	1121622	Cals	-	exon-exon	five_prime_utr,transcript,gene,exon,CDS	0	0	0	0	0	1
4	1119937	1120801	Cals	-	exon-exon	transcript,gene,exon,CDS	3	1	3	1	0	1
4	1129435	1130586	CG11155	+	exon-exon	transcript,gene,exon,CDS	5	10	16	10	5	12
4	1193560	1196477	PIP4K	-	exon-exon	five_prime_utr,exon,gene,transcript,CDS	0	0	0	1	0	0
4	1233129	1233510	Caps	+	exon-exon	five_prime_utr,transcript,gene,exon,CDS	0	0	0	0	1	0
4	1247102	1250883	Caps	+	exon-exon	transcript,gene,exon,CDS	0	0	0	0	0	4
4	1247102	1255998	Caps	+	exon-exon	transcript,gene,exon,CDS	0	0	0	0	0	2
4	1248303	1248836	Caps	+	exon-exon	transcript,gene,exon,CDS	0	0	0	0	0	4
X	737169	741876	sdk	+	exon-exon	transcript,gene,exon,CDS	0	0	0	0	0	1
X	950364	950839	CG3690	-	exon-exon	exon,gene,transcript,CDS	18	17	22	17	10	11
X	1225434	1226282	CG3638	-	exon-exon	transcript,gene,exon,CDS	1	0	0	0	1	2
X	1251172	1252096	Atf3	-	exon-exon	five_prime_utr,transcript,gene,exon,CDS	0	4	1	3	1	4
X	1309859	1316161	DAAM	-	exon-exon	five_prime_utr,transcript,gene,exon	0	0	0	0	0	3
X	2641125	2642093	sgg	+	exon-exon	five_prime_utr,transcript,gene,exon,CDS	2	1	1	1	1	3
X	2671121	2673618	sgg	+	exon-exon	transcript,gene,exon,CDS	1	0	0	1	1	0
X	3244735	3246685	dnc	+	exon-exon	five_prime_utr,transcript,gene,exon,CDS	0	2	1	1	0	0
X	3514868	3524031	CG32791	-	exon-exon	five_prime_utr,transcript,gene,exon,CDS	0	0	0	0	0	1
X	3519825	3520133	CG32791	-	exon-exon	exon,gene,transcript,CDS	1	0	0	0	1	1
X	3519825	3524031	CG32791	-	exon-exon	five_prime_utr,exon,gene,transcript,CDS	1	0	0	0	0	0
X	3692953	3693932	Mnt	+	exon-exon	five_prime_utr,transcript,gene,exon,CDS	1	1	1	1	0	1
X	3721376	3721647	tlk	+	exon-exon	five_prime_utr,transcript,gene,exon,CDS	1	0	1	1	0	0
X	4450688	4451039	bi	+	exon-exon	transcript,gene,exon,CDS	0	0	1	0	0	0
X	5396184	5396600	SK	+	exon-exon	transcript,gene,exon,CDS	1	0	1	0	0	0
X	5398065	5398762	SK	+	exon-exon	transcript,gene,exon,CDS	1	0	0	0	0	0
X	5711477	5711803	CG33080	-	exon-exon	five_prime_utr,exon,gene,transcript,CDS	2	0	2	3	0	2
X	5761169	5762681	MAPk-Ak2	-	exon-exon	five_prime_utr,transcript,gene,exon,CDS	1	0	0	2	2	0
X	6128378	6132313	Ca-alpha1T	-	exon-exon	transcript,gene,exon,CDS	0	0	0	0	0	3
X	6128393	6130656	Ca-alpha1T	-	exon-exon	transcript,gene,exon,CDS	0	0	0	0	0	1
X	6128393	6132313	Ca-alpha1T	-	exon-exon	transcript,gene,exon,CDS	0	0	0	0	0	2
X	6630705	6631105	pigs	+	exon-exon	five_prime_utr,transcript,gene,exon,CDS	2	0	2	1	1	1
X	6644562	6645338	pigs	+	exon-exon	transcript,gene,exon,CDS	1	3	3	0	0	2
X	6665000	6665686	Ctr1A	+	exon-exon	five_prime_utr,transcript,gene,exon,CDS	0	1	0	0	0	1
X	6772227	6772894	COQ7	+	exon-exon	transcript,gene,exon,CDS	0	1	0	1	0	0
X	7660406	7663554	ct	+	exon-exon	transcript,gene,exon,CDS	1	0	0	0	0	0
X	8191812	8192161	sdt	+	exon-exon	transcript,gene,exon,CDS	0	0	0	0	0	7
X	8191812	8204303	sdt	+	exon-exon	five_prime_utr,transcript,gene,exon,CDS	0	0	0	0	0	1
X	8208797	8210680	sdt	+	exon-exon	five_prime_utr,transcript,gene,exon,CDS	0	0	0	0	0	1
X	8301779	8307300	nAChRalpha3	-	exon-exon	transcript,gene,exon,CDS	0	0	0	0	0	1
X	8640360	8642867	oc	-	exon-exon	five_prime_utr,transcript,gene,exon,CDS	0	0	0	0	0	1
X	9096766	9098413	CG7766	-	exon-exon	transcript,gene,exon,CDS	1	2	1	0	0	4
X	9332454	9333622	CG34449	-	exon-exon	transcript,gene,exon,CDS	0	1	0	0	0	0
X	9643657	9644367	l(1)G0232	-	exon-exon	five_prime_utr,transcript,gene,exon,CDS	0	0	1	1	2	0
X	10053923	10054102	Yp1	+	exon-exon	exon,gene,transcript,CDS	1	0	0	0	0	0
X	10060448	10061348	CG15312	-	exon-exon	transcript,gene,exon,CDS	0	2	1	0	0	0
X	10122056	10123204	RhoU	+	exon-exon	five_prime_utr,transcript,gene,exon,CDS	1	0	0	0	0	0
X	10224919	10226655	CG34408	+	exon-exon	transcript,gene,exon,CDS	2	1	1	0	0	0
X	10519348	10523564	spri	-	exon-exon	five_prime_utr,transcript,gene,exon,CDS	0	0	1	0	1	0
X	10575390	10576156	spri	-	exon-exon	transcript,gene,exon,CDS	0	1	1	1	1	0
X	10813249	10814093	Imp	-	exon-exon	five_prime_utr,transcript,gene,exon,CDS	1	0	0	0	0	0
X	11222019	11222254	CG44422	-	exon-exon	three_prime_utr,gene,exon,transcript	0	0	0	0	0	3
X	11395240	11396103	dlg1	+	exon-exon	exon,gene,transcript,CDS	2	2	0	0	2	5
X	11395240	11396571	dlg1	+	exon-exon	exon,gene,transcript,CDS	1	0	0	1	1	0
X	11395240	11400832	dlg1	+	exon-exon	exon,gene,transcript,CDS	0	1	1	0	2	1
X	11397825	11398822	dlg1	+	exon-exon	transcript,gene,exon,CDS	0	0	0	0	0	3
X	11814697	11815539	CG1578	-	exon-exon	five_prime_utr,transcript,gene,exon,CDS	0	0	1	0	0	0
X	12285501	12287054	Ten-a	+	exon-exon	transcript,gene,exon,CDS	0	0	0	0	0	2
X	12316764	12319427	Ten-a	+	exon-exon	transcript,gene,exon,CDS	0	0	0	0	0	1
X	12475640	12475997	CG42258	+	exon-exon	five_prime_utr,transcript,gene,exon,CDS	2	1	3	1	0	0
X	12607698	12608865	Sec16	+	exon-exon	transcript,three_prime_utr,gene,exon,CDS	0	0	0	0	0	2
X	12607698	12608954	Sec16	+	exon-exon	transcript,three_prime_utr,gene,exon,CDS	0	0	0	0	0	1
X	12607698	12609348	Sec16	+	exon-exon	transcript,three_prime_utr,gene,exon,CDS	0	0	0	0	0	2
X	12794095	12794584	Pde9	-	exon-exon	exon,gene,transcript,CDS	0	0	1	0	0	0
X	12829710	12832340	Pde9	-	exon-exon	five_prime_utr,transcript,gene,exon,CDS	0	1	0	0	0	1
X	13031715	13032916	rad	+	exon-exon	transcript,gene,exon,CDS	0	0	0	0	0	4
X	13072228	13073088	rad	+	exon-exon	transcript,gene,exon,CDS	0	0	0	0	0	1
X	13081513	13083098	hep	-	exon-exon	three_prime_utr,gene,exon,transcript,CDS	2	3	4	2	4	2
X	13085596	13087140	hep	-	exon-exon	transcript,gene,exon,CDS	2	2	1	1	1	1
X	13219748	13220146	mew	-	exon-exon	transcript,gene,exon,CDS	9	5	14	18	3	13
X	13264917	13270642	HDAC4	-	exon-exon	exon,three_prime_utr,gene,transcript,CDS	1	0	0	0	0	0
X	13276435	13282229	HDAC4	-	exon-exon	five_prime_utr,transcript,gene,exon,CDS	2	0	0	0	0	2
X	13373863	13374385	CG1640	+	exon-exon	five_prime_utr,transcript,gene,exon,CDS	0	0	2	0	0	0
X	13584861	13586092	Tango13	+	exon-exon	exon,gene,transcript,CDS	0	1	0	2	1	1
X	13750316	13752027	Pdcd4	-	exon-exon	five_prime_utr,exon,gene,transcript,CDS	0	0	0	1	0	0
X	13767787	13770142	rdgB	+	exon-exon	five_prime_utr,transcript,gene,exon,CDS	0	0	1	0	0	0
X	14946271	14946481	pdgy	-	exon-exon	transcript,gene,exon,CDS	2	0	2	1	2	0
X	15073341	15074374	Lsd-2	-	exon-exon	transcript,gene,exon,CDS	0	1	4	1	0	0
X	15310378	15311216	gce	+	exon-exon	five_prime_utr,exon,gene,transcript,CDS	4	3	17	2	3	2
X	15392370	15400814	Cngl	-	exon-exon	transcript,gene,exon,CDS	0	0	0	0	0	1
X	15589625	15590953	CG9220	-	exon-exon	five_prime_utr,transcript,gene,exon,CDS	0	1	1	1	0	0
X	15819596	15820553	sd	+	exon-exon	five_prime_utr,transcript,gene,exon,CDS	0	1	4	0	0	0
X	15936799	15937031	Stim	-	exon-exon	transcript,three_prime_utr,gene,exon,CDS	7	1	25	4	4	6
X	15959803	15960912	mmd	-	intron-exon	exon,gene,transcript,CDS	0	0	0	0	0	1
X	16503990	16514184	para	-	exon-exon	three_prime_utr,gene,exon,transcript,CDS	0	0	0	0	0	3
X	16744614	16745953	CG9634	-	exon-exon	five_prime_utr,transcript,gene,exon,CDS	1	3	6	3	4	3
X	16769853	16771695	if	-	exon-exon	transcript,gene,exon,CDS	0	0	1	1	0	0
X	17720587	17721615	CG42684	+	exon-exon	exon,gene,transcript,CDS	1	0	0	1	0	4
X	17918328	17918971	CG6847	+	exon-exon	five_prime_utr,exon,gene,transcript,CDS	3	0	0	2	0	1
X	17940720	17941157	Sh	-	exon-exon	three_prime_utr,gene,exon,transcript,CDS	0	0	0	0	0	1
X	18039085	18040383	Sh	-	exon-exon	five_prime_utr,transcript,gene,exon,CDS	0	0	1	0	0	9
X	18113258	18114646	wupA	-	exon-exon	five_prime_utr,transcript,gene,exon,CDS	0	0	3	2	1	0
X	18372031	18373455	CrebB	+	exon-exon	five_prime_utr,exon,gene,transcript,CDS	9	8	18	10	14	7
X	18689991	18690987	Cyp18a1	-	exon-exon	transcript,gene,exon,CDS	0	0	0	0	1	0
X	18713357	18713950	CCKLR-17D1	-	exon-exon	transcript,gene,exon,CDS	0	0	0	0	0	1
X	19321656	19324891	out	-	exon-intergenic	five_prime_utr,transcript,gene,exon,not_annotated	2	3	3	3	1	1
X	21060492	21061557	bves	+	exon-exon	five_prime_utr,transcript,gene,exon,CDS	3	0	1	1	1	0
X	21060495	21061557	bves	+	exon-exon	five_prime_utr,transcript,gene,exon,CDS	1	1	1	1	0	1
X	21211080	21211799	CG32521	-	exon-exon	five_prime_utr,transcript,gene,exon,CDS	1	0	1	2	0	1
X	21376120	21376666	slgA	+	exon-exon	five_prime_utr,exon,gene,transcript,CDS	1	0	0	1	0	0
X	21396856	21396988	lcs	-	exon-exon	exon,gene,transcript,CDS	1	0	2	0	0	0
X	21396880	21396988	lcs	-	exon-exon	exon,gene,transcript,CDS	0	1	0	0	0	0
X	21396907	21396988	lcs	-	exon-exon	exon,gene,transcript,CDS	10	5	10	0	0	0
X	21396926	21396988	lcs	-	exon-exon	exon,gene,transcript,CDS	4	2	0	0	0	0
X	21397019	21397072	lcs	-	exon-exon	exon,gene,transcript,CDS	0	1	0	0	0	0
X	21397019	21397090	lcs	-	exon-exon	exon,gene,transcript,CDS	1	0	0	0	0	0
X	21431598	21432153	CG42343	-	exon-exon	transcript,gene,exon,CDS	0	0	0	0	0	1
X	22457427	22458260	CG14619	+	exon-exon	five_prime_utr,transcript,gene,exon,CDS	1	0	0	0	0	1
X	22493481	22494275	l(1)G0196	+	exon-exon	exon,gene,transcript,CDS	1	0	1	0	0	3
X	22493481	22496861	l(1)G0196	+	exon-exon	exon,gene,transcript,CDS	0	0	0	1	0	0
X	22493481	22503740	l(1)G0196	+	exon-exon	exon,gene,transcript,CDS	0	1	5	0	2	0
X	22495491	22503740	l(1)G0196	+	exon-exon	transcript,gene,exon,CDS	0	0	0	0	0	1
X	22507108	22507965	l(1)G0196	+	exon-exon	transcript,three_prime_utr,gene,exon,CDS	3	0	5	2	0	3
dmel_mitochondrion_genome	2783	2861	mt:CoI	+	exon-exon	transcript,gene,exon,CDS	11	6	16	1	4	3

## Sheet: Fat body Day 30
Chr	Start	End	Gene	Strand	Start-End Region	OverallRegion	S_070-F_LKci-L__wt_p-_30-Fatb-REP_1-READ_1.Chimeric.out.junction	S_071-F_LKci-L__wt_p-_30-Fatb-REP_2-READ_1.Chimeric.out.junction	S_072-F_LKci-L__wt_p-_30-Fatb-REP_3-READ_1.Chimeric.out.junction	S_082-F_LKci-L_dil_p-_30-Fatb-REP_1-READ_1.Chimeric.out.junction	S_083-F_LKci-L_dil_p-_30-Fatb-REP_2-READ_1.Chimeric.out.junction	S_084-F_LKci-L_dil_p-_30-Fatb-REP_3-READ_1.Chimeric.out.junction
2L	74903	75366	galectin	+	exon-exon	five_prime_utr,transcript,gene,exon,CDS	0	0	2	0	1	0
2L	334120	334257	Plc21C	+	exon-exon	transcript,gene,exon,CDS	0	2	0	1	1	3
2L	1061234	1062213	S	-	exon-exon	five_prime_utr,transcript,gene,exon,CDS	0	0	3	3	0	0
2L	1191403	1192625	CG5001	+	exon-exon	five_prime_utr,transcript,gene,exon,CDS	2	0	1	3	2	1
2L	1690117	1690755	chinmo	+	exon-exon	five_prime_utr,transcript,gene,exon,CDS	0	1	0	0	0	0
2L	1741660	1742260	CG17646	+	exon-exon	five_prime_utr,exon,gene,transcript,CDS	110	65	128	72	80	83
2L	1741660	1743779	CG17646	+	exon-exon	five_prime_utr,exon,gene,transcript,CDS	37	31	58	31	32	28
2L	1741660	1746029	CG17646	+	exon-exon	five_prime_utr,exon,gene,transcript,CDS	18	13	27	6	13	8
2L	1875012	1876591	CG31663	-	exon-exon	transcript,gene,exon,CDS	0	0	1	0	0	0
2L	2495374	2495888	oaf	+	exon-exon	transcript,gene,exon,CDS	1	0	0	0	0	0
2L	2793175	2798836	Syt1	-	exon-exon	five_prime_utr,exon,CDS,three_prime_utr,gene,transcript	0	0	0	0	1	0
2L	2808980	2810643	daw	+	exon-exon	five_prime_utr,transcript,gene,exon,CDS	9	4	29	5	6	5
2L	2870689	2871688	CG31694	-	exon-exon	transcript,gene,exon,CDS	4	3	11	3	0	4
2L	3080651	3081268	toc	-	exon-exon	exon,gene,transcript,CDS	2	0	2	0	0	0
2L	3094217	3098065	toc	-	exon-exon	transcript,gene,exon,CDS	2	1	0	1	0	0
2L	3678211	3678464	CG34340	+	exon-exon	transcript,gene,exon,CDS	0	1	0	0	0	0
2L	4079504	4080022	ed	+	exon-exon	transcript,gene,exon,CDS	0	0	0	1	1	0
2L	4336450	4336957	Atet	+	exon-exon	five_prime_utr,transcript,gene,exon,CDS	0	0	0	0	3	0
2L	4504777	4513761	dp	-	exon-exon	transcript,gene,exon,CDS	0	0	2	0	0	0
2L	4843540	4844772	mxt	-	exon-exon	transcript,gene,exon,CDS	4	5	3	0	4	6
2L	4987907	4991262	CG34126	+	exon-exon	transcript,gene,exon,CDS	3	1	2	2	0	1
2L	4990308	4991262	CG34126	+	exon-exon	transcript,gene,exon,CDS	5	2	10	2	3	2
2L	5146993	5148882	Msp300	+	exon-exon	five_prime_utr,transcript,gene,exon,CDS	2	0	0	1	1	0
2L	5204463	5204903	Msp300	+	exon-exon	transcript,gene,exon,CDS	1	1	1	0	1	1
2L	5274019	5275780	Bsg25D	-	exon-exon	transcript,gene,exon,CDS	7	7	14	9	3	3
2L	5640287	5640663	CG31646	-	exon-exon	transcript,gene,exon,CDS	0	0	0	0	1	0
2L	5845305	5845952	TrissinR	+	exon-exon	five_prime_utr,exon,gene,transcript,CDS	2	0	0	0	1	0
2L	5850831	5853258	TrissinR	+	exon-exon	transcript,gene,exon,CDS	1	0	2	0	0	0
2L	6196544	6196996	CG34380	+	exon-exon	transcript,gene,exon,CDS	1	0	0	0	0	0
2L	6699765	6700619	Tsp	-	exon-exon	transcript,gene,exon,CDS	2	1	0	0	1	1
2L	7040473	7041159	milt	+	exon-exon	five_prime_utr,transcript,gene,exon,CDS	2	2	1	1	0	0
2L	7107141	7107551	Pvf3	-	exon-exon	transcript,gene,exon,CDS	1	0	0	0	0	0
2L	7209349	7209653	CG13784	-	exon-exon	transcript,gene,exon,CDS	31	20	76	33	21	25
2L	7234527	7234997	Ndae1	-	exon-exon	transcript,gene,exon,CDS	16	11	27	10	5	5
2L	7655054	7656463	Slob	-	exon-exon	five_prime_utr,transcript,gene,exon,CDS	0	1	0	0	0	0
2L	7655545	7656463	Slob	-	exon-exon	five_prime_utr,transcript,gene,exon,CDS	0	0	0	0	0	1
2L	8105692	8107880	Bsg	+	exon-exon	transcript,gene,exon,CDS	1	2	0	0	1	0
2L	8176573	8182049	Piezo	+	exon-exon	transcript,gene,exon,CDS	5	3	2	2	2	0
2L	8223825	8226606	Pvr	-	exon-exon	transcript,gene,exon,CDS	5	7	11	9	4	6
2L	8283409	8284220	Btk29A	-	exon-exon	five_prime_utr,transcript,gene,exon,CDS	4	10	22	12	17	13
2L	8283409	8298340	Btk29A	-	exon-exon	five_prime_utr,transcript,gene,exon,CDS	2	2	1	1	0	0
2L	8563739	8564296	Sema-1a	+	exon-exon	five_prime_utr,transcript,gene,exon,CDS	1	0	0	0	0	0
2L	8662457	8663251	Sema-1a	+	exon-exon	transcript,gene,exon,CDS	1	0	0	0	0	0
2L	8664158	8665518	Sema-1a	+	exon-exon	transcript,three_prime_utr,gene,exon,CDS	1	0	2	0	0	0
2L	9154659	9156594	CG32982	+	exon-exon	transcript,gene,exon,CDS	1	1	0	0	0	0
2L	9227529	9235263	tai	+	intron-exon	exon,gene,transcript,CDS	2	0	1	1	1	0
2L	9233988	9235263	tai	+	exon-exon	transcript,gene,exon,CDS	6	2	14	11	19	6
2L	9503593	9504813	CG33298	+	exon-exon	five_prime_utr,exon,gene,transcript,CDS	6	2	2	2	4	4
2L	9722761	9727256	Nckx30C	-	exon-exon	transcript,gene,exon,CDS	1	0	0	0	0	0
2L	9732916	9733532	Nckx30C	-	exon-exon	transcript,gene,exon,CDS	1	0	1	1	0	0
2L	9905875	9906443	CG13124	-	exon-exon	five_prime_utr,transcript,gene,exon,CDS	4	0	3	1	1	0
2L	10126001	10127877	CG44153	-	exon-exon	transcript,gene,exon,CDS	0	0	1	0	0	0
2L	10409974	10410051	RpS27A	+	exon-exon	transcript,gene,exon,CDS	1	1	2	6	2	3
2L	10812287	10813445	Nos	-	exon-exon	three_prime_utr,gene,exon,transcript,CDS	0	0	0	1	0	2
2L	10816024	10818566	Nos	-	exon-exon	transcript,gene,exon,CDS	0	0	0	1	0	0
2L	10923147	10923670	dpr2	-	exon-exon	transcript,gene,exon,CDS	0	0	0	1	0	0
2L	10923147	10925510	dpr2	-	exon-exon	transcript,gene,exon,CDS	2	0	0	0	0	0
2L	11798665	11800322	crol	-	exon-exon	exon,gene,transcript,CDS	1	1	0	0	0	0
2L	11833260	11835651	Pde1c	-	exon-exon	five_prime_utr,transcript,gene,exon,CDS	0	0	0	1	0	0
2L	12240868	12241780	aret	+	exon-exon	five_prime_utr,transcript,gene,exon,CDS	5	4	10	7	3	3
2L	12407185	12409623	vir-1	-	exon-exon	transcript,gene,exon,CDS	2	3	10	4	1	2
2L	12516484	12517185	bun	-	exon-exon	transcript,gene,exon,CDS	0	0	0	0	1	0
2L	12536275	12537419	bun	-	exon-exon	transcript,gene,exon,CDS	2	4	2	0	2	0
2L	12593625	12594670	nub	+	exon-exon	five_prime_utr,transcript,gene,exon,CDS	0	0	0	1	0	0
2L	13348768	13348857	CG16826	+	exon-exon	exon,three_prime_utr,gene,transcript,CDS	0	0	0	1	1	0
2L	14195733	14197867	Dyrk2	-	exon-exon	five_prime_utr,transcript,gene,exon,CDS	0	0	2	0	0	0
2L	14196927	14197867	Dyrk2	-	exon-exon	five_prime_utr,transcript,gene,exon,CDS	2	0	0	1	0	0
2L	14610684	14611916	osp	-	exon-exon	exon,gene,transcript,CDS	0	0	1	0	0	0
2L	14743482	14743541	CG34166	+	exon-exon	transcript,gene,exon,CDS	18	8	22	10	12	12
2L	16174416	16175007	Ca-alpha1D	+	exon-exon	transcript,gene,exon,CDS	14	1	0	1	1	1
2L	16322960	16323517	cact	-	exon-exon	transcript,gene,exon,CDS	1	2	6	1	4	3
2L	16690902	16692124	grp	+	exon-exon	five_prime_utr,transcript,gene,exon,CDS	1	0	1	0	2	0
2L	17737964	17739713	CadN	-	exon-exon	five_prime_utr,transcript,gene,exon,CDS	0	0	0	0	0	1
2L	18062362	18063932	rdo	+	exon-exon	transcript,gene,exon,CDS	1	0	0	0	0	0
2L	18187212	18201386	CG42750	-	exon-exon	exon,gene,transcript,CDS	0	1	0	0	0	0
2L	18540629	18543715	Pde11	-	exon-exon	transcript,gene,exon,CDS	4	0	5	1	0	1
2L	19409404	19410643	Pax	-	exon-exon	transcript,gene,exon,CDS	2	2	9	1	4	0
2L	19600858	19611626	Lar	+	exon-exon	five_prime_utr,transcript,gene,exon,CDS	1	0	0	0	2	0
2L	19644268	19644635	Lar	+	exon-exon	transcript,gene,exon,CDS	1	0	1	0	0	0
2L	19714889	19715953	Lar	+	exon-exon	transcript,gene,exon,CDS	1	0	1	0	1	2
2L	20334081	20336549	spir	+	exon-exon	transcript,gene,exon,CDS	0	0	1	0	0	0
2L	20334621	20336549	spir	+	exon-exon	transcript,gene,exon,CDS	2	1	0	1	0	2
2L	20339245	20339693	spir	+	exon-exon	transcript,gene,exon,CDS	0	0	0	2	0	1
2L	20431924	20432729	CG31688	+	exon-exon	five_prime_utr,exon,gene,transcript,CDS	4	1	7	7	6	1
2L	20648189	20648248	Uhg3	+	exon-exon	transcript,gene,exon	16	20	28	22	6	20
2L	20648198	20648248	Uhg3	+	exon-exon	transcript,gene,exon	1	4	2	0	2	0
2L	21124135	21125439	Nhe2	+	exon-exon	transcript,gene,exon,CDS	0	1	0	0	1	0
2L	21273324	21274429	CG8671	+	exon-exon	five_prime_utr,transcript,gene,exon,CDS	4	0	5	1	0	3
2L	21273324	21275806	CG8671	+	exon-exon	five_prime_utr,transcript,gene,exon,CDS	0	1	3	0	2	0
2L	21311753	21312208	crc	+	exon-exon	five_prime_utr,exon,gene,transcript,CDS	1	0	3	0	1	0
2L	21384455	21385397	nrv3	+	exon-exon	transcript,gene,exon,CDS	0	0	2	0	0	2
2L	21615103	21615676	CG2201	-	exon-exon	transcript,gene,exon,CDS	2	1	0	1	1	0
2L	21616182	21616573	CG2201	-	exon-exon	transcript,gene,exon,CDS	3	1	3	0	2	0
2L	21680518	21680612	EF2	-	intron-intron	gene,transcript	4	8	9	6	12	4
2L	21710564	21711410	CG31619	+	exon-exon	transcript,gene,exon,CDS	1	0	0	0	0	0
2L	21710564	21713308	CG31619	+	exon-exon	transcript,gene,exon,CDS	1	0	0	0	0	0
2L	21712769	21717672	CG31619	+	exon-exon	transcript,gene,exon,CDS	1	0	0	1	0	1
2L	21727006	21727573	CG31619	+	exon-exon	transcript,gene,exon,CDS	2	0	0	0	0	0
2L	22924982	22927765	lt	+	exon-exon	five_prime_utr,transcript,gene,exon,CDS	0	0	2	0	1	1
2L	22927438	22927765	lt	+	exon-exon	five_prime_utr,transcript,gene,exon,CDS	0	1	0	1	1	0
2L	22927438	22927903	lt	+	exon-intron	five_prime_utr,transcript,gene,exon,CDS	2	0	1	0	0	0
2L	22990754	22992125	cta	+	exon-exon	transcript,three_prime_utr,gene,exon,CDS	5	4	8	4	2	2
2R	642100	642363	CG45781	+	exon-exon	transcript,gene,exon,CDS	4	1	2	3	0	4
2R	803321	804121	not_annotated	-	intergenic-intergenic	not_annotated	1	1	6	1	2	1
2R	1076635	1080441	rl	+	exon-exon	five_prime_utr,transcript,gene,exon,CDS	4	3	5	2	4	3
2R	1113198	1113725	rl	+	exon-exon	transcript,gene,exon,CDS	3	1	5	3	9	1
2R	1515890	1521559	Maf1	-	exon-exon	five_prime_utr,transcript,gene,exon,CDS	0	0	0	1	0	0
2R	1926295	1926863	CG17684	-	exon-exon	transcript,gene,exon,CDS	6	0	1	1	1	0
2R	1995173	1995906	CG17684	-	exon-exon	transcript,gene,exon,CDS	2	0	0	1	0	0
2R	2053024	2053618	CG17684	-	exon-exon	transcript,gene,exon,CDS	4	1	0	0	0	0
2R	2493959	2495023	MFS17	-	intergenic-exon	not_annotated,exon,CDS,three_prime_utr,gene,transcript	0	0	1	2	2	1
2R	2520579	2522730	MFS17	-	exon-exon	transcript,gene,exon,CDS,three_prime_utr	3	0	6	3	2	4
2R	2521441	2522730	MFS17	-	exon-exon	transcript,gene,exon,CDS	6	5	3	2	2	3
2R	3900797	3901330	uex	-	exon-exon	transcript,gene,exon,CDS	4	3	4	1	1	2
2R	3918151	3919358	uex	-	exon-exon	transcript,gene,exon,CDS	7	9	7	6	7	3
2R	3918151	3933463	uex	-	exon-exon	transcript,gene,exon,CDS	3	1	3	0	1	0
2R	3933011	3933463	uex	-	exon-exon	transcript,gene,exon,CDS	8	6	10	8	8	10
2R	3933157	3933463	uex	-	exon-exon	transcript,gene,exon,CDS	14	6	27	15	10	9
2R	3938552	3938885	uex	-	exon-exon	transcript,gene,exon,CDS	31	17	33	25	25	25
2R	4029741	4030297	Haspin	+	exon-exon	transcript,gene,exon,CDS	2	3	3	4	1	3
2R	4350549	4351218	Gprk1	-	exon-exon	transcript,gene,exon,CDS	1	0	0	0	0	0
2R	4378369	4379155	Gprk1	-	exon-exon	transcript,gene,exon,CDS	0	0	0	0	0	1
2R	4560361	4563081	Stlk	+	exon-exon	exon,gene,transcript,CDS	3	2	1	1	0	2
2R	4562845	4563081	Stlk	+	exon-exon	transcript,gene,exon,CDS	0	1	0	1	0	0
2R	4599269	4607320	p120ctn	+	exon-exon	transcript,gene,exon,CDS	1	3	1	2	1	1
2R	4599269	4609275	p120ctn	+	exon-exon	transcript,gene,exon,CDS	2	5	1	1	1	2
2R	4606764	4607320	p120ctn	+	exon-exon	transcript,gene,exon,CDS	13	4	4	4	3	2
2R	4695119	4695610	Nipped-B	-	exon-exon	transcript,gene,exon,CDS	0	0	0	2	1	0
2R	4700389	4701261	Nipped-B	-	exon-exon	transcript,gene,exon,CDS	3	2	8	4	5	8
2R	4711814	4712775	Nipped-B	-	exon-exon	transcript,gene,exon,CDS	9	2	11	6	6	5
2R	5201446	5204278	Nipped-A	-	exon-exon	transcript,gene,exon,CDS	2	0	4	0	0	1
2R	5203752	5204278	Nipped-A	-	exon-exon	transcript,gene,exon,CDS	2	2	2	0	1	3
2R	5241896	5242582	Nipped-A	-	exon-exon	transcript,gene,exon,CDS	0	1	5	1	1	0
2R	5241896	5246137	Nipped-A	-	exon-exon	transcript,gene,exon,CDS	1	1	1	2	1	2
2R	5316269	5320615	sxc	+	exon-exon	exon,gene,transcript,CDS	14	9	12	8	9	1
2R	5320008	5320615	sxc	+	exon-exon	transcript,gene,exon,CDS	1	0	4	1	3	5
2R	5423750	5424239	laccase2	+	exon-exon	transcript,gene,exon,CDS	13	10	14	12	20	15
2R	5716649	5717766	ap	-	exon-exon	five_prime_utr,transcript,gene,exon,CDS	18	12	24	11	7	7
2R	5852946	5853801	dpr12	+	exon-exon	transcript,gene,exon,CDS	1	0	0	0	1	0
2R	5852946	5855682	dpr12	+	exon-exon	transcript,gene,exon,CDS	1	0	0	0	0	0
2R	6032098	6032721	SCAP	-	exon-exon	transcript,gene,exon,CDS	3	1	2	1	2	1
2R	6151830	6152550	EcR	-	exon-exon	five_prime_utr,transcript,gene,exon,CDS	5	0	0	0	1	1
2R	6233266	6234307	bin3	+	exon-exon	five_prime_utr,transcript,gene,exon,CDS	7	3	3	1	5	1
2R	6249412	6250852	Pld	+	exon-exon	five_prime_utr,transcript,gene,exon,CDS	1	1	0	3	0	1
2R	6733628	6734911	l(2)01289	-	exon-exon	transcript,gene,exon,CDS	2	1	1	2	0	4
2R	6928509	6930370	mim	-	exon-exon	transcript,gene,exon,CDS	2	2	11	4	5	2
2R	6928509	6933441	mim	-	exon-exon	transcript,gene,exon,CDS	0	0	1	0	0	0
2R	7469360	7470882	Aldh-III	-	exon-exon	transcript,gene,exon,CDS	9	3	6	4	6	6
2R	7602432	7606244	CG1358	-	exon-exon	five_prime_utr,transcript,gene,exon,CDS	1	2	2	0	0	1
2R	7725689	7729708	CG18812	-	exon-exon	five_prime_utr,transcript,gene,exon,CDS	3	0	2	4	2	2
2R	7727942	7729708	CG18812	-	exon-exon	five_prime_utr,transcript,gene,exon,CDS	1	0	0	0	2	2
2R	7848890	7851052	Dgk	-	exon-exon	transcript,gene,exon,CDS	0	1	0	0	0	1
2R	7947605	7948520	CG14764	-	exon-exon	transcript,gene,exon,CDS	7	1	8	3	0	2
2R	7982641	7985451	ACC	-	exon-exon	five_prime_utr,transcript,gene,exon,CDS	10	6	14	12	11	14
2R	7984881	7985451	ACC	-	exon-exon	five_prime_utr,transcript,gene,exon,CDS	1	8	7	6	4	5
2R	8075473	8076448	lig	+	exon-exon	transcript,three_prime_utr,gene,exon,CDS	2	0	6	0	1	1
2R	8138938	8140149	Lpin	-	exon-exon	transcript,gene,exon,CDS	25	10	58	19	15	11
2R	8347501	8348294	pdm3	+	exon-exon	five_prime_utr,exon,gene,transcript,CDS	0	0	3	0	0	0
2R	8674647	8676607	Acsl	+	exon-exon	five_prime_utr,transcript,gene,exon,CDS	6	3	12	6	5	5
2R	8678430	8679134	Acsl	+	exon-exon	transcript,gene,exon,CDS	49	18	54	28	33	24
2R	8819581	8821932	sns	+	exon-exon	transcript,gene,exon,CDS	1	0	0	1	0	0
2R	9124744	9126213	CG18659	-	exon-exon	exon,three_prime_utr,gene,transcript,CDS	1	0	0	1	3	0
2R	9125551	9126066	CG18659	-	exon-exon	exon,three_prime_utr,gene,transcript,CDS	0	0	2	1	0	0
2R	9125551	9126213	CG18659	-	exon-exon	exon,three_prime_utr,gene,transcript,CDS	7	12	30	10	9	22
2R	9231748	9232732	hig	-	exon-exon	exon,gene,transcript,CDS	3	1	1	0	0	0
2R	9265490	9267976	Pkn	-	exon-exon	five_prime_utr,transcript,gene,exon,CDS	58	49	119	60	66	52
2R	9403707	9404458	wun	-	exon-exon	transcript,gene,exon,CDS	0	2	0	1	2	1
2R	9509888	9511199	brp	+	exon-exon	five_prime_utr,transcript,gene,exon,CDS	2	0	0	0	0	0
2R	9532346	9532984	brp	+	exon-exon	transcript,gene,exon,CDS	2	0	0	0	0	0
2R	9667365	9667774	Mmp2	-	exon-exon	transcript,gene,exon,CDS	2	0	0	0	1	0
2R	9917938	9919062	Mef2	-	exon-exon	exon,gene,transcript,CDS	2	2	0	1	2	2
2R	10104256	10105825	14-3-3zeta	+	exon-exon	five_prime_utr,transcript,gene,exon,CDS	1	0	1	1	1	0
2R	10128581	10129029	gem	+	exon-exon	exon,gene,transcript,CDS	1	1	11	3	1	0
2R	10294612	10296047	CAP	+	exon-exon	five_prime_utr,transcript,gene,exon,CDS	4	1	1	1	0	1
2R	10325190	10325894	CG42732	-	exon-exon	transcript,gene,exon,CDS	1	0	0	0	0	0
2R	10328858	10332367	CG42732	-	exon-exon	exon,gene,transcript,CDS	0	0	0	0	0	1
2R	10331674	10332367	CG42732	-	exon-exon	transcript,gene,exon,CDS	1	0	0	0	0	0
2R	10448199	10448632	Galphao	+	exon-exon	transcript,gene,exon,CDS	4	3	4	4	4	1
2R	10532039	10533968	lola	-	exon-exon	five_prime_utr,transcript,gene,exon,CDS	0	1	1	2	0	1
2R	10613768	10614126	psq	+	exon-exon	transcript,gene,exon,CDS	0	0	5	1	1	0
2R	10754909	10757544	CG33144	-	exon-exon	five_prime_utr,transcript,gene,exon,CDS	6	5	18	3	13	5
2R	10754909	10759915	CG33144	-	exon-exon	five_prime_utr,transcript,gene,exon,CDS	2	4	3	2	0	3
2R	10794125	10794484	CG33144	-	exon-exon	five_prime_utr,transcript,gene,exon	1	0	0	0	0	0
2R	10848453	10849260	CG30015	-	exon-exon	five_prime_utr,transcript,gene,exon,CDS	8	6	23	13	11	8
2R	10989628	10991124	luna	-	exon-exon	exon,gene,transcript,CDS	5	2	2	1	1	2
2R	11099532	11100114	luna	-	exon-exon	five_prime_utr,transcript,gene,exon,CDS	3	2	0	2	0	5
2R	12485269	12486310	Dh44-R2	+	exon-exon	transcript,gene,exon,CDS	1	0	2	1	0	0
2R	12579129	12580612	Sin3A	-	exon-exon	transcript,gene,exon,CDS	3	4	18	3	1	2
2R	12722305	12723006	CG42663	+	exon-exon	five_prime_utr,exon,gene,transcript,CDS	9	1	13	5	2	1
2R	13277444	13278170	Dh31-R	-	exon-exon	five_prime_utr,transcript,gene,exon,CDS	1	0	0	0	1	0
2R	13442934	13445138	cnn	-	exon-exon	transcript,gene,exon,CDS	2	1	1	1	0	0
2R	13444428	13445138	cnn	-	exon-exon	transcript,gene,exon,CDS	1	1	4	1	0	0
2R	13725546	13726278	fas	+	exon-exon	exon,gene,transcript,CDS	1	0	0	0	1	0
2R	13813800	13815648	stj	+	exon-exon	transcript,gene,exon,CDS	1	0	0	0	0	0
2R	13871294	13874459	shot	-	exon-exon	transcript,gene,exon,CDS	5	0	0	0	0	0
2R	13916854	13917910	shot	-	exon-exon	transcript,gene,exon,CDS	1	0	2	1	1	1
2R	13988373	13989986	RN-tre	-	exon-exon	five_prime_utr,transcript,gene,exon,CDS	3	0	10	3	2	1
2R	14091993	14114296	Prosap	-	exon-exon	five_prime_utr,transcript,gene,exon,CDS	1	1	1	1	0	0
2R	14150226	14151926	Rcd1	-	exon-exon	five_prime_utr,transcript,gene,exon,CDS	7	4	18	3	2	5
2R	14563011	14563385	ttv	+	exon-exon	transcript,gene,exon,CDS	1	0	0	0	1	0
2R	14563011	14565073	ttv	+	exon-exon	five_prime_utr,transcript,gene,exon,CDS	1	0	0	1	1	0
2R	14971730	14972756	ckn	+	exon-exon	five_prime_utr,transcript,gene,exon,CDS	3	2	8	1	5	2
2R	15292773	15293561	Trpm	-	exon-exon	five_prime_utr,transcript,gene,exon,CDS	13	4	11	2	5	5
2R	15409566	15410542	CG43729	+	exon-exon	five_prime_utr,transcript,gene,exon	0	0	1	2	0	0
2R	15452857	15456815	CG43729	+	exon-exon	five_prime_utr,transcript,gene,exon,CDS	4	0	1	0	0	0
2R	15456435	15464686	CG43729	+	exon-exon	transcript,gene,exon,CDS	1	0	0	0	0	0
2R	15662924	15664434	fus	-	exon-exon	five_prime_utr,transcript,gene,exon,CDS	4	3	18	2	7	2
2R	15757698	15758634	CG30089	+	exon-exon	transcript,gene,exon,CDS	0	0	0	0	1	1
2R	15884335	15886315	sli	-	exon-exon	transcript,gene,exon,CDS	1	0	0	0	0	0
2R	16254422	16255431	CngA	-	exon-exon	five_prime_utr,transcript,gene,exon,CDS	2	0	0	1	1	0
2R	16424038	16424651	Sema-2b	+	exon-exon	transcript,gene,exon,CDS	6	0	0	0	0	0
2R	16759252	16760714	unc-104	-	exon-exon	transcript,gene,exon,CDS	0	0	2	0	0	0
2R	16931112	16932578	Pkc53E	+	exon-exon	transcript,gene,exon,CDS	0	0	0	0	2	0
2R	17145674	17145824	snoRNA:U3:54Ab	+	exon-exon	transcript,gene,exon	7	6	7	6	1	12
2R	17275410	17276063	mbl	+	exon-exon	five_prime_utr,transcript,gene,exon,CDS	199	115	252	83	73	67
2R	17275410	17276063	not_annotated	-	intergenic-intergenic	not_annotated	4	3	2	0	0	0
2R	17521832	17528852	Patronin	-	exon-exon	transcript,gene,exon,CDS	1	0	0	0	0	0
2R	17527214	17528105	Patronin	-	exon-exon	transcript,gene,exon,CDS	8	3	9	6	5	2
2R	17527214	17529191	Patronin	-	exon-exon	transcript,gene,exon,CDS	4	3	9	3	2	0
2R	17528313	17529191	Patronin	-	exon-exon	transcript,gene,exon,CDS	5	0	4	0	1	2
2R	17901708	17902079	Elk	+	exon-exon	transcript,gene,exon,CDS	1	0	0	0	0	0
2R	17901708	17903679	Elk	+	exon-exon	transcript,gene,exon,CDS	2	0	0	0	0	1
2R	18052974	18053084	CG10911	-	exon-exon	exon,gene,transcript,CDS	0	0	0	0	0	1
2R	18745266	18748941	Hs3st-A	+	exon-exon	five_prime_utr,transcript,gene,exon,CDS	0	0	0	2	0	0
2R	19001092	19001789	tn	+	exon-exon	transcript,gene,exon,CDS	7	4	27	9	2	6
2R	19025878	19027307	5-HT1B	-	exon-exon	transcript,gene,exon,CDS	1	0	0	0	0	0
2R	19094040	19096509	5-HT1A	+	exon-exon	transcript,gene,exon,CDS	1	1	0	0	1	0
2R	19158734	19159352	ena	+	exon-exon	exon,gene,transcript,CDS	0	0	0	1	0	0
2R	19346053	19349911	Rgk1	-	exon-exon	five_prime_utr,transcript,gene,exon,CDS	2	0	0	0	0	1
2R	19349253	19349911	Rgk1	-	exon-exon	five_prime_utr,transcript,gene,exon	10	0	2	1	0	6
2R	19407841	19408593	hts	-	exon-exon	transcript,gene,exon,CDS	1	1	5	0	1	1
2R	19477616	19478865	par-1	+	exon-exon	transcript,gene,exon,CDS	10	7	15	8	9	8
2R	19573988	19574326	sm	-	exon-exon	transcript,gene,exon,CDS	0	2	0	1	0	2
2R	19574003	19574326	sm	-	exon-exon	transcript,gene,exon,CDS	0	0	1	0	1	0
2R	19628481	19629070	sm	-	exon-exon	five_prime_utr,transcript,gene,exon,CDS	1	0	0	0	0	0
2R	20313020	20313861	CG13868	-	exon-exon	five_prime_utr,transcript,gene,exon	1	0	0	0	0	0
2R	20469466	20470120	CG12484	+	exon-exon	transcript,gene,exon,CDS	1	0	0	0	0	0
2R	20595557	20595814	bl	+	exon-exon	five_prime_utr,transcript,gene,exon,CDS	0	1	4	1	1	0
2R	20595557	20598694	bl	+	exon-exon	five_prime_utr,transcript,gene,exon,CDS	1	0	0	0	0	0
2R	20597548	20598694	bl	+	exon-exon	transcript,gene,exon,CDS	0	0	0	0	1	0
2R	21138226	21139232	Magi	-	exon-exon	five_prime_utr,transcript,gene,exon,CDS	4	2	1	1	4	1
2R	21165559	21165874	CG4266	-	exon-exon	transcript,gene,exon,CDS	3	1	5	2	1	3
2R	21363699	21366965	cv-2	-	exon-exon	five_prime_utr,transcript,gene,exon,CDS	1	1	7	2	0	2
2R	21510106	21512177	MESK2	+	exon-exon	five_prime_utr,transcript,gene,exon,CDS	1	1	3	1	0	0
2R	21510867	21512177	MESK2	+	exon-exon	five_prime_utr,transcript,gene,exon,CDS	0	0	1	1	0	0
2R	21994614	21995109	CG34370	-	exon-exon	transcript,gene,exon,CDS	1	0	1	0	2	1
2R	22162905	22164989	a	+	exon-exon	five_prime_utr,transcript,gene,exon,CDS	6	1	2	4	3	2
2R	22338801	22341595	Liprin-gamma	-	exon-exon	transcript,gene,exon,CDS	0	1	0	0	0	0
2R	22338801	22345293	Liprin-gamma	-	exon-exon	five_prime_utr,transcript,gene,exon,CDS	1	0	0	1	0	1
2R	22340577	22345293	Liprin-gamma	-	exon-exon	five_prime_utr,transcript,gene,exon,CDS	0	0	0	1	0	0
2R	22344714	22346709	Liprin-gamma	-	exon-exon	five_prime_utr,transcript,gene,exon,CDS	0	0	0	0	1	0
2R	22555218	22556794	px	-	exon-exon	five_prime_utr,transcript,gene,exon,CDS	7	2	8	2	1	0
2R	22994488	22996512	CG9896	-	exon-exon	five_prime_utr,three_prime_utr,gene,exon,transcript	1	0	1	1	0	0
2R	23642239	23643272	retn	+	exon-exon	transcript,gene,exon,CDS	1	0	0	1	0	0
2R	23665294	23666035	Pde8	+	exon-exon	five_prime_utr,transcript,gene,exon,CDS	3	1	2	4	0	6
2R	23722210	23722875	Sesn	+	exon-exon	five_prime_utr,transcript,gene,exon,CDS	10	3	14	8	7	3
2R	24012268	24013035	Unc-89	-	exon-exon	transcript,gene,exon,CDS	3	0	0	0	0	1
2R	24591952	24592299	pio	+	exon-exon	transcript,gene,exon,CDS	1	2	1	0	1	2
2R	24771725	24772795	Eps-15	-	exon-exon	transcript,gene,exon,CDS	42	46	75	52	31	27
2R	24882631	24883612	NKAIN	+	exon-exon	five_prime_utr,transcript,gene,exon,CDS	1	1	0	0	0	0
3L	135458	136335	Pdk1	+	exon-exon	five_prime_utr,transcript,gene,exon,CDS	64	44	100	63	58	63
3L	313024	314317	fwd	-	exon-exon	five_prime_utr,transcript,gene,exon,CDS	3	8	7	3	7	5
3L	462181	462558	klar	-	exon-exon	five_prime_utr,transcript,gene,exon,CDS	0	0	1	0	1	0
3L	505887	506356	klar	-	exon-exon	transcript,gene,exon,CDS	1	0	0	0	0	0
3L	1003396	1003821	trio	-	exon-exon	transcript,gene,exon,CDS	1	0	1	0	0	1
3L	1009322	1009739	trio	-	exon-exon	transcript,gene,exon,CDS	1	0	0	0	0	0
3L	1172758	1174607	bab2	-	exon-exon	five_prime_utr,transcript,gene,exon,CDS	2	0	1	2	1	1
3L	1526334	1528076	CG12090	-	exon-exon	transcript,gene,exon,CDS	1	0	1	1	0	1
3L	1527190	1528076	CG12090	-	exon-exon	transcript,gene,exon,CDS	0	0	11	1	1	6
3L	1718706	1720169	drpr	-	exon-exon	transcript,gene,exon,CDS	1	0	6	4	1	1
3L	2484564	2485228	CG45186	+	exon-exon	five_prime_utr,transcript,gene,exon,CDS	1	0	2	1	1	2
3L	2503176	2503235	CG16758	-	exon-exon	transcript,gene,exon,CDS	1	1	0	0	0	2
3L	2509364	2510557	Spn	-	exon-exon	three_prime_utr,gene,exon,transcript,CDS	2	0	1	0	1	0
3L	2534711	2536218	Spn	-	exon-exon	five_prime_utr,transcript,gene,exon,CDS	2	0	7	0	3	1
3L	2534711	2541403	Spn	-	exon-exon	five_prime_utr,transcript,gene,exon,CDS	0	3	1	0	0	4
3L	2540977	2541403	Spn	-	exon-exon	five_prime_utr,transcript,gene,exon	1	0	0	1	0	0
3L	2563818	2564695	msn	-	exon-exon	transcript,gene,exon,CDS	1	1	2	0	1	2
3L	2665911	2667058	Fife	-	exon-exon	transcript,gene,exon,CDS	3	1	0	0	0	0
3L	3057430	3058124	CG32486	-	exon-exon	transcript,gene,exon,CDS	0	1	1	0	0	0
3L	3310520	3310896	ZnT63C	+	exon-exon	five_prime_utr,transcript,gene,exon,CDS	1	1	1	0	1	1
3L	3594651	3598621	Eip63E	+	exon-exon	transcript,gene,exon,CDS	1	0	2	2	0	0
3L	3722156	3723105	CG32264	-	exon-exon	transcript,gene,exon,CDS	3	0	0	0	0	0
3L	3767137	3769406	CG32264	-	exon-exon	transcript,gene,exon,CDS	1	1	1	1	1	0
3L	3769078	3769406	CG32264	-	exon-exon	transcript,gene,exon,CDS	3	2	3	1	3	10
3L	4324922	4325410	Cip4	-	exon-exon	transcript,gene,exon,CDS	13	12	25	16	15	11
3L	4390450	4391221	slow	+	exon-exon	five_prime_utr,transcript,gene,exon,CDS	2	2	0	0	0	0
3L	4577917	4580159	CG42540	+	exon-exon	transcript,gene,exon,CDS	3	0	0	0	0	0
3L	4659480	4660409	axo	-	exon-exon	transcript,gene,exon,CDS	1	0	0	0	1	0
3L	4664127	4664953	axo	-	exon-exon	transcript,gene,exon,CDS	1	0	0	0	0	0
3L	4670118	4675947	axo	-	exon-exon	five_prime_utr,transcript,gene,exon,CDS	1	2	0	0	0	0
3L	4674956	4675947	axo	-	exon-exon	five_prime_utr,transcript,gene,exon,CDS	1	0	0	0	0	0
3L	5162456	5167059	shep	-	exon-exon	transcript,gene,exon,CDS,three_prime_utr	0	2	2	1	0	0
3L	5162967	5167059	shep	-	exon-exon	transcript,gene,exon,CDS	0	0	0	0	0	1
3L	5360964	5361511	CG4769	+	exon-exon	transcript,gene,exon,CDS	3	0	2	2	0	0
3L	5659429	5659681	sif	+	exon-exon	five_prime_utr,transcript,gene,exon	2	0	0	0	0	0
3L	5659429	5670875	sif	+	exon-intron	five_prime_utr,transcript,gene,exon	1	0	0	0	0	0
3L	5703925	5705241	sif	+	exon-exon	five_prime_utr,transcript,gene,exon,CDS	0	0	0	1	0	0
3L	5734439	5736094	sif	+	exon-exon	transcript,gene,exon,CDS	1	0	0	0	1	0
3L	5734466	5736094	sif	+	exon-exon	transcript,gene,exon,CDS	3	0	0	0	0	0
3L	5735726	5736094	sif	+	exon-exon	transcript,gene,exon,CDS	2	0	0	0	0	0
3L	6035857	6036070	yip7	+	exon-exon	transcript,gene,exon,CDS	0	0	0	0	0	2
3L	6523030	6524096	sfl	+	exon-exon	five_prime_utr,transcript,gene,exon,CDS	11	6	9	25	16	22
3L	7163752	7168289	Dscam2	-	exon-exon	transcript,gene,exon,CDS	1	0	0	0	0	0
3L	7179723	7183955	Dscam2	-	exon-exon	transcript,gene,exon,CDS	1	0	0	0	0	0
3L	7513818	7514354	CG7546	+	exon-exon	transcript,gene,exon,CDS	0	1	4	0	1	2
3L	7602788	7603962	CG33275	+	exon-exon	exon,gene,transcript,CDS	0	0	0	0	0	2
3L	7803269	7804707	CG32369	-	exon-exon	five_prime_utr,transcript,gene,exon,CDS	2	1	3	3	1	1
3L	7932301	7933234	syd	-	exon-exon	transcript,gene,exon,CDS	1	1	6	1	1	1
3L	8070952	8072493	Ect4	+	exon-exon	five_prime_utr,transcript,gene,exon,CDS	6	2	3	3	0	0
3L	8098346	8099536	Ect4	+	exon-exon	five_prime_utr,transcript,gene,exon,CDS	22	16	41	14	14	27
3L	8106016	8106949	Ect4	+	exon-exon	three_prime_utr,gene,exon,transcript,CDS	0	0	2	0	0	0
3L	8469410	8469682	Gug	+	exon-exon	transcript,gene,exon,CDS	21	12	39	46	41	36
3L	8469410	8469691	Gug	+	exon-exon	transcript,gene,exon,CDS	32	19	51	54	53	45
3L	8585971	8588818	CG43078	+	exon-exon	five_prime_utr,transcript,gene,exon,CDS	1	0	0	1	0	1
3L	8635681	8637598	Zasp66	+	exon-exon	transcript,gene,exon,CDS	3	1	7	0	3	0
3L	9107342	9108191	bol	-	exon-exon	exon,three_prime_utr,gene,transcript,CDS	1	0	0	0	0	1
3L	9112634	9113487	bol	-	exon-exon	five_prime_utr,transcript,gene,exon,CDS	0	0	1	0	1	0
3L	9157941	9162974	Rdl	-	exon-exon	exon,gene,transcript,CDS	2	0	0	0	0	0
3L	9159610	9162974	Rdl	-	exon-exon	transcript,gene,exon,CDS	2	0	0	0	0	0
3L	9418344	9419271	CG3967	-	exon-exon	five_prime_utr,transcript,gene,exon,CDS	2	2	6	2	3	0
3L	9653485	9653793	CNMaR	+	exon-exon	transcript,gene,exon,CDS	0	0	0	1	0	0
3L	9660642	9664244	fry	-	exon-exon	transcript,gene,exon,CDS	2	0	2	1	0	2
3L	9686365	9689448	CG6767	-	exon-exon	transcript,gene,exon,CDS	2	0	2	0	1	2
3L	9747135	9750299	CG42268	-	exon-exon	transcript,gene,exon,CDS	1	1	2	0	0	0
3L	10003584	10004101	dpr6	+	exon-exon	five_prime_utr,exon,gene,transcript,CDS	2	0	0	0	0	0
3L	10568129	10568605	A2bp1	+	exon-exon	transcript,gene,exon,CDS	4	0	1	2	1	0
3L	10573450	10576475	A2bp1	+	exon-exon	transcript,gene,exon,CDS	3	4	1	2	1	2
3L	10575319	10576475	A2bp1	+	exon-exon	transcript,gene,exon,CDS	1	0	0	2	1	0
3L	10575319	10577324	A2bp1	+	exon-exon	transcript,gene,exon,CDS	0	0	2	0	0	1
3L	11085429	11085708	JIL-1	-	exon-exon	transcript,gene,exon,CDS	1	0	0	2	1	0
3L	11150873	11151557	CG32082	+	exon-exon	five_prime_utr,transcript,gene,exon,CDS	0	0	0	1	1	2
3L	11686070	11688338	Sug	+	exon-exon	transcript,gene,exon,CDS	1	0	1	0	0	0
3L	12219978	12221282	app	-	exon-exon	five_prime_utr,transcript,gene,exon,CDS	1	3	0	0	2	0
3L	12347194	12348139	CrzR	-	exon-exon	five_prime_utr,transcript,gene,exon,CDS	8	3	0	4	4	3
3L	12851309	12852277	Wbp2	+	exon-exon	exon,three_prime_utr,gene,transcript,CDS	57	34	92	52	47	59
3L	12851309	12852277	not_annotated	-	intergenic-intergenic	not_annotated	5	5	6	3	6	8
3L	13356757	13356846	Nplp2	+	exon-exon	exon,gene,transcript,CDS	3	1	4	6	5	0
3L	13356757	13356852	Nplp2	+	exon-exon	exon,gene,transcript,CDS	6	3	7	2	2	1
3L	13985121	13986168	CG17364	-	exon-exon	five_prime_utr,exon,gene,transcript,CDS	1	0	0	0	0	0
3L	14039048	14040594	Hsc70Cb	+	exon-exon	transcript,gene,exon,CDS	1	2	7	2	8	5
3L	14199945	14200807	nuf	+	exon-exon	five_prime_utr,transcript,gene,exon,CDS	1	1	0	1	0	0
3L	14199945	14201666	nuf	+	exon-exon	five_prime_utr,transcript,gene,exon,CDS	5	0	6	2	1	3
3L	14212194	14213203	nuf	+	exon-exon	five_prime_utr,transcript,gene,exon,CDS	4	1	0	1	2	1
3L	14311861	14317337	fz	+	exon-exon	transcript,gene,exon,CDS	1	0	0	0	2	0
3L	14547117	14547482	Gbs-70E	-	exon-exon	five_prime_utr,transcript,gene,exon,CDS	2	1	3	1	5	7
3L	14763053	14765684	CG9384	+	exon-exon	five_prime_utr,transcript,gene,exon,CDS	0	1	2	0	2	1
3L	14777339	14777766	bmm	-	exon-exon	transcript,gene,exon,CDS	4	0	9	1	0	5
3L	14864837	14870860	CG17839	+	exon-exon	five_prime_utr,transcript,gene,exon,CDS	0	0	0	1	0	1
3L	15858101	15860026	pHCl	-	exon-exon	transcript,gene,exon,CDS	0	0	2	0	0	0
3L	15946908	15947579	Pka-C3	-	exon-exon	five_prime_utr,transcript,gene,exon,CDS	0	0	1	0	1	0
3L	16068113	16077809	Mbs	+	exon-exon	transcript,gene,exon,CDS	1	0	0	0	1	0
3L	16148408	16148958	CG5151	-	exon-exon	five_prime_utr,transcript,gene,exon	20	16	30	16	19	12
3L	16651133	16651535	Baldspot	-	exon-exon	transcript,gene,exon,CDS	0	0	0	0	1	1
3L	16715441	16716837	Dab	+	exon-exon	transcript,gene,exon,CDS	1	0	0	0	2	0
3L	16912129	16913398	Lmpt	+	exon-exon	five_prime_utr,transcript,gene,exon,CDS	0	2	1	2	1	3
3L	16959099	16959884	Nc73EF	+	exon-exon	five_prime_utr,exon,gene,transcript,CDS	2	0	7	2	3	3
3L	17539456	17539727	Nedd4	+	exon-exon	exon,gene,transcript,CDS	1	0	0	0	1	0
3L	17539456	17539736	Nedd4	+	exon-exon	exon,gene,transcript,CDS	0	1	0	0	1	0
3L	17602675	17603383	Eip74EF	-	exon-exon	five_prime_utr,transcript,gene,exon	7	3	5	7	4	1
3L	17721809	17723285	Ccn	+	exon-exon	transcript,gene,exon,CDS	5	1	0	1	0	0
3L	18887061	18887746	CG3961	-	exon-exon	five_prime_utr,transcript,gene,exon,CDS	7	3	9	8	7	4
3L	19171703	19172038	fz2	-	intron-intron	gene,transcript	0	1	1	1	0	1
3L	19371086	19373583	CG32206	-	exon-exon	transcript,gene,exon,CDS	1	0	0	0	0	0
3L	19385398	19386125	CG32206	-	exon-exon	start_codon,transcript,gene,exon,CDS	0	0	0	0	1	0
3L	19970860	19972022	Ac76E	+	exon-exon	transcript,gene,exon,CDS	1	0	3	0	0	0
3L	20100603	20101665	CG14186	-	exon-exon	transcript,gene,exon,CDS	1	0	0	0	0	0
3L	20168476	20169063	CG42674	-	exon-exon	five_prime_utr,transcript,gene,exon	4	1	2	2	3	1
3L	20255898	20256638	rdgC	+	exon-exon	five_prime_utr,exon,gene,transcript,CDS	0	1	0	0	0	0
3L	20854057	20856562	CG32432	-	exon-exon	transcript,gene,exon,CDS	2	0	0	0	0	0
3L	21760031	21761265	Syn1	-	exon-exon	five_prime_utr,exon,gene,transcript,CDS	1	1	6	0	1	2
3L	21914776	21915655	mub	+	exon-exon	transcript,gene,exon,CDS	2	1	0	2	0	0
3L	21976295	21977630	CG7470	+	exon-exon	transcript,gene,exon,CDS	4	4	8	1	5	1
3L	21976295	21978374	CG7470	+	exon-exon	transcript,gene,exon,CDS	0	0	4	2	1	0
3L	22183786	22184602	olf413	+	exon-exon	five_prime_utr,transcript,gene,exon,CDS	0	0	0	1	0	0
3L	22546931	22547938	not_annotated	-	intergenic-intergenic	not_annotated	3	0	0	0	0	1
3L	22777111	22778824	SPoCk	+	exon-exon	five_prime_utr,transcript,gene,exon,CDS	10	7	20	10	5	6
3L	23002053	23002443	nrm	+	exon-exon	five_prime_utr,transcript,gene,exon,CDS	2	1	0	0	0	0
3L	23007328	23007707	nrm	+	exon-exon	transcript,gene,exon,CDS	0	0	0	1	0	1
3L	23210852	23216107	nAChRalpha4	+	exon-exon	five_prime_utr,transcript,gene,exon,CDS	0	0	0	0	0	1
3L	23262708	23264364	nAChRalpha4	+	exon-exon	five_prime_utr,exon,gene,transcript,CDS	1	0	0	0	0	0
3L	23325642	23326760	alpha-Cat	-	exon-exon	transcript,three_prime_utr,gene,exon,CDS	0	0	2	0	0	4
3L	23740161	23746544	CG17698	+	exon-exon	five_prime_utr,transcript,gene,exon,CDS	3	5	6	5	1	0
3L	23873610	23874431	CG40470	-	exon-exon	transcript,gene,exon,CDS	3	0	1	0	0	0
3L	23934415	23935121	CG40470	-	exon-exon	transcript,gene,exon,CDS	0	1	0	1	0	0
3L	24253793	24258636	Snap25	+	exon-exon	transcript,gene,exon,CDS	1	0	0	0	0	0
3L	24725824	24726292	scro	+	exon-exon	five_prime_utr,transcript,gene,exon,CDS	24	2	1	0	2	1
3L	24725824	24728508	scro	+	exon-exon	five_prime_utr,transcript,gene,exon,CDS	1	0	0	0	0	0
3L	24728297	24734187	scro	+	exon-exon	five_prime_utr,transcript,gene,exon,CDS	3	0	0	0	0	0
3L	25303603	25304278	CG45782	-	exon-exon	transcript,gene,exon,CDS	0	0	0	1	1	0
3L	25873860	25874384	CG40178	-	exon-exon	transcript,gene,exon,CDS	0	1	0	0	0	0
3L	25924296	25961540	CG40178	-	exon-exon	transcript,gene,exon,CDS	1	0	0	0	0	0
3L	25924296	25978150	CG40178	-	exon-exon	five_prime_utr,transcript,gene,exon,CDS	3	0	0	0	0	0
3L	25933196	25961540	CG40178	-	exon-exon	transcript,gene,exon,CDS	0	0	1	0	0	0
3L	25933196	25978150	CG40178	-	exon-exon	five_prime_utr,transcript,gene,exon,CDS	0	1	0	0	0	0
3L	25961360	25978150	CG40178	-	exon-exon	five_prime_utr,exon,gene,transcript,CDS	1	1	1	2	0	0
3L	25969034	25969627	CG40178	-	exon-exon	transcript,gene,exon,CDS	1	0	2	3	1	0
3L	25969034	25978150	CG40178	-	exon-exon	five_prime_utr,transcript,gene,exon,CDS	0	0	0	1	0	0
3L	27146395	27147695	vtd	+	exon-exon	exon,gene,transcript,CDS	0	0	3	1	1	4
3L	27292882	27293271	Dbp80	+	exon-exon	transcript,gene,exon,CDS	9	4	10	10	13	8
3L	27331994	27332346	Dbp80	+	exon-exon	five_prime_utr,exon,gene,transcript,CDS	56	25	54	51	42	26
3L	27420679	27421014	Dbp80	+	exon-exon	three_prime_utr,gene,exon,transcript,CDS	0	0	0	0	2	0
3R	1342196	1467258	CG45784	+	exon-exon	transcript,gene,exon,CDS	1	0	0	0	0	0
3R	1861194	1861417	CG45784	+	exon-exon	transcript,gene,exon,CDS	1	0	0	0	0	0
3R	3468909	3469478	Parp	-	exon-exon	transcript,gene,exon,CDS	4	0	6	3	0	2
3R	3523414	3523947	Parp	-	exon-exon	transcript,gene,exon,CDS	15	9	15	12	5	5
3R	3584980	3585510	Parp	-	exon-exon	transcript,gene,exon,CDS	1	2	4	5	2	3
3R	3626910	3626985	Alg-2	+	exon-exon	transcript,gene,exon,CDS	4	0	0	0	0	0
3R	3849499	3850235	CG41099	+	exon-exon	transcript,gene,exon,CDS	8	3	3	2	6	6
3R	3849503	3850235	CG41099	+	exon-exon	five_prime_utr,transcript,gene,exon,CDS	0	0	1	2	0	0
3R	4093946	4095991	CG42402	+	exon-exon	transcript,gene,exon,CDS	3	1	0	1	0	0
3R	4093946	4100015	CG42402	+	exon-exon	transcript,gene,exon,CDS	1	1	0	0	0	0
3R	4104964	4110320	not_annotated	+	intergenic-intergenic	not_annotated	2	0	0	0	0	0
3R	4201843	4202797	CG12582	+	exon-exon	transcript,gene,exon,CDS	11	2	12	7	5	2
3R	4282674	4284406	cpx	+	exon-exon	five_prime_utr,transcript,gene,exon,CDS	1	0	0	0	0	0
3R	4379450	4379824	CG11739	+	exon-exon	five_prime_utr,transcript,gene,exon,CDS	0	1	5	7	1	2
3R	4467294	4468599	CG31523	-	exon-exon	five_prime_utr,transcript,gene,exon,CDS	1	3	4	2	1	1
3R	4502439	4503725	CG34357	-	exon-exon	transcript,gene,exon,CDS	2	0	0	0	0	0
3R	4534149	4538689	CG34357	-	exon-exon	five_prime_utr,transcript,gene,exon,CDS	1	0	0	0	0	0
3R	4626973	4628349	5-HT2A	+	exon-exon	exon,gene,transcript,CDS	1	1	0	1	0	0
3R	4680229	4680837	CG43427	+	exon-exon	five_prime_utr,transcript,gene,exon	3	0	0	2	3	0
3R	4795737	4797067	ctrip	-	exon-exon	transcript,gene,exon,CDS	0	1	0	1	0	0
3R	4795737	4797697	not_annotated	+	intergenic-intergenic	not_annotated	0	0	2	0	0	0
3R	4795737	4797697	ctrip	-	exon-exon	transcript,gene,exon,CDS	0	0	2	1	0	1
3R	4796489	4797697	ctrip	-	exon-exon	transcript,gene,exon,CDS	1	0	0	0	0	0
3R	4799692	4801991	ctrip	-	exon-exon	five_prime_utr,transcript,gene,exon,CDS	9	3	6	3	6	0
3R	5295641	5299573	mtd	-	exon-exon	five_prime_utr,transcript,gene,exon,CDS	0	1	0	0	0	0
3R	5298202	5299573	mtd	-	exon-exon	five_prime_utr,transcript,gene,exon,CDS	3	0	1	0	0	0
3R	5312989	5314305	mtd	-	exon-exon	five_prime_utr,transcript,gene,exon,CDS	0	0	1	0	0	1
3R	5892221	5892989	CG34113	-	exon-exon	transcript,gene,exon,CDS	1	0	0	0	0	0
3R	5939364	5939938	CG34113	-	exon-exon	five_prime_utr,transcript,gene,exon,CDS	3	0	0	0	0	0
3R	6436725	6439007	gpp	+	exon-exon	five_prime_utr,exon,gene,transcript,CDS	4	2	2	3	2	4
3R	6566135	6566877	dpr11	-	exon-exon	five_prime_utr,transcript,gene,exon,CDS	1	0	0	0	0	0
3R	6820148	6820266	7SLRNA:CR42652	-	exon-exon	transcript,gene,exon	0	0	0	0	1	1
3R	6820197	6820256	7SLRNA:CR42652	-	exon-exon	transcript,gene,exon	2	3	1	4	1	3
3R	6822663	6822781	7SLRNA:CR32864	+	exon-exon	transcript,gene,exon	0	0	1	0	0	1
3R	6822673	6822732	7SLRNA:CR32864	+	exon-exon	transcript,gene,exon	29	10	23	11	10	6
3R	7101137	7102097	Alh	-	exon-exon	transcript,gene,exon,CDS	2	2	2	0	0	2
3R	7118958	7121753	Alh	-	exon-exon	five_prime_utr,transcript,gene,exon,CDS	0	0	1	0	0	0
3R	7495933	7497365	alpha-Est9	-	exon-exon	transcript,gene,exon,CDS	3	5	1	1	2	2
3R	7662252	7675462	Nlg1	+	exon-exon	five_prime_utr,transcript,gene,exon,CDS	0	0	0	1	0	1
3R	7862919	7865761	CG17816	-	exon-exon	transcript,gene,exon,CDS	2	0	0	0	0	0
3R	7864261	7865761	CG17816	-	exon-exon	transcript,gene,exon,CDS	9	0	9	1	2	5
3R	7864261	7868372	CG17816	-	exon-exon	transcript,gene,exon,CDS	0	0	1	1	0	1
3R	7959752	7961122	dsx	-	exon-exon	five_prime_utr,transcript,gene,exon,CDS	2	3	5	2	2	0
3R	8108232	8111301	puc	+	exon-exon	five_prime_utr,transcript,gene,exon,CDS	3	1	3	4	5	5
3R	8833975	8835510	pyd	-	exon-exon	transcript,gene,exon,CDS	1	1	1	0	0	1
3R	8838392	8842839	pyd	-	exon-exon	transcript,gene,exon,CDS	12	6	25	11	10	6
3R	9079745	9081022	pum	-	exon-exon	transcript,gene,exon,CDS	1	2	1	0	4	1
3R	9217987	9218763	pum	-	exon-exon	transcript,gene,exon,CDS	12	5	8	3	1	4
3R	9232074	9234664	pum	-	exon-exon	five_prime_utr,transcript,gene,exon,CDS	2	0	3	0	0	1
3R	9354422	9355083	CG45050	+	exon-exon	five_prime_utr,exon,gene,transcript,CDS	2	0	14	2	1	0
3R	9432029	9432839	ps	+	exon-exon	five_prime_utr,exon,gene,transcript,CDS	14	22	20	21	17	15
3R	9432032	9432839	ps	+	exon-exon	five_prime_utr,exon,gene,transcript,CDS	2	5	9	3	5	6
3R	9445044	9446497	ps	+	exon-exon	exon,gene,transcript,CDS	15	8	17	6	6	4
3R	9474717	9475840	CG16779	-	exon-exon	five_prime_utr,transcript,gene,exon,CDS	2	0	0	0	1	0
3R	9621519	9622774	CG8312	+	exon-exon	five_prime_utr,transcript,gene,exon,CDS	0	0	0	1	3	1
3R	9930364	9943894	Glut4EF	+	exon-exon	five_prime_utr,exon,CDS,three_prime_utr,gene,transcript	1	0	0	0	0	1
3R	9943481	9943894	Glut4EF	+	exon-exon	transcript,three_prime_utr,gene,exon,CDS	6	0	11	4	7	5
3R	10004656	10008854	Mical	-	exon-exon	three_prime_utr,gene,exon,transcript,CDS	7	2	3	0	0	1
3R	10014990	10015926	Mical	-	exon-exon	transcript,gene,exon,CDS	2	1	4	0	1	3
3R	10193860	10204316	Syn	+	exon-exon	five_prime_utr,transcript,gene,exon,CDS	2	0	0	0	0	0
3R	10372149	10373205	Rfx	-	exon-exon	five_prime_utr,transcript,gene,exon,CDS	2	1	4	1	4	2
3R	10866529	10866976	SelR	-	exon-exon	five_prime_utr,transcript,gene,exon,CDS	0	1	4	5	2	1
3R	11012014	11013428	CG34114	+	exon-exon	transcript,gene,exon,CDS	1	0	0	0	0	0
3R	11023468	11023817	CG34114	+	exon-exon	transcript,gene,exon,CDS	2	0	0	0	0	0
3R	11592367	11604283	Jupiter	-	exon-exon	five_prime_utr,transcript,gene,exon,CDS	1	0	0	0	0	0
3R	12752418	12754790	beat-Vc	-	exon-exon	five_prime_utr,transcript,gene,exon,CDS	2	0	0	0	0	0
3R	13019342	13021642	CtBP	+	exon-exon	five_prime_utr,transcript,gene,exon,CDS	3	0	2	1	1	1
3R	13019342	13025044	CtBP	+	exon-exon	five_prime_utr,transcript,gene,exon,CDS	0	0	0	0	1	0
3R	13232679	13233124	Ace	-	exon-exon	transcript,gene,exon,CDS	2	0	0	0	0	1
3R	13243219	13244399	Ace	-	exon-exon	transcript,gene,exon,CDS	1	0	0	0	0	0
3R	13430923	13431353	yrt	-	exon-exon	transcript,gene,exon,CDS	1	0	0	3	2	5
3R	13757183	13757783	CG34383	+	exon-exon	three_prime_utr,gene,exon,transcript,CDS	3	1	0	6	0	1
3R	13757183	13757792	CG34383	+	exon-intron	three_prime_utr,gene,exon,transcript,CDS	1	2	0	2	6	2
3R	14066541	14067152	foxo	+	exon-exon	five_prime_utr,exon,gene,transcript,CDS	11	10	27	5	12	10
3R	14341222	14345184	NK7.1	-	exon-exon	five_prime_utr,transcript,gene,exon,CDS	1	0	3	1	0	0
3R	14344225	14345184	NK7.1	-	exon-exon	five_prime_utr,transcript,gene,exon,CDS	3	1	0	2	1	0
3R	14427037	14433205	cv-c	-	exon-exon	five_prime_utr,transcript,gene,exon,CDS	1	1	3	1	0	0
3R	14523154	14525473	Pde6	-	exon-exon	transcript,gene,exon,CDS	1	4	3	1	1	0
3R	14529177	14530230	Pde6	-	exon-exon	five_prime_utr,transcript,gene,exon,CDS	1	1	5	4	1	1
3R	14592282	14593215	stumps	+	exon-exon	transcript,gene,exon,CDS	0	0	0	0	0	3
3R	14668866	14671803	Meltrin	-	exon-exon	transcript,gene,exon,CDS	0	0	0	1	1	1
3R	14859309	14860067	btsz	-	exon-exon	five_prime_utr,transcript,gene,exon,CDS	1	0	0	0	0	0
3R	15284613	15285354	Tm1	+	exon-exon	five_prime_utr,transcript,gene,exon,CDS	0	3	1	1	2	0
3R	15295113	15295544	Tm1	+	exon-exon	transcript,gene,exon,CDS	2	4	2	11	3	7
3R	15954158	15956307	Sap47	+	exon-exon	exon,gene,transcript,CDS	4	1	7	3	1	0
3R	16077114	16077537	Mhcl	-	exon-exon	transcript,gene,exon,CDS	1	1	0	0	1	0
3R	16166536	16167265	CG6006	+	exon-exon	five_prime_utr,transcript,gene,exon,CDS	5	0	1	0	0	0
3R	16293987	16298550	gish	+	exon-exon	transcript,gene,exon,CDS	1	0	0	0	0	0
3R	16298470	16299689	gish	+	exon-exon	transcript,gene,exon,CDS	1	1	0	0	0	0
3R	16512964	16514176	CG42342	+	exon-exon	five_prime_utr,transcript,gene,exon,CDS	0	0	2	0	1	0
3R	16635546	16637111	Fas1	+	exon-exon	transcript,gene,exon,CDS	0	0	2	0	0	0
3R	17064716	17064961	Dad	+	exon-exon	transcript,gene,exon,CDS	9	12	16	19	17	15
3R	17238913	17239907	beat-IIb	-	exon-exon	transcript,gene,exon,CDS	1	0	0	0	0	0
3R	17239478	17239907	beat-IIb	-	exon-exon	exon,gene,transcript,CDS	0	0	1	0	0	0
3R	17331018	17332709	beat-IIa	-	exon-exon	transcript,gene,exon,CDS	1	0	0	0	0	0
3R	17777948	17780786	CG43102	-	exon-exon	five_prime_utr,transcript,gene,exon,CDS	2	0	2	0	0	1
3R	18008865	18010574	cpo	+	exon-exon	transcript,three_prime_utr,gene,exon,CDS	4	1	3	2	2	2
[truncated: 263 more rows]

## Sheet: Thorax Day 30
Chr	Start	End	Gene	Strand	Start-End Region	OverallRegion	S_064-F_LKci-L__wt_p-_30-Thor-REP_1-READ_1.Chimeric.out.junction	S_065-F_LKci-L__wt_p-_30-Thor-REP_2-READ_1.Chimeric.out.junction	S_066-F_LKci-L__wt_p-_30-Thor-REP_3-READ_1.Chimeric.out.junction	S_076-F_LKci-L_dil_p-_30-Thor-REP_1-READ_1.Chimeric.out.junction	S_077-F_LKci-L_dil_p-_30-Thor-REP_2-READ_1.Chimeric.out.junction	S_078-F_LKci-L_dil_p-_30-Thor-REP_3-READ_1.Chimeric.out.junction
[truncated: 1,003 more rows]

[truncated: 5 more sheets: Brain Day 30, Gut Day 50, Fat body Day 50, Thorax Day 50, Brain Day 50]
