# Supplementary material for: An Insulin-Sensitive Circular RNA that Regulates Lifespan in Drosophila
Source: Mol Cell. 2020 Jul 16;79(2):268–279.e5. doi: 10.1016/j.molcel.2020.06.011 (PMC7318944; doi:10.1016/j.molcel.2020.06.011)
Supplement: Data S2. Differentially Expressed circRNAs in dilp 2-3,5 Mutants Compared with wDah Wild-Type Flies in Brain, Thorax, Gut, and Fat Body Tissues at Different Ages (Days 10, 30, and 50), Related to Figure 1 [file mmc3.xlsx]

## Sheet: Supplemental Data 2
Supplemental Data 2: Differentially expressed circRNAs in dilp 2-3,5 mutants compared to wDah wildtype flies in brain, thorax, gut and fat body tissues at different ages (day 10, 30 and 50), Related to Figure 1.

## Sheet: Gut Day 10
Chr	Start	End	Gene	JunctionType	Strand	Start-End Region	OverallRegion	S_025.F_LKci.L__wt_p._10._Gut.REP_1.READ_1.Chimeric.out.junction	S_026.F_LKci.L__wt_p._10._Gut.REP_2.READ_1.Chimeric.out.junction	S_027.F_LKci.L__wt_p._10._Gut.REP_3.READ_1.Chimeric.out.junction	S_031.F_LKci.L_dil_p._10._Gut.REP_1.READ_1.Chimeric.out.junction	S_032.F_LKci.L_dil_p._10._Gut.REP_2.READ_1.Chimeric.out.junction	S_033.F_LKci.L_dil_p._10._Gut.REP_3.READ_1.Chimeric.out.junction	p value	bonferroni
2R	9265490	9267976	Pkn	1	-	exon-exon	five_prime_utr,transcript,gene,exon,CDS	9	14	12	20	19	28	0.00253091	1
3L	6523030	6524096	sfl	1	+	exon-exon	five_prime_utr,transcript,gene,exon,CDS	2	0	2	8	7	15	0.00309186	1
3L	14199945	14201666	nuf	1	+	exon-exon	five_prime_utr,transcript,gene,exon,CDS	30	86	56	4	1	0	0.00458085	1
2L	334120	334257	Plc21C	1	+	exon-exon	transcript,gene,exon,CDS	0	4	1	6	10	12	0.00519854	1
2R	7947605	7948520	CG14764	1	-	exon-exon	transcript,gene,exon,CDS	3	3	5	10	7	12	0.00750309	1
3R	6820197	6820256	7SLRNA:CR42652	1	-	exon-exon	transcript,gene,exon	10	10	5	24	29	13	0.00944324	1
2R	11346351	11346568	betaTry	1	+	exon-exon	transcript,gene,exon,CDS	5	7	5	2	0	2	0.0117066	1
2R	3933011	3933463	uex	1	-	exon-exon	transcript,gene,exon,CDS	2	3	7	5	5	9	0.0144518	1
3R	9621519	9622774	CG8312	1	+	exon-exon	five_prime_utr,transcript,gene,exon,CDS	1	2	2	1	7	15	0.0167106	1
3R	19827654	19829042	bnl	1	-	exon-exon	five_prime_utr,transcript,gene,exon,CDS	0	1	0	2	0	5	0.0180204	1
3R	23359310	23359393	RpS3	1	+	exon-exon	transcript,gene,exon,CDS	0	0	2	4	6	4	0.0227427	1
2R	17527214	17529191	Patronin	1	-	exon-exon	transcript,gene,exon,CDS	1	0	0	5	2	4	0.0229535	1
2R	4606764	4607320	p120ctn	1	+	exon-exon	transcript,gene,exon,CDS	1	3	2	5	3	5	0.0231881	1
X	5711477	5711803	CG33080	1	-	exon-exon	five_prime_utr,exon,gene,transcript,CDS	4	1	4	13	5	9	0.0257841	1
2R	8075473	8076448	lig	1	+	exon-exon	transcript,three_prime_utr,gene,exon,CDS	4	4	0	0	0	0	0.0307742	1
3R	6820148	6820266	7SLRNA:CR42652	1	-	exon-exon	transcript,gene,exon	3	2	1	5	9	3	0.0309028	1
2R	16254422	16255431	CngA	1	-	exon-exon	five_prime_utr,transcript,gene,exon,CDS	0	1	0	0	1	2	0.0325674	1
2R	12762837	12763046	CG12374	2	+	exon-exon	exon,gene,transcript,CDS	16	23	16	6	16	9	0.0326692	1
X	15305829	15311216	gce	1	+	exon-exon	five_prime_utr,transcript,gene,exon,CDS	1	3	4	1	1	0	0.0374774	1
2R	17145674	17145824	snoRNA:U3:54Ab	1	+	exon-exon	transcript,gene,exon	7	8	10	2	2	1	0.0478403	1
3R	3849503	3850235	CG41099	1	+	exon-exon	five_prime_utr,transcript,gene,exon,CDS	0	0	0	0	1	3	0.0546675	1
2R	6928509	6930370	mim	1	-	exon-exon	transcript,gene,exon,CDS	4	7	2	2	3	1	0.0579598	1
X	13750316	13752027	Pdcd4	1	-	exon-exon	five_prime_utr,exon,gene,transcript,CDS	3	1	2	0	1	3	0.0614405	1
X	10224919	10226655	CG34408	1	+	exon-exon	transcript,gene,exon,CDS	2	1	1	5	2	6	0.0630849	1
2R	9403707	9404458	wun	1	-	exon-exon	transcript,gene,exon,CDS	1	2	3	12	7	2	0.0653702	1
3R	10866529	10866976	SelR	1	-	exon-exon	five_prime_utr,transcript,gene,exon,CDS	5	5	13	5	4	6	0.0662163	1
2R	6928509	6933441	mim	1	-	exon-exon	transcript,gene,exon,CDS	0	1	4	0	0	0	0.0694917	1
X	950364	950839	CG3690	1	-	exon-exon	exon,gene,transcript,CDS	33	48	57	27	19	49	0.0710374	1
3R	9079745	9081022	pum	1	-	exon-exon	transcript,gene,exon,CDS	0	3	7	10	4	15	0.0711946	1
3R	4799692	4801991	ctrip	1	-	exon-exon	five_prime_utr,transcript,gene,exon,CDS	2	4	5	6	2	9	0.0743683	1
2R	5241896	5246137	Nipped-A	1	-	exon-exon	transcript,gene,exon,CDS	0	1	0	1	0	1	0.0774249	1
X	15073341	15074374	Lsd-2	1	-	exon-exon	transcript,gene,exon,CDS	2	2	1	5	1	4	0.0794738	1
2R	14150226	14151926	Rcd1	1	-	exon-exon	five_prime_utr,transcript,gene,exon,CDS	3	1	2	6	1	7	0.0823286	1
3R	7495933	7497365	alpha-Est9	1	-	exon-exon	transcript,gene,exon,CDS	2	0	0	0	1	4	0.0824511	1
X	2671121	2673618	sgg	1	+	exon-exon	transcript,gene,exon,CDS	1	0	0	1	2	4	0.0849404	1
3R	15954158	15956307	Sap47	1	+	exon-exon	exon,gene,transcript,CDS	0	0	0	4	2	1	0.111046	1
3R	3523414	3523947	Parp	1	-	exon-exon	transcript,gene,exon,CDS	8	7	10	11	10	11	0.111335	1
4	72321	75165	pan	1	+	exon-exon	five_prime_utr,exon,gene,transcript,CDS	5	2	1	0	1	2	0.114432	1
2R	12485269	12486310	Dh44-R2	1	+	exon-exon	transcript,gene,exon,CDS	3	2	3	1	0	2	0.114721	1
2L	1909669	1910149	CG7337	1	+	exon-exon	five_prime_utr,transcript,gene,exon,CDS	0	0	0	2	1	2	0.115726	1
3L	14777339	14777766	bmm	1	-	exon-exon	transcript,gene,exon,CDS	0	1	4	4	0	3	0.116079	1
3L	4645560	4647024	axo	1	-	exon-exon	transcript,gene,exon,CDS	1	0	0	2	3	2	0.117557	1
3L	9736928	9738278	CG42268	1	-	exon-exon	transcript,gene,exon,CDS	2	0	1	4	3	3	0.118992	1
3R	4680229	4680837	CG43427	1	+	exon-exon	five_prime_utr,transcript,gene,exon	0	1	2	0	1	6	0.119861	1
2L	1875012	1876591	CG31663	1	-	exon-exon	transcript,gene,exon,CDS	3	7	10	5	1	5	0.121074	1
X	21060492	21061557	bves	1	+	exon-exon	five_prime_utr,transcript,gene,exon,CDS	1	3	1	1	0	0	0.121341	1
2L	14743482	14743541	CG34166	1	+	exon-exon	transcript,gene,exon,CDS	0	0	0	0	0	0	0.122592	1
2R	22627806	22628557	CG33143	1	+	exon-exon	transcript,gene,exon,CDS	0	0	0	1	0	1	0.124819	1
3L	23262708	23278462	nAChRalpha4	1	+	exon-exon	five_prime_utr,exon,gene,transcript,CDS	0	0	0	1	0	1	0.124819	1
2R	15452857	15456815	CG43729	1	+	exon-exon	five_prime_utr,transcript,gene,exon,CDS	0	0	1	0	0	0	0.124819	1
X	11814697	11815539	CG1578	1	-	exon-exon	five_prime_utr,transcript,gene,exon,CDS	5	0	2	2	0	2	0.12601	1
3L	14199945	14200807	nuf	1	+	exon-exon	five_prime_utr,transcript,gene,exon,CDS	12	35	27	0	0	1	0.12735	1
3L	4912672	4913956	Rh50	1	+	exon-exon	transcript,gene,exon,CDS	1	1	5	0	0	1	0.133224	1
3R	6822673	6822732	7SLRNA:CR32864	1	+	exon-exon	transcript,gene,exon	27	38	25	53	78	27	0.135033	1
2R	3938552	3938885	uex	1	-	exon-exon	transcript,gene,exon,CDS	16	43	42	35	13	47	0.137272	1
3L	2534711	2541403	Spn	1	-	exon-exon	five_prime_utr,transcript,gene,exon,CDS	4	13	20	21	15	17	0.142577	1
4	1129435	1130586	CG11155	1	+	exon-exon	transcript,gene,exon,CDS	5	21	12	19	10	27	0.14366	1
3R	18434235	18435790	fru	1	-	exon-exon	five_prime_utr,transcript,gene,exon,CDS	0	0	0	0	0	0	0.143966	1
3R	26598577	26599293	scrib	1	+	exon-exon	transcript,gene,exon,CDS	0	0	0	2	0	1	0.144061	1
2R	19477616	19478865	par-1	1	+	exon-exon	transcript,gene,exon,CDS	5	10	6	11	7	10	0.146616	1
2R	2521441	2522730	MFS17	1	-	exon-exon	transcript,gene,exon,CDS	6	9	11	12	2	21	0.148063	1
3R	14341222	14345184	NK7.1	1	-	exon-exon	five_prime_utr,transcript,gene,exon,CDS	1	0	0	0	3	2	0.148216	1
2R	19573988	19574326	sm	1	-	exon-exon	transcript,gene,exon,CDS	3	1	0	0	0	1	0.148538	1
2L	22990754	22992125	cta	1	+	exon-exon	transcript,three_prime_utr,gene,exon,CDS	1	0	1	2	1	4	0.154845	1
X	893222	894305	CG43867	1	-	exon-exon	five_prime_utr,transcript,gene,exon,CDS	0	0	0	0	0	0	0.158457	1
3L	4670118	4675947	axo	1	-	exon-exon	five_prime_utr,transcript,gene,exon,CDS	1	6	4	3	0	1	0.159543	1
3R	28333709	28334707	larp	1	-	exon-exon	five_prime_utr,transcript,gene,exon,CDS	10	6	9	15	8	16	0.162816	1
3L	27331994	27332346	Dbp80	1	+	exon-exon	five_prime_utr,exon,gene,transcript,CDS	34	81	61	64	25	82	0.163309	1
2R	12722305	12723006	CG42663	1	+	exon-exon	five_prime_utr,exon,gene,transcript,CDS	1	2	1	3	3	3	0.164388	1
3R	13430923	13431353	yrt	1	-	exon-exon	transcript,gene,exon,CDS	16	23	30	64	41	52	0.166342	1
2L	8223825	8226606	Pvr	1	-	exon-exon	transcript,gene,exon,CDS	1	2	2	2	1	7	0.166563	1
3R	23197287	23197976	cnc	1	-	exon-exon	five_prime_utr,transcript,gene,exon,CDS	8	12	7	14	7	24	0.173083	1
2R	11099532	11100114	luna	1	-	exon-exon	five_prime_utr,transcript,gene,exon,CDS	1	0	0	0	0	0	0.181059	1
2R	5203752	5204278	Nipped-A	1	-	exon-exon	transcript,gene,exon,CDS	3	1	0	1	0	2	0.181516	1
3L	21976295	21977630	CG7470	1	+	exon-exon	transcript,gene,exon,CDS	2	4	3	7	4	7	0.182851	1
X	13085596	13087140	hep	1	-	exon-exon	transcript,gene,exon,CDS	3	4	2	1	5	8	0.186531	1
2R	10613768	10614126	psq	1	+	exon-exon	transcript,gene,exon,CDS	0	0	0	1	1	1	0.188847	1
3R	17064716	17064961	Dad	1	+	exon-exon	transcript,gene,exon,CDS	0	0	0	3	0	2	0.190226	1
X	13219748	13220146	mew	1	-	exon-exon	transcript,gene,exon,CDS	11	22	33	20	27	30	0.191512	1
X	15819596	15820553	sd	1	+	exon-exon	five_prime_utr,transcript,gene,exon,CDS	3	0	1	5	2	2	0.192838	1
3L	14039048	14040594	Hsc70Cb	1	+	exon-exon	transcript,gene,exon,CDS	1	0	1	1	2	3	0.196324	1
4	1022242	1023680	PlexA	1	-	exon-exon	five_prime_utr,transcript,gene,exon,CDS	9	17	10	16	5	14	0.196812	1
2R	3933157	3933463	uex	1	-	exon-exon	transcript,gene,exon,CDS	9	11	9	11	7	13	0.19728	1
X	18372031	18373455	CrebB	1	+	exon-exon	five_prime_utr,exon,gene,transcript,CDS	36	52	61	60	37	70	0.199301	1
3R	22173932	22174727	SKIP	1	+	exon-exon	five_prime_utr,transcript,gene,exon,CDS	1	0	1	0	1	0	0.200574	1
X	21397019	21397072	lcs	1	-	exon-exon	exon,gene,transcript,CDS	0	0	0	0	0	0	0.202081	1
2R	10754909	10759915	CG33144	1	-	exon-exon	five_prime_utr,transcript,gene,exon,CDS	0	2	2	0	4	7	0.202196	1
4	185827	186840	CG2316	1	-	exon-exon	transcript,gene,exon,CDS	1	1	3	2	3	2	0.205697	1
2R	22555218	22556794	px	1	-	exon-exon	five_prime_utr,transcript,gene,exon,CDS	4	5	7	2	3	3	0.209735	1
2L	20648189	20648248	Uhg3	1	+	exon-exon	transcript,gene,exon	3	2	4	7	3	7	0.211763	1
2L	1690117	1690755	chinmo	1	+	exon-exon	five_prime_utr,transcript,gene,exon,CDS	1	0	1	0	0	0	0.212865	1
3L	2509364	2510557	Spn	1	-	exon-exon	three_prime_utr,gene,exon,transcript,CDS	0	5	1	3	4	4	0.217001	1
X	21397019	21397090	lcs	1	-	exon-exon	exon,gene,transcript,CDS	0	0	0	0	0	0	0.217993	1
2R	6733628	6734911	l(2)01289	1	-	exon-exon	transcript,gene,exon,CDS	6	12	9	2	6	8	0.218378	1
X	21396926	21396988	lcs	2	-	exon-exon	exon,gene,transcript,CDS	0	0	0	0	0	0	0.220235	1
2L	21273324	21275806	CG8671	1	+	exon-exon	five_prime_utr,transcript,gene,exon,CDS	0	0	0	1	0	2	0.220369	1
3L	9107342	9108191	bol	1	-	exon-exon	exon,three_prime_utr,gene,transcript,CDS	0	0	0	2	1	2	0.222317	1
3L	7932301	7933234	syd	1	-	exon-exon	transcript,gene,exon,CDS	3	0	1	2	2	7	0.222955	1
2R	19574003	19574326	sm	1	-	exon-exon	transcript,gene,exon,CDS	1	0	0	0	0	0	0.225334	1
3R	23337896	23340527	pnt	1	-	exon-exon	five_prime_utr,transcript,gene,exon,CDS	3	4	1	1	1	1	0.229136	1
3R	20791745	20792555	Syp	1	+	exon-exon	five_prime_utr,transcript,gene,exon,CDS	1	2	5	2	0	1	0.229763	1
2L	74903	75366	galectin	1	+	exon-exon	five_prime_utr,transcript,gene,exon,CDS	0	1	3	0	0	0	0.230477	1
2R	19158734	19159352	ena	1	+	exon-exon	exon,gene,transcript,CDS	0	1	1	1	2	3	0.23095	1
3R	26848661	26849549	Lerp	1	-	exon-exon	transcript,gene,exon,CDS	1	2	0	2	1	4	0.232289	1
2L	20431924	20432729	CG31688	1	+	exon-exon	five_prime_utr,exon,gene,transcript,CDS	6	14	6	3	3	10	0.233737	1
3L	4664127	4664953	axo	1	-	exon-exon	transcript,gene,exon,CDS	5	2	4	2	2	2	0.233819	1
X	16744614	16745953	CG9634	1	-	exon-exon	five_prime_utr,transcript,gene,exon,CDS	11	8	13	11	10	17	0.235571	1
2R	2520579	2522730	MFS17	1	-	exon-exon	transcript,gene,exon,CDS,three_prime_utr	0	4	9	9	1	6	0.236753	1
3L	2610494	2612003	Pxn	1	-	exon-exon	transcript,gene,exon,CDS	0	0	0	0	0	0	0.236863	1
2R	22994488	22996512	CG9896	1	-	exon-exon	five_prime_utr,three_prime_utr,gene,exon,transcript	1	5	1	0	2	5	0.239479	1
3R	14668866	14671803	Meltrin	1	-	exon-exon	transcript,gene,exon,CDS	0	2	0	4	1	2	0.240746	1
3L	2534711	2536218	Spn	1	-	exon-exon	five_prime_utr,transcript,gene,exon,CDS	8	12	10	17	7	17	0.243702	1
3L	16912129	16913398	Lmpt	1	+	exon-exon	five_prime_utr,transcript,gene,exon,CDS	4	1	5	3	0	2	0.243738	1
2R	24591952	24592299	pio	1	+	exon-exon	transcript,gene,exon,CDS	0	2	4	0	0	3	0.246375	1
X	22493481	22503740	l(1)G0196	1	+	exon-exon	exon,gene,transcript,CDS	0	0	1	1	4	0	0.250985	1
4	473147	474768	Asator	1	-	exon-exon	three_prime_utr,gene,exon,transcript,CDS	0	1	0	0	0	0	0.25213	1
3R	23622371	23627460	CG31145	1	-	exon-exon	five_prime_utr,transcript,gene,exon,CDS	0	1	3	1	0	0	0.252335	1
2R	16931112	16932578	Pkc53E	1	+	exon-exon	transcript,gene,exon,CDS	2	1	2	0	0	3	0.25373	1
2R	14961386	14961841	aPKC	1	-	exon-exon	five_prime_utr,transcript,gene,exon,CDS	0	2	1	3	3	2	0.254452	1
3R	3626910	3626985	Alg-2	1	+	exon-exon	transcript,gene,exon,CDS	2	2	1	0	0	0	0.256538	1
X	21396880	21396988	lcs	2	-	exon-exon	exon,gene,transcript,CDS	0	0	0	0	0	0	0.257697	1
3L	13584192	13602476	bru-3	1	-	exon-exon	three_prime_utr,gene,exon,transcript,CDS	0	0	0	0	0	1	0.25817	1
X	10053923	10054102	Yp1	2	+	exon-exon	exon,gene,transcript,CDS	0	0	1	0	0	0	0.260567	1
3L	11150873	11151557	CG32082	1	+	exon-exon	five_prime_utr,transcript,gene,exon,CDS	0	1	2	0	0	0	0.267402	1
2R	17706354	17708045	CG6424	1	-	exon-exon	five_prime_utr,transcript,gene,exon,CDS	2	1	1	1	5	3	0.270366	1
2R	5316269	5320615	sxc	1	+	exon-exon	exon,gene,transcript,CDS	8	11	15	15	7	13	0.272844	1
3R	4379450	4379824	CG11739	1	+	exon-exon	five_prime_utr,transcript,gene,exon,CDS	0	1	1	3	1	4	0.27548	1
2R	21138226	21139232	Magi	1	-	exon-exon	five_prime_utr,transcript,gene,exon,CDS	2	5	8	2	3	5	0.277804	1
X	6644562	6645338	pigs	1	+	exon-exon	transcript,gene,exon,CDS	4	2	2	4	2	4	0.281791	1
X	5761169	5762681	MAPk-Ak2	1	-	exon-exon	five_prime_utr,transcript,gene,exon,CDS	0	2	3	4	1	3	0.284425	1
3R	25706287	25709517	LpR2	1	-	exon-exon	transcript,gene,exon,CDS	1	0	0	2	1	2	0.285023	1
2R	7602432	7603519	CG1358	1	-	exon-exon	transcript,gene,exon,CDS	0	0	0	1	1	0	0.288183	1
2L	21059341	21060037	CG9265	1	-	exon-exon	transcript,gene,exon,CDS	0	1	4	0	0	2	0.288407	1
3R	16166536	16167265	CG6006	1	+	exon-exon	five_prime_utr,transcript,gene,exon,CDS	2	2	3	5	4	2	0.290788	1
2L	3080651	3081268	toc	1	-	exon-exon	exon,gene,transcript,CDS	1	0	3	0	0	0	0.293833	1
2L	14938911	14941644	CG42313	1	-	exon-exon	transcript,gene,exon,CDS	0	0	0	0	0	0	0.294528	1
3R	29471651	29473440	Ptp99A	1	+	exon-exon	transcript,gene,exon,CDS	0	0	0	0	0	0	0.294528	1
3R	7672952	7675462	Nlg1	1	+	exon-exon	transcript,gene,exon,CDS	0	0	0	0	0	0	0.294528	1
3L	13541489	13542218	bru-3	1	-	exon-exon	three_prime_utr,gene,exon,transcript,CDS	0	0	0	0	0	0	0.294528	1
2L	22927438	22927765	lt	1	+	exon-exon	five_prime_utr,transcript,gene,exon,CDS	0	1	0	0	0	2	0.294789	1
2L	4843540	4844772	mxt	1	-	exon-exon	transcript,gene,exon,CDS	1	1	2	0	1	0	0.296495	1
2R	6233266	6234307	bin3	1	+	exon-exon	five_prime_utr,transcript,gene,exon,CDS	6	1	1	2	4	6	0.298723	1
3R	9432029	9432839	ps	1	+	exon-exon	five_prime_utr,exon,gene,transcript,CDS	5	10	19	17	1	8	0.301103	1
3R	13232679	13233124	Ace	1	-	exon-exon	transcript,gene,exon,CDS	1	1	1	2	2	7	0.303389	1
3L	12851309	12852277	Wbp2	1	+	exon-exon	exon,three_prime_utr,gene,transcript,CDS	30	32	41	44	25	59	0.30433	1
2R	18052974	18053084	CG10911	2	-	exon-exon	exon,gene,transcript,CDS	17	9	14	36	11	17	0.306954	1
3R	26855573	26856297	Lerp	1	-	exon-exon	transcript,gene,exon,CDS	4	7	6	7	4	8	0.307225	1
3L	7803269	7804707	CG32369	1	-	exon-exon	five_prime_utr,transcript,gene,exon,CDS	2	4	3	1	1	5	0.309247	1
4	72321	94615	pan	1	+	exon-exon	five_prime_utr,exon,gene,transcript,CDS	0	2	0	4	0	1	0.309625	1
3R	5312989	5314305	mtd	1	-	exon-exon	five_prime_utr,transcript,gene,exon,CDS	1	2	0	1	0	0	0.309944	1
2R	803321	804121	not_annotated	1	-	intergenic-intergenic	not_annotated	0	1	0	1	0	1	0.310768	1
2R	8674647	8676607	Acsl	1	+	exon-exon	five_prime_utr,transcript,gene,exon,CDS	0	1	0	0	0	2	0.311578	1
3R	25889655	25890278	Lnk	1	+	exon-exon	five_prime_utr,exon,gene,transcript,CDS	5	7	3	0	4	3	0.315722	1
3L	18887061	18887746	CG3961	1	-	exon-exon	five_prime_utr,transcript,gene,exon,CDS	4	6	13	9	3	12	0.315933	1
3L	4673173	4675947	axo	1	-	exon-exon	five_prime_utr,transcript,gene,exon,CDS	0	0	0	1	0	2	0.316238	1
X	13373863	13374385	CG1640	1	+	exon-exon	five_prime_utr,transcript,gene,exon,CDS	0	0	0	0	1	2	0.31945	1
3R	27232473	27233681	CG31064	1	-	exon-exon	transcript,gene,exon,CDS	0	0	3	1	2	3	0.319758	1
2L	9503593	9504813	CG33298	1	+	exon-exon	five_prime_utr,exon,gene,transcript,CDS	7	6	4	9	6	7	0.320641	1
3R	19141412	19142273	Ppcs	1	-	exon-exon	three_prime_utr,gene,exon,transcript,CDS	0	2	1	0	0	0	0.322819	1
3R	17777948	17780786	CG43102	1	-	exon-exon	five_prime_utr,transcript,gene,exon,CDS	4	2	10	6	4	8	0.327625	1
3R	3849499	3850235	CG41099	1	+	exon-exon	transcript,gene,exon,CDS	2	3	3	5	1	2	0.327935	1
4	94423	95002	pan	1	+	exon-exon	transcript,gene,exon,CDS	0	0	2	1	0	0	0.32801	1
3R	26578721	26581022	scrib	1	+	exon-exon	transcript,gene,exon,CDS	2	1	2	3	3	3	0.328081	1
2R	20595557	20598694	bl	1	+	exon-exon	five_prime_utr,transcript,gene,exon,CDS	2	0	1	3	1	2	0.329923	1
X	13575902	13577664	Tango13	1	+	exon-exon	five_prime_utr,transcript,gene,exon,CDS	0	0	1	0	2	2	0.332414	1
X	19321656	19324891	out	1	-	exon-intergenic	five_prime_utr,transcript,gene,exon,not_annotated	11	10	6	6	5	3	0.332909	1
X	1749697	1750484	Scgdelta	1	-	exon-exon	five_prime_utr,transcript,gene,exon,CDS	0	0	0	0	0	0	0.333812	1
3R	6436725	6439007	gpp	1	+	exon-exon	five_prime_utr,exon,gene,transcript,CDS	2	0	3	0	1	0	0.338438	1
2L	4987907	4991262	CG34126	1	+	exon-exon	transcript,gene,exon,CDS	0	0	0	1	0	2	0.34066	1
3L	14667259	14667741	dlp	1	+	exon-exon	transcript,gene,exon,CDS	1	0	1	2	1	2	0.343123	1
3R	5298202	5299573	mtd	1	-	exon-exon	five_prime_utr,transcript,gene,exon,CDS	4	7	5	5	3	5	0.345615	1
2R	4378369	4379155	Gprk1	1	-	exon-exon	transcript,gene,exon,CDS	0	0	0	0	1	1	0.347726	1
2R	2493959	2495023	MFS17	1	-	intergenic-exon	not_annotated,exon,CDS,three_prime_utr,gene,transcript	0	1	4	2	1	5	0.348216	1
3R	19087405	19088300	cdi	1	-	exon-exon	five_prime_utr,transcript,gene,exon,CDS	4	9	2	9	6	6	0.348274	1
X	1309859	1316161	DAAM	1	-	exon-exon	five_prime_utr,transcript,gene,exon	0	0	0	0	0	0	0.352144	1
3L	8585971	8588818	CG43078	1	+	exon-exon	five_prime_utr,transcript,gene,exon,CDS	0	1	0	0	0	0	0.353061	1
3R	13243219	13244399	Ace	1	-	exon-exon	transcript,gene,exon,CDS	0	0	0	0	0	0	0.356018	1
3R	22728843	22730148	CG45049	1	+	exon-exon	five_prime_utr,transcript,gene,exon,three_prime_utr	1	1	2	0	2	0	0.358355	1
X	15936799	15937031	Stim	1	-	exon-exon	transcript,three_prime_utr,gene,exon,CDS	5	8	4	11	2	8	0.360791	1
X	3692953	3693932	Mnt	1	+	exon-exon	five_prime_utr,transcript,gene,exon,CDS	3	3	2	7	1	4	0.36108	1
X	11395240	11396571	dlg1	1	+	exon-exon	exon,gene,transcript,CDS	0	1	2	0	0	1	0.36302	1
3L	21424454	21425545	barc	1	-	exon-exon	five_prime_utr,transcript,gene,exon,CDS	0	0	0	2	0	2	0.363395	1
X	6630705	6631105	pigs	1	+	exon-exon	five_prime_utr,transcript,gene,exon,CDS	0	2	3	3	1	2	0.363528	1
4	85712	87166	pan	1	+	exon-exon	transcript,gene,exon,CDS	2	1	1	1	0	1	0.368714	1
3L	4674956	4675947	axo	1	-	exon-exon	five_prime_utr,transcript,gene,exon,CDS	1	2	1	0	0	0	0.368785	1
2L	6575849	6576366	CG11319	1	-	exon-exon	transcript,gene,exon,CDS	0	0	0	0	0	0	0.36952	1
X	18113258	18114646	wupA	1	-	exon-exon	five_prime_utr,transcript,gene,exon,CDS	1	0	2	0	1	0	0.370648	1
3R	9354422	9355083	CG45050	1	+	exon-exon	five_prime_utr,exon,gene,transcript,CDS	5	5	1	10	3	6	0.37213	1
2R	7848890	7851052	Dgk	1	-	exon-exon	transcript,gene,exon,CDS	0	0	0	0	0	0	0.374288	1
3L	21976295	21978374	CG7470	1	+	exon-exon	transcript,gene,exon,CDS	3	2	3	2	2	1	0.377236	1
2L	13348768	13348857	CG16826	2	+	exon-exon	exon,three_prime_utr,gene,transcript,CDS	0	0	0	0	0	0	0.377262	1
3R	9445044	9446497	ps	1	+	exon-exon	exon,gene,transcript,CDS	8	13	7	10	9	5	0.377843	1
X	12316764	12317405	Ten-a	1	+	exon-exon	transcript,gene,exon,CDS	2	4	0	0	0	1	0.379738	1
3L	4324922	4325410	Cip4	1	-	exon-exon	transcript,gene,exon,CDS	1	3	1	3	2	3	0.381362	1
3L	2484564	2485228	CG45186	1	+	exon-exon	five_prime_utr,transcript,gene,exon,CDS	1	0	0	0	1	2	0.381823	1
2L	16322960	16323517	cact	1	-	exon-exon	transcript,gene,exon,CDS	4	1	2	7	4	4	0.384173	1
2R	20958260	20958845	hbn	1	-	exon-exon	transcript,gene,exon,CDS	0	0	0	1	1	0	0.38518	1
3L	8070952	8072493	Ect4	1	+	exon-exon	five_prime_utr,transcript,gene,exon,CDS	1	2	1	3	2	2	0.3861	1
2L	14195733	14197867	Dyrk2	1	-	exon-exon	five_prime_utr,transcript,gene,exon,CDS	0	0	2	3	1	1	0.386547	1
3L	9660642	9664244	fry	1	-	exon-exon	transcript,gene,exon,CDS	0	4	0	0	7	2	0.387482	1
X	3519825	3520133	CG32791	1	-	exon-exon	exon,gene,transcript,CDS	0	0	0	0	1	0	0.387764	1
X	13081513	13083098	hep	1	-	exon-exon	three_prime_utr,gene,exon,transcript,CDS	6	12	12	20	8	17	0.387876	1
2R	7853406	7854720	Dgk	1	-	exon-exon	transcript,gene,exon,CDS	1	0	3	0	0	1	0.38822	1
3L	17539456	17539736	Nedd4	1	+	exon-exon	exon,gene,transcript,CDS	2	0	1	0	0	0	0.388732	1
2R	10989628	10991124	luna	1	-	exon-exon	exon,gene,transcript,CDS	1	0	1	0	0	1	0.389776	1
2L	9555284	9556398	jp	1	-	exon-exon	five_prime_utr,transcript,gene,exon,CDS	0	0	1	0	0	0	0.390215	1
X	21211080	21211799	CG32521	1	-	exon-exon	five_prime_utr,transcript,gene,exon,CDS	0	0	1	2	0	0	0.392813	1
X	21396907	21396988	lcs	2	-	exon-exon	exon,gene,transcript,CDS	0	0	0	1	0	0	0.39309	1
3R	5295641	5299573	mtd	1	-	exon-exon	five_prime_utr,transcript,gene,exon,CDS	2	1	0	0	0	1	0.39355	1
3R	8833975	8835510	pyd	1	-	exon-exon	transcript,gene,exon,CDS	0	2	1	1	0	0	0.396955	1
3L	24725824	24728508	scro	1	+	exon-exon	five_prime_utr,transcript,gene,exon,CDS	0	0	0	0	0	1	0.398876	1
3R	7959752	7961122	dsx	1	-	exon-exon	five_prime_utr,transcript,gene,exon,CDS	2	6	0	0	1	1	0.415203	1
3R	25749027	25752191	LpR1	1	-	exon-exon	five_prime_utr,transcript,gene,exon,CDS	0	0	0	0	0	0	0.417723	1
3L	9747135	9750299	CG42268	1	-	exon-exon	transcript,gene,exon,CDS	1	1	0	0	0	0	0.419291	1
3L	16651133	16651535	Baldspot	1	-	exon-exon	transcript,gene,exon,CDS	1	0	0	1	0	1	0.420102	1
2R	15421527	15424405	CG43729	1	+	exon-exon	transcript,gene,exon,CDS	0	0	0	0	0	0	0.422343	1
3L	10568129	10571246	A2bp1	1	+	exon-exon	transcript,gene,exon,CDS	0	0	0	0	0	0	0.422343	1
2R	15452857	15464686	CG43729	1	+	exon-exon	five_prime_utr,transcript,gene,exon,CDS	0	0	0	0	0	0	0.422343	1
X	17940720	17941157	Sh	1	-	exon-exon	three_prime_utr,gene,exon,transcript,CDS	0	0	0	0	0	0	0.422344	1
3R	4626973	4630521	5-HT2A	1	+	exon-exon	exon,gene,transcript,CDS	0	0	0	0	0	0	0.422344	1
2R	19094040	19096509	5-HT1A	1	+	exon-exon	transcript,gene,exon,CDS	0	0	0	0	0	0	0.422344	1
2R	22338801	22341595	Liprin-gamma	1	-	exon-exon	transcript,gene,exon,CDS	0	0	0	0	0	0	0.422344	1
3R	4282674	4284406	cpx	1	+	exon-exon	five_prime_utr,transcript,gene,exon,CDS	0	0	0	0	0	0	0.422344	1
3R	7865151	7865761	CG17816	1	-	exon-exon	transcript,gene,exon,CDS	0	0	0	0	0	0	0.422942	1
2R	22162905	22164989	a	1	+	exon-exon	five_prime_utr,transcript,gene,exon,CDS	0	0	0	1	2	2	0.424603	1
2L	8283409	8298340	Btk29A	1	-	exon-exon	five_prime_utr,transcript,gene,exon,CDS	0	0	0	2	0	0	0.424821	1
2L	21710564	21713308	CG31619	1	+	exon-exon	transcript,gene,exon,CDS	0	0	0	0	0	0	0.425538	1
2L	21688474	21701938	CG31619	1	+	exon-exon	five_prime_utr,transcript,gene,exon,CDS	0	0	0	0	0	0	0.425539	1
2L	21719514	21720481	CG31619	1	+	exon-exon	transcript,gene,exon,CDS	0	0	0	0	0	0	0.427467	1
3R	14529177	14530230	Pde6	1	-	exon-exon	five_prime_utr,transcript,gene,exon,CDS	0	1	2	3	2	1	0.42899	1
2R	17527214	17528105	Patronin	1	-	exon-exon	transcript,gene,exon,CDS	0	8	6	2	3	3	0.429125	1
3L	9686365	9689448	CG6767	1	-	exon-exon	transcript,gene,exon,CDS	0	4	0	0	0	1	0.433713	1
3L	21760031	21761265	Syn1	1	-	exon-exon	five_prime_utr,exon,gene,transcript,CDS	1	1	1	2	2	0	0.434809	1
2L	7107141	7107551	Pvf3	1	-	exon-exon	transcript,gene,exon,CDS	1	3	0	0	1	1	0.435551	1
2R	10328858	10330074	CG42732	1	-	exon-exon	exon,gene,transcript,CDS	0	0	0	0	0	0	0.436048	1
3R	28727525	28729049	htt	1	+	exon-exon	transcript,gene,exon,CDS	2	1	0	0	0	1	0.436849	1
2L	1741660	1746029	CG17646	1	+	exon-exon	five_prime_utr,exon,gene,transcript,CDS	2	1	2	1	1	1	0.443016	1
X	13276435	13282229	HDAC4	1	-	exon-exon	five_prime_utr,transcript,gene,exon,CDS	1	0	1	0	0	0	0.44422	1
3L	8469410	8469691	Gug	1	+	exon-exon	transcript,gene,exon,CDS	21	19	19	29	33	44	0.444262	1
X	9811788	9812156	CG32698	1	+	exon-exon	five_prime_utr,exon,gene,transcript,CDS	1	0	3	4	3	3	0.444311	1
3R	24219600	24220563	twin	1	-	exon-exon	five_prime_utr,transcript,gene,exon,CDS	0	1	2	0	1	0	0.444453	1
X	22495491	22503740	l(1)G0196	1	+	exon-exon	transcript,gene,exon,CDS	0	0	0	1	0	1	0.444498	1
2L	20339245	20345259	spir	1	+	exon-exon	transcript,three_prime_utr,gene,exon,CDS	0	0	2	0	0	0	0.446458	1
2L	11798665	11800322	crol	1	-	exon-exon	exon,gene,transcript,CDS	2	0	1	1	0	0	0.451128	1
4	94423	99475	pan	1	+	exon-exon	transcript,gene,exon,CDS	0	0	0	1	0	2	0.458304	1
X	10122056	10123204	RhoU	1	+	exon-exon	five_prime_utr,transcript,gene,exon,CDS	1	2	1	3	1	2	0.459091	1
2L	21727006	21727573	CG31619	1	+	exon-exon	transcript,gene,exon,CDS	0	2	0	0	1	1	0.460895	1
X	17720587	17721615	CG42684	1	+	exon-exon	exon,gene,transcript,CDS	2	1	0	0	1	1	0.460895	1
3L	462181	462558	klar	1	-	exon-exon	five_prime_utr,transcript,gene,exon,CDS	0	0	0	1	1	0	0.461872	1
2R	16424038	16424651	Sema-2b	1	+	exon-exon	transcript,gene,exon,CDS	0	2	1	0	1	0	0.463534	1
3R	31595434	31595520	RpL6	1	-	exon-exon	exon,gene,transcript,CDS	2	0	1	0	1	1	0.466608	1
2R	10104256	10105825	14-3-3zeta	1	+	exon-exon	five_prime_utr,transcript,gene,exon,CDS	1	0	5	0	1	1	0.467342	1
3R	3468909	3469478	Parp	1	-	exon-exon	transcript,gene,exon,CDS	1	4	2	1	0	0	0.467378	1
2R	17528313	17529191	Patronin	1	-	exon-exon	transcript,gene,exon,CDS	7	7	4	5	2	5	0.467651	1
2R	10754909	10757544	CG33144	1	-	exon-exon	five_prime_utr,transcript,gene,exon,CDS	3	5	8	7	1	4	0.468413	1
2L	21124135	21125439	Nhe2	1	+	exon-exon	transcript,gene,exon,CDS	0	2	0	0	3	3	0.469071	1
2L	7040473	7041159	milt	1	+	exon-exon	five_prime_utr,transcript,gene,exon,CDS	0	5	4	5	3	3	0.469803	1
3L	13356757	13356846	Nplp2	1	+	exon-exon	exon,gene,transcript,CDS	0	0	0	0	0	0	0.470043	1
X	1251172	1252096	Atf3	1	-	exon-exon	five_prime_utr,transcript,gene,exon,CDS	1	1	4	6	2	5	0.471903	1
3L	13356757	13356852	Nplp2	1	+	exon-exon	exon,gene,transcript,CDS	0	0	0	0	0	0	0.474157	1
2R	6792316	6792621	Epac	1	-	exon-exon	transcript,gene,exon,CDS	0	0	0	0	2	0	0.475578	1
3R	14344225	14345184	NK7.1	1	-	exon-exon	five_prime_utr,transcript,gene,exon,CDS	2	0	0	4	0	1	0.476457	1
4	449924	450509	CaMKI	1	+	exon-exon	transcript,gene,exon,CDS	19	9	16	26	18	21	0.479022	1
3R	26597647	26598712	scrib	1	+	exon-exon	transcript,gene,exon,CDS	0	0	0	0	0	3	0.479386	1
2R	10128581	10129029	gem	1	+	exon-exon	exon,gene,transcript,CDS	0	0	4	5	0	5	0.479746	1
2L	3094217	3098065	toc	1	-	exon-exon	transcript,gene,exon,CDS	0	0	0	0	0	0	0.479821	1
3R	13019342	13021642	CtBP	1	+	exon-exon	five_prime_utr,transcript,gene,exon,CDS	0	0	2	1	3	0	0.479892	1
2L	18540629	18543715	Pde11	1	-	exon-exon	transcript,gene,exon,CDS	2	2	0	1	0	1	0.479893	1
2R	5423750	5424239	laccase2	1	+	exon-exon	transcript,gene,exon,CDS	20	25	42	14	23	48	0.480203	1
X	9643657	9644367	l(1)G0232	1	-	exon-exon	five_prime_utr,transcript,gene,exon,CDS	5	3	3	5	5	1	0.480809	1
3L	11085429	11085708	JIL-1	1	-	exon-exon	transcript,gene,exon,CDS	0	0	0	0	0	1	0.482889	1
X	7232364	7233229	CG9650	1	+	exon-exon	five_prime_utr,transcript,gene,exon,CDS	0	1	0	0	0	0	0.487002	1
X	5396184	5396600	SK	1	+	exon-exon	transcript,gene,exon,CDS	1	0	0	0	0	0	0.487002	1
2R	3918151	3919358	uex	1	-	exon-exon	transcript,gene,exon,CDS	2	4	7	0	0	5	0.488502	1
2L	21384455	21385397	nrv3	1	+	exon-exon	transcript,gene,exon,CDS	0	0	0	0	0	0	0.49213	1
2L	16174416	16175007	Ca-alpha1D	1	+	exon-exon	transcript,gene,exon,CDS	0	1	0	2	2	0	0.494016	1
3R	25709291	25710147	LpR2	1	-	exon-exon	transcript,gene,exon,CDS	7	6	8	13	2	13	0.494504	1
3L	12379139	12379644	Ncc69	1	-	exon-exon	five_prime_utr,transcript,gene,exon,CDS	1	2	1	5	4	4	0.495716	1
3L	23002053	23002443	nrm	1	+	exon-exon	five_prime_utr,transcript,gene,exon,CDS	0	0	0	0	0	0	0.4963	1
3L	14839218	14840048	CG17839	1	+	exon-intron	five_prime_utr,transcript,gene,exon	0	0	0	0	0	0	0.496301	1
3L	19171703	19172038	fz2	1	-	intron-intron	gene,transcript	1	0	0	1	1	3	0.496301	1
3R	14427037	14433205	cv-c	1	-	exon-exon	five_prime_utr,transcript,gene,exon,CDS	0	0	0	1	1	0	0.498176	1
X	6128393	6130656	Ca-alpha1T	1	-	exon-exon	transcript,gene,exon,CDS	0	0	0	0	0	0	0.498492	1
2R	10532039	10533968	lola	1	-	exon-exon	five_prime_utr,transcript,gene,exon,CDS	1	0	0	3	0	0	0.499345	1
3R	21154890	21155387	SNF4Agamma	1	+	exon-exon	five_prime_utr,exon,gene,transcript,CDS	0	0	1	0	1	0	0.502741	1
3L	23007328	23007707	nrm	1	+	exon-exon	transcript,gene,exon,CDS	1	4	3	4	1	4	0.503151	1
2R	16697986	16699574	CG30463	1	-	exon-exon	transcript,gene,exon,CDS	0	0	0	1	0	0	0.506145	1
3R	10372149	10373205	Rfx	1	-	exon-exon	five_prime_utr,transcript,gene,exon,CDS	1	0	0	4	2	4	0.50636	1
X	11395240	11400832	dlg1	1	+	exon-exon	exon,gene,transcript,CDS	4	4	7	5	2	6	0.508666	1
X	13264917	13270612	HDAC4	1	-	exon-exon	exon,three_prime_utr,gene,transcript,CDS	0	0	0	0	0	0	0.509306	1
X	6123389	6132313	Ca-alpha1T	1	-	exon-exon	transcript,gene,exon,CDS	0	0	0	0	0	0	0.511574	1
3R	30067075	30068420	sima	1	+	exon-exon	transcript,gene,exon,CDS	5	14	10	9	7	10	0.511596	1
4	680440	681135	CG11360	1	+	exon-exon	five_prime_utr,transcript,gene,exon,CDS	0	1	0	0	0	0	0.51179	1
3L	9592086	9592456	CG42673	1	+	exon-exon	transcript,gene,exon,CDS	0	0	0	0	0	0	0.512611	1
3R	13019342	13025044	CtBP	1	+	exon-exon	five_prime_utr,transcript,gene,exon,CDS	0	2	0	0	0	0	0.513058	1
2L	8283409	8284220	Btk29A	1	-	exon-exon	five_prime_utr,transcript,gene,exon,CDS	0	1	1	0	0	1	0.513168	1
3L	25873860	25874384	CG40178	1	-	exon-exon	transcript,gene,exon,CDS	1	0	0	1	0	1	0.513489	1
3R	23806626	23808029	CG33111	1	-	exon-exon	five_prime_utr,transcript,gene,exon,CDS	12	15	14	10	9	9	0.513684	1
2R	18021578	18021997	CG10910	1	+	exon-exon	transcript,gene,exon,CDS	12	11	13	6	9	9	0.515846	1
X	1675319	1677317	CG32809	1	-	exon-exon	exon,three_prime_utr,gene,transcript,CDS	0	0	0	0	0	0	0.519277	1
3R	7858938	7865761	CG17816	1	-	exon-exon	exon,gene,transcript,CDS	0	0	0	0	0	0	0.519277	1
3L	10575319	10577324	A2bp1	1	+	exon-exon	transcript,gene,exon,CDS	0	0	0	0	0	0	0.519277	1
3L	24728297	24734187	scro	1	+	exon-exon	five_prime_utr,transcript,gene,exon,CDS	0	0	0	0	0	0	0.519278	1
X	1675667	1677317	CG32809	1	-	exon-exon	exon,three_prime_utr,gene,transcript,CDS	0	0	0	0	0	0	0.519278	1
2L	4990308	4991262	CG34126	1	+	exon-exon	transcript,gene,exon,CDS	0	0	0	0	1	1	0.51943	1
2R	21363699	21366965	cv-2	1	-	exon-exon	five_prime_utr,transcript,gene,exon,CDS	0	0	7	1	0	2	0.521901	1
2R	14563011	14565073	ttv	1	+	exon-exon	five_prime_utr,transcript,gene,exon,CDS	0	0	0	0	0	1	0.524153	1
2R	13277444	13278170	Dh31-R	1	-	exon-exon	five_prime_utr,transcript,gene,exon,CDS	2	12	4	9	6	13	0.524464	1
3L	3310520	3310896	ZnT63C	1	+	exon-exon	five_prime_utr,transcript,gene,exon,CDS	1	2	3	3	3	3	0.525654	1
2L	20334081	20336549	spir	1	+	exon-exon	transcript,gene,exon,CDS	2	3	1	1	2	1	0.530605	1
3R	30479119	30479780	PH4alphaEFB	1	+	exon-exon	transcript,gene,exon,CDS	1	0	1	0	0	0	0.530664	1
3R	9943481	9943894	Glut4EF	1	+	exon-exon	transcript,three_prime_utr,gene,exon,CDS	2	5	7	3	4	4	0.531389	1
3L	8469410	8469682	Gug	1	+	exon-exon	transcript,gene,exon,CDS	8	10	10	15	7	26	0.531649	1
3L	8106016	8106949	Ect4	1	+	exon-exon	three_prime_utr,gene,exon,transcript,CDS	0	0	0	1	0	1	0.534826	1
3L	10573450	10576475	A2bp1	1	+	exon-exon	transcript,gene,exon,CDS	0	0	1	0	0	0	0.536321	1
3R	25744684	25747233	LpR1	1	-	exon-exon	transcript,gene,exon,CDS	0	0	0	0	0	0	0.537539	1
3R	23209342	23209883	cnc	1	-	exon-exon	transcript,gene,exon,CDS	8	2	4	8	1	12	0.537787	1
2R	15292773	15293561	Trpm	1	-	exon-exon	five_prime_utr,transcript,gene,exon,CDS	3	5	8	20	6	14	0.538136	1
2R	23665294	23666035	Pde8	1	+	exon-exon	five_prime_utr,transcript,gene,exon,CDS	2	2	7	2	3	0	0.539388	1
2L	5274019	5275780	Bsg25D	1	-	exon-exon	transcript,gene,exon,CDS	4	1	6	5	3	8	0.539432	1
X	14793126	14796122	rut	1	-	exon-exon	transcript,gene,exon,CDS	0	1	0	0	0	1	0.54077	1
2R	16759252	16760714	unc-104	1	-	exon-exon	transcript,gene,exon,CDS	0	2	0	0	0	0	0.542728	1
3L	14311861	14317337	fz	1	+	exon-exon	transcript,gene,exon,CDS	0	1	1	2	2	1	0.544804	1
2R	17275410	17276063	not_annotated	2	-	intergenic-intergenic	not_annotated	0	1	0	0	0	0	0.546003	1
4	1233129	1234799	Caps	1	+	exon-exon	five_prime_utr,transcript,gene,exon,CDS	0	0	0	1	0	0	0.547838	1
X	10519348	10523564	spri	1	-	exon-exon	five_prime_utr,transcript,gene,exon,CDS	0	1	3	0	0	1	0.553666	1
3R	26924634	26925261	sda	1	+	exon-exon	five_prime_utr,transcript,gene,exon,CDS	6	3	9	6	8	11	0.556253	1
2R	23665294	23672088	Pde8	1	+	exon-exon	five_prime_utr,transcript,gene,exon,CDS	0	0	0	0	0	2	0.556419	1
3R	15954158	15957919	Sap47	1	+	exon-exon	exon,three_prime_utr,gene,transcript,CDS	0	0	0	0	0	0	0.557064	1
2R	9532346	9532984	brp	1	+	exon-exon	transcript,gene,exon,CDS	0	0	0	0	0	0	0.557128	1
2L	4295163	4295621	tutl	1	+	exon-exon	five_prime_utr,transcript,gene,exon,CDS	0	0	0	1	0	0	0.557128	1
3L	22183786	22184602	olf413	1	+	exon-exon	five_prime_utr,transcript,gene,exon,CDS	0	0	0	0	0	0	0.557128	1
2R	8138938	8140149	Lpin	1	-	exon-exon	transcript,gene,exon,CDS	1	2	8	2	3	1	0.55855	1
2L	14196927	14197867	Dyrk2	1	-	exon-exon	five_prime_utr,transcript,gene,exon,CDS	0	0	0	0	0	0	0.559954	1
2L	21680518	21680612	EF2	2	-	intron-intron	gene,transcript	11	3	4	3	3	2	0.560963	1
X	4723178	4725194	Proc-R	1	+	exon-exon	five_prime_utr,transcript,gene,exon,CDS	1	1	1	1	1	0	0.56115	1
2L	21273324	21274429	CG8671	1	+	exon-exon	five_prime_utr,transcript,gene,exon,CDS	2	1	2	0	2	5	0.561233	1
dmel_mitochondrion_genome	2783	2861	mt:CoI	2	+	exon-exon	transcript,gene,exon,CDS	0	0	1	1	0	1	0.562165	1
4	1070749	1070923	Rfabg	2	+	exon-exon	transcript,gene,exon,CDS	0	0	0	0	0	0	0.563068	1
2L	4336450	4336957	Atet	1	+	exon-exon	five_prime_utr,transcript,gene,exon,CDS	1	1	0	0	0	0	0.564023	1
3R	29500719	29501488	Trc8	1	-	exon-exon	transcript,gene,exon,CDS	6	3	6	9	4	4	0.565721	1
3R	25710025	25739622	LpR2	1	-	exon-exon	five_prime_utr,transcript,gene,exon,CDS	12	27	31	11	8	25	0.565795	1
4	1070792	1070957	Rfabg	1	+	exon-exon	transcript,gene,exon,CDS	0	0	0	0	0	0	0.566206	1
X	21376120	21376666	slgA	1	+	exon-exon	five_prime_utr,exon,gene,transcript,CDS	0	1	1	1	0	0	0.568324	1
4	1072288	1073310	Rfabg	2	+	exon-exon	transcript,gene,exon,CDS	0	0	0	0	0	0	0.568402	1
3L	16148408	16148958	CG5151	1	-	exon-exon	five_prime_utr,transcript,gene,exon	21	48	47	13	14	41	0.570029	1
3L	7513818	7514354	CG7546	1	+	exon-exon	transcript,gene,exon,CDS	0	0	0	1	0	1	0.570135	1
2R	21165559	21165874	CG4266	1	-	exon-exon	transcript,gene,exon,CDS	0	4	0	4	3	0	0.570189	1
2R	24771725	24772795	Eps-15	1	-	exon-exon	transcript,gene,exon,CDS	11	16	10	21	9	26	0.570371	1
4	1074514	1074636	Rfabg	1	+	exon-exon	transcript,gene,exon,CDS	0	0	0	0	0	0	0.571378	1
2L	5204463	5204903	Msp300	1	+	exon-exon	transcript,gene,exon,CDS	0	0	0	0	0	0	0.572085	1
3L	3769078	3769406	CG32264	1	-	exon-exon	transcript,gene,exon,CDS	2	2	2	4	1	4	0.572756	1
3L	8098346	8099536	Ect4	1	+	exon-exon	five_prime_utr,transcript,gene,exon,CDS	13	17	33	25	22	22	0.573095	1
3R	23169896	23170480	Irk1	1	+	exon-exon	five_prime_utr,transcript,gene,exon,CDS	1	7	0	12	4	8	0.574949	1
2R	15662924	15664434	fus	1	-	exon-exon	five_prime_utr,transcript,gene,exon,CDS	0	0	0	0	0	1	0.577038	1
3L	3594651	3598621	Eip63E	1	+	exon-exon	transcript,gene,exon,CDS	1	1	2	2	1	4	0.577272	1
X	21060495	21061557	bves	1	+	exon-exon	five_prime_utr,transcript,gene,exon,CDS	1	1	1	6	2	1	0.578403	1
X	6772227	6772894	COQ7	1	+	exon-exon	transcript,gene,exon,CDS	0	0	0	0	0	1	0.578443	1
3R	29959031	29962030	TkR99D	1	-	exon-exon	five_prime_utr,transcript,gene,exon,CDS	0	0	2	0	0	0	0.580761	1
2L	14610684	14611916	osp	1	-	exon-exon	exon,gene,transcript,CDS	1	2	0	5	0	0	0.583222	1
2L	22924982	22927765	lt	1	+	exon-exon	five_prime_utr,transcript,gene,exon,CDS	0	0	0	0	0	0	0.584883	1
3R	31154027	31158395	Gycbeta100B	1	+	exon-exon	transcript,gene,exon,CDS	0	0	0	0	0	0	0.58612	1
4	1248303	1248836	Caps	1	+	exon-exon	transcript,gene,exon,CDS	0	0	0	0	0	0	0.58612	1
2L	21712769	21717672	CG31619	1	+	exon-exon	transcript,gene,exon,CDS	0	0	0	0	0	0	0.586121	1
2R	24913676	24914542	NaCP60E	1	+	exon-exon	transcript,three_prime_utr,gene,exon,CDS	0	0	0	0	0	0	0.586122	1
3L	14212194	14213203	nuf	1	+	exon-exon	five_prime_utr,transcript,gene,exon,CDS	0	1	0	0	0	0	0.588743	1
2R	10448199	10448632	Galphao	1	+	exon-exon	transcript,gene,exon,CDS	0	0	1	0	0	0	0.588944	1
3L	313024	314317	fwd	1	-	exon-exon	five_prime_utr,transcript,gene,exon,CDS	0	0	2	3	0	3	0.589334	1
X	11397825	11400832	dlg1	1	+	exon-exon	transcript,gene,exon,CDS	0	0	0	1	1	1	0.590237	1
3L	310277	311285	fwd	1	-	exon-exon	five_prime_utr,transcript,gene,exon,CDS	0	0	2	0	0	1	0.591718	1
3R	20797144	20798409	Syp	1	+	exon-exon	transcript,gene,exon,CDS	0	2	1	2	1	2	0.592153	1
2L	21716325	21717672	CG31619	1	+	exon-exon	transcript,gene,exon,CDS	0	0	0	0	0	1	0.592348	1
3R	30816875	30818207	cindr	1	+	exon-exon	five_prime_utr,transcript,gene,exon,CDS	2	0	3	2	1	2	0.593061	1
3L	25969034	25969627	CG40178	1	-	exon-exon	transcript,gene,exon,CDS	1	0	4	2	1	4	0.594549	1
4	1071736	1071797	Rfabg	1	+	exon-exon	transcript,gene,exon,CDS	0	0	0	0	0	0	0.59536	1
3L	1172758	1174607	bab2	1	-	exon-exon	five_prime_utr,transcript,gene,exon,CDS	3	8	2	6	2	10	0.597105	1
3L	27292882	27293271	Dbp80	1	+	exon-exon	transcript,gene,exon,CDS	2	7	11	1	5	11	0.599238	1
X	11397825	11398822	dlg1	1	+	exon-exon	transcript,gene,exon,CDS	0	0	0	0	2	0	0.599238	1
3R	16635546	16637111	Fas1	1	+	exon-exon	transcript,gene,exon,CDS	0	0	0	0	0	0	0.602867	1
2L	11833260	11835651	Pde1c	1	-	exon-exon	five_prime_utr,transcript,gene,exon,CDS	0	0	0	0	1	0	0.603131	1
2R	6249412	6250852	Pld	1	+	exon-exon	five_prime_utr,transcript,gene,exon,CDS	3	13	20	15	9	10	0.605115	1
3L	17602675	17603383	Eip74EF	1	-	exon-exon	five_prime_utr,transcript,gene,exon	1	1	0	0	0	2	0.608204	1
2R	803321	803877	not_annotated	1	-	intergenic-intergenic	not_annotated	0	0	0	0	0	0	0.608334	1
4	1072859	1073310	Rfabg	2	+	exon-exon	transcript,gene,exon,CDS	0	0	0	0	0	0	0.608748	1
2R	6792316	6797412	Epac	1	-	exon-exon	five_prime_utr,transcript,gene,exon,CDS	3	1	2	1	2	1	0.613344	1
4	236395	240833	CG1674	1	+	exon-exon	transcript,gene,exon,CDS	0	0	0	0	0	0	0.6135	1
4	521473	526520	zfh2	1	+	exon-exon	five_prime_utr,transcript,gene,exon,CDS	0	0	1	0	0	0	0.613794	1
4	524331	526520	zfh2	1	+	exon-exon	transcript,gene,exon,CDS	0	0	1	0	0	0	0.613795	1
2R	12579129	12580612	Sin3A	1	-	exon-exon	transcript,gene,exon,CDS	2	0	2	2	0	0	0.616447	1
3R	19218969	19219627	vib	1	-	exon-exon	transcript,gene,exon,CDS	0	3	0	0	0	0	0.616882	1
2L	5850831	5853258	TrissinR	1	+	exon-exon	transcript,gene,exon,CDS	0	0	1	0	0	1	0.617947	1
3R	13757183	13757783	CG34383	1	+	exon-exon	three_prime_utr,gene,exon,transcript,CDS	1	2	8	4	3	9	0.618088	1
X	12806898	12807228	Pde9	1	-	exon-exon	transcript,gene,exon,CDS	0	0	2	0	0	1	0.618564	1
2R	17275410	17276063	mbl	1	+	exon-exon	five_prime_utr,transcript,gene,exon,CDS	138	193	234	228	154	257	0.618752	1
X	13584861	13586092	Tango13	1	+	exon-exon	exon,gene,transcript,CDS	1	4	3	5	3	3	0.619257	1
2R	13871294	13874459	shot	1	-	exon-exon	transcript,gene,exon,CDS	0	0	1	0	0	0	0.623327	1
3R	10014990	10015926	Mical	1	-	exon-exon	transcript,gene,exon,CDS	0	6	5	2	5	5	0.624099	1
3L	16529627	16530656	CG43373	1	-	exon-exon	five_prime_utr,transcript,gene,exon,CDS	0	1	2	2	0	0	0.625338	1
3R	30109295	30110618	sima	1	+	exon-exon	transcript,gene,exon,CDS	4	4	4	11	7	4	0.627982	1
2R	6151830	6152550	EcR	1	-	exon-exon	five_prime_utr,transcript,gene,exon,CDS	1	0	0	0	0	0	0.628295	1
2L	12516484	12517185	bun	1	-	exon-exon	transcript,gene,exon,CDS	0	0	2	1	0	0	0.629378	1
3L	1003396	1003821	trio	1	-	exon-exon	transcript,gene,exon,CDS	3	5	5	5	4	8	0.629933	1
X	21376120	21376861	slgA	1	+	exon-intron	five_prime_utr,exon,gene,transcript	0	0	0	0	0	0	0.63205	1
3L	16715441	16716837	Dab	1	+	exon-exon	transcript,gene,exon,CDS	0	0	1	0	0	0	0.63219	1
X	15097456	15109893	Rab3-GEF	1	+	exon-exon	transcript,gene,exon,CDS	0	0	0	0	0	0	0.63267	1
3R	7662252	7675462	Nlg1	1	+	exon-exon	five_prime_utr,transcript,gene,exon,CDS	0	0	0	0	0	0	0.63267	1
3R	4622509	4623624	5-HT2A	1	+	exon-exon	five_prime_utr,transcript,gene,exon,CDS	0	0	0	0	0	0	0.63267	1
4	281724	282738	Syt7	1	-	exon-exon	five_prime_utr,transcript,gene,exon,CDS	0	0	0	0	0	0	0.63267	1
X	10420831	10424954	CG32683	1	-	exon-exon	transcript,gene,exon,CDS	0	0	0	0	0	0	0.63267	1
4	1233129	1241897	Caps	1	+	exon-exon	five_prime_utr,transcript,gene,exon,CDS	0	0	0	0	0	0	0.63267	1
2R	22344714	22346709	Liprin-gamma	1	-	exon-exon	five_prime_utr,transcript,gene,exon,CDS	0	0	0	0	0	0	0.63267	1
X	5383063	5383646	SK	1	+	exon-exon	transcript,gene,exon,CDS	0	0	0	0	0	0	0.63267	1
2L	8563739	8564296	Sema-1a	1	+	exon-exon	five_prime_utr,transcript,gene,exon,CDS	0	0	0	0	0	0	0.63267	1
2R	10325190	10325894	CG42732	1	-	exon-exon	transcript,gene,exon,CDS	0	0	0	0	0	0	0.632671	1
2R	10325190	10330074	CG42732	1	-	exon-exon	transcript,gene,exon,CDS	0	0	0	0	0	0	0.632671	1
2R	10328858	10332367	CG42732	1	-	exon-exon	exon,gene,transcript,CDS	0	0	0	0	0	0	0.632671	1
2L	10816024	10818566	Nos	1	-	exon-exon	transcript,gene,exon,CDS	0	0	0	0	0	0	0.632671	1
2R	9505004	9509170	brp	1	+	exon-exon	five_prime_utr,exon,gene,transcript	0	0	0	0	0	0	0.632671	1
3L	23210852	23216107	nAChRalpha4	1	+	exon-exon	five_prime_utr,transcript,gene,exon,CDS	0	0	0	0	0	0	0.632671	1
3R	10193860	10196912	Syn	1	+	exon-exon	five_prime_utr,transcript,gene,exon,CDS	0	0	0	0	0	0	0.632671	1
X	10255493	10259488	Hk	1	-	exon-exon	five_prime_utr,transcript,gene,exon,CDS	0	0	0	0	0	0	0.632671	1
3R	4796489	4797697	ctrip	1	-	exon-exon	transcript,gene,exon,CDS	1	0	0	3	0	0	0.632678	1
3R	19493965	19494318	Dys	1	+	exon-exon	transcript,gene,exon,CDS	6	4	8	10	0	8	0.635415	1
X	19464193	19466221	kek5	1	+	exon-exon	five_prime_utr,transcript,gene,exon,CDS	0	1	0	0	2	1	0.635525	1
X	12829710	12832340	Pde9	1	-	exon-exon	five_prime_utr,transcript,gene,exon,CDS	0	1	2	5	1	0	0.635825	1
3L	10575319	10576475	A2bp1	1	+	exon-exon	transcript,gene,exon,CDS	0	0	0	0	0	0	0.636829	1
2L	5146993	5148882	Msp300	1	+	exon-exon	five_prime_utr,transcript,gene,exon,CDS	2	3	2	1	4	5	0.637102	1
3R	13232679	13238199	Ace	1	-	exon-exon	transcript,gene,exon,CDS	0	0	0	0	0	0	0.639354	1
3R	19554818	19562826	Dys	1	+	exon-exon	transcript,gene,exon,CDS	0	1	0	0	0	0	0.639404	1
2L	21711081	21717672	CG31619	1	+	exon-exon	transcript,gene,exon,CDS	0	0	0	0	0	0	0.640071	1
X	8208797	8210680	sdt	1	+	exon-exon	five_prime_utr,transcript,gene,exon,CDS	0	0	0	0	0	0	0.640071	1
X	6118118	6126857	Ca-alpha1T	1	-	exon-exon	transcript,gene,exon,CDS	0	0	0	0	0	0	0.640072	1
2R	4599269	4607320	p120ctn	1	+	exon-exon	transcript,gene,exon,CDS	0	0	0	0	0	0	0.640386	1
3R	9930364	9943894	Glut4EF	1	+	exon-exon	five_prime_utr,exon,CDS,three_prime_utr,gene,transcript	0	0	0	0	0	1	0.642198	1
2L	1741660	1742260	CG17646	1	+	exon-exon	five_prime_utr,exon,gene,transcript,CDS	4	10	17	11	6	18	0.644008	1
3L	5162456	5167059	shep	1	-	exon-exon	transcript,gene,exon,CDS,three_prime_utr	0	0	0	0	0	0	0.644682	1
3R	9432032	9432839	ps	1	+	exon-exon	five_prime_utr,exon,gene,transcript,CDS	1	4	1	6	0	5	0.647393	1
3L	23740161	23746544	CG17698	1	+	exon-exon	five_prime_utr,transcript,gene,exon,CDS	1	0	0	0	0	0	0.647931	1
3R	23311982	23313558	pnt	1	-	exon-exon	transcript,gene,exon,CDS	2	2	0	1	1	4	0.647934	1
3R	25744684	25746392	LpR1	1	-	exon-exon	transcript,gene,exon,CDS	0	0	0	0	0	0	0.6486	1
4	1073062	1073310	Rfabg	2	+	exon-exon	transcript,gene,exon,CDS	0	0	0	0	0	0	0.652338	1
3L	12219978	12221282	app	1	-	exon-exon	five_prime_utr,transcript,gene,exon,CDS	3	1	2	2	3	3	0.653225	1
2R	22262765	22263443	dve	1	+	exon-exon	transcript,gene,exon,CDS	0	1	7	4	1	9	0.653342	1
3L	1718706	1720169	drpr	1	-	exon-exon	transcript,gene,exon,CDS	0	5	1	1	3	4	0.654335	1
3R	26554357	26555651	scrib	1	+	exon-exon	transcript,gene,exon,CDS	6	10	13	15	4	22	0.655194	1
3R	18919423	18921319	Xrp1	1	+	exon-exon	five_prime_utr,transcript,gene,exon,CDS	4	6	12	6	8	6	0.655418	1
3L	1527190	1528076	CG12090	1	-	exon-exon	transcript,gene,exon,CDS	0	0	0	2	0	1	0.655608	1
X	21376120	21381063	slgA	1	+	exon-exon	five_prime_utr,exon,gene,transcript,CDS	0	0	0	0	0	0	0.657944	1
2R	4350549	4351218	Gprk1	1	-	exon-exon	transcript,gene,exon,CDS	0	0	2	0	0	1	0.658483	1
3R	7195616	7196393	lap	1	+	exon-exon	exon,gene,transcript,CDS	0	0	0	0	0	0	0.659951	1
X	7660406	7663554	ct	1	+	exon-exon	transcript,gene,exon,CDS	0	2	1	2	0	0	0.66055	1
2R	19628481	19629070	sm	1	-	exon-exon	five_prime_utr,transcript,gene,exon,CDS	0	0	1	0	0	0	0.6621	1
X	737169	741876	sdk	1	+	exon-exon	transcript,gene,exon,CDS	1	0	1	0	1	0	0.662109	1
X	10575390	10576156	spri	1	-	exon-exon	transcript,gene,exon,CDS	4	3	8	4	3	11	0.662749	1
3R	20287949	20291086	cic	1	+	exon-exon	five_prime_utr,transcript,gene,exon,CDS	2	2	2	2	1	2	0.66427	1
2R	9124744	9126213	CG18659	1	-	exon-exon	exon,three_prime_utr,gene,transcript,CDS	2	0	2	0	0	0	0.665193	1
2R	22340577	22345293	Liprin-gamma	1	-	exon-exon	five_prime_utr,transcript,gene,exon,CDS	1	0	1	0	1	0	0.665533	1
2L	16690902	16692124	grp	1	+	exon-exon	five_prime_utr,transcript,gene,exon,CDS	0	0	0	0	0	0	0.666877	1
3L	24725824	24726292	scro	1	+	exon-exon	five_prime_utr,transcript,gene,exon,CDS	0	1	3	2	2	7	0.667258	1
3L	21914776	21915655	mub	1	+	exon-exon	transcript,gene,exon,CDS	2	0	0	0	1	2	0.673435	1
2R	7982641	7985451	ACC	1	-	exon-exon	five_prime_utr,transcript,gene,exon,CDS	0	0	0	0	0	0	0.673804	1
2R	10848453	10849260	CG30015	1	-	exon-exon	five_prime_utr,transcript,gene,exon,CDS	8	3	7	5	1	10	0.675089	1
2L	2808980	2810643	daw	1	+	exon-exon	five_prime_utr,transcript,gene,exon,CDS	0	2	1	0	0	0	0.676948	1
X	14946271	14946481	pdgy	1	-	exon-exon	transcript,gene,exon,CDS	0	1	0	0	2	0	0.677075	1
2L	12593625	12594670	nub	1	+	exon-exon	five_prime_utr,transcript,gene,exon,CDS	10	4	10	13	7	10	0.677569	1
2L	1191403	1192625	CG5001	1	+	exon-exon	five_prime_utr,transcript,gene,exon,CDS	2	0	2	2	1	1	0.678511	1
2R	1515890	1521559	Maf1	1	-	exon-exon	five_prime_utr,transcript,gene,exon,CDS	0	0	0	0	0	0	0.680921	1
2L	19644268	19644635	Lar	1	+	exon-exon	transcript,gene,exon,CDS	0	0	0	0	0	1	0.683149	1
3L	25933196	25978150	CG40178	1	-	exon-exon	five_prime_utr,transcript,gene,exon,CDS	0	0	0	1	0	0	0.687754	1
X	4674367	4676572	rap	1	-	exon-exon	five_prime_utr,transcript,gene,exon,CDS	1	1	1	0	0	3	0.687885	1
X	22493481	22496861	l(1)G0196	1	+	exon-exon	exon,gene,transcript,CDS	0	0	0	0	0	1	0.689207	1
X	1225434	1226282	CG3638	1	-	exon-exon	transcript,gene,exon,CDS	1	0	1	2	0	1	0.690897	1
3R	3584980	3585510	Parp	1	-	exon-exon	transcript,gene,exon,CDS	3	0	2	0	0	5	0.695146	1
3L	25961360	25978150	CG40178	1	-	exon-exon	five_prime_utr,exon,gene,transcript,CDS	1	1	2	2	0	3	0.695537	1
X	3721376	3721647	tlk	1	+	exon-exon	five_prime_utr,transcript,gene,exon,CDS	0	1	1	0	0	0	0.696347	1
3L	9653485	9653793	CNMaR	1	+	exon-exon	transcript,gene,exon,CDS	0	0	0	0	0	0	0.696579	1
3R	31873834	31881871	heph	1	-	exon-exon	five_prime_utr,transcript,gene,exon,CDS	0	0	0	0	0	0	0.696579	1
X	18689991	18690987	Cyp18a1	1	-	exon-exon	transcript,gene,exon,CDS	0	0	0	1	0	0	0.69658	1
3L	10568129	10568605	A2bp1	1	+	exon-exon	transcript,gene,exon,CDS	0	0	0	0	0	0	0.69658	1
2L	21688474	21704603	CG31619	1	+	exon-exon	five_prime_utr,transcript,gene,exon,CDS	0	0	0	0	0	0	0.69658	1
4	1279023	1296098	not_annotated	1	+	intergenic-intergenic	not_annotated	0	0	0	0	0	0	0.698864	1
3L	16959099	16959884	Nc73EF	1	+	exon-exon	five_prime_utr,exon,gene,transcript,CDS	3	2	1	6	2	1	0.700951	1
3R	15954158	15955205	Sap47	1	+	exon-exon	exon,gene,transcript,CDS	0	0	0	0	0	0	0.702117	1
3L	1009322	1009739	trio	1	-	exon-exon	transcript,gene,exon,CDS	1	0	3	0	0	3	0.703183	1
3L	8635681	8637598	Zasp66	1	+	exon-exon	transcript,gene,exon,CDS	0	0	0	1	0	1	0.705955	1
3L	9418344	9419271	CG3967	1	-	exon-exon	five_prime_utr,transcript,gene,exon,CDS	0	0	1	0	0	2	0.706649	1
2L	6699765	6700619	Tsp	1	-	exon-exon	transcript,gene,exon,CDS	0	0	0	0	0	0	0.708508	1
2L	9233988	9235263	tai	1	+	exon-exon	transcript,gene,exon,CDS	0	6	9	4	5	6	0.709022	1
2R	9125551	9126213	CG18659	1	-	exon-exon	exon,three_prime_utr,gene,transcript,CDS	13	16	12	15	11	15	0.709109	1
2R	4560361	4563081	Stlk	1	+	exon-exon	exon,gene,transcript,CDS	0	0	0	0	0	0	0.712848	1
3R	18008865	18010574	cpo	1	+	exon-exon	transcript,three_prime_utr,gene,exon,CDS	1	2	7	2	1	8	0.716018	1
2L	12536275	12537419	bun	1	-	exon-exon	transcript,gene,exon,CDS	1	1	1	1	0	1	0.717311	1
2L	20339245	20339693	spir	1	+	exon-exon	transcript,gene,exon,CDS	0	0	0	0	0	1	0.71754	1
3R	27972921	27974342	betaTub97EF	1	-	exon-exon	exon,gene,transcript,CDS	2	5	2	2	3	2	0.71846	1
3R	14066541	14067152	foxo	1	+	exon-exon	five_prime_utr,exon,gene,transcript,CDS	8	11	7	9	5	16	0.719335	1
3R	15284613	15285354	Tm1	1	+	exon-exon	five_prime_utr,transcript,gene,exon,CDS	2	1	2	1	0	3	0.721348	1
3L	9112634	9113487	bol	1	-	exon-exon	five_prime_utr,transcript,gene,exon,CDS	2	1	0	1	0	6	0.721975	1
2L	20334621	20336549	spir	1	+	exon-exon	transcript,gene,exon,CDS	22	20	27	21	17	23	0.726093	1
2R	7469360	7470882	Aldh-III	1	-	exon-exon	transcript,gene,exon,CDS	2	0	5	4	0	2	0.728972	1
3R	20992241	20994423	Calx	1	+	exon-exon	five_prime_utr,transcript,gene,exon,CDS	0	0	1	1	0	0	0.73213	1
X	1683097	1684745	CG32809	1	-	exon-exon	transcript,gene,exon,CDS	0	1	0	2	0	0	0.733143	1
4	474960	477102	Asator	1	-	exon-exon	transcript,gene,exon,CDS	0	0	0	0	0	0	0.73764	1
2L	8915354	8916053	CG34398	1	+	exon-exon	five_prime_utr,transcript,gene,exon,CDS	0	0	0	0	1	1	0.73764	1
2L	2323383	2327552	eys	1	+	exon-exon	five_prime_utr,transcript,gene,exon,CDS	0	0	0	0	0	0	0.73764	1
X	11224117	11226078	CG44422	1	-	exon-exon	three_prime_utr,gene,exon,transcript,CDS	0	0	0	0	0	0	0.73764	1
2L	7227104	7231126	Ndae1	1	-	exon-exon	transcript,gene,exon,CDS	0	0	0	0	0	0	0.738566	1
4	1233129	1233510	Caps	1	+	exon-exon	five_prime_utr,transcript,gene,exon,CDS	0	0	0	0	0	0	0.739779	1
2L	6196544	6196996	CG34380	1	+	exon-exon	transcript,gene,exon,CDS	0	0	0	0	0	0	0.739779	1
3R	7662252	7667835	Nlg1	1	+	exon-exon	five_prime_utr,transcript,gene,exon,CDS	0	0	0	0	0	0	0.739779	1
3R	29382956	29383391	Ptp99A	1	+	exon-exon	five_prime_utr,transcript,gene,exon,CDS	0	0	0	0	0	0	0.73978	1
X	5383063	5396600	SK	1	+	exon-exon	transcript,gene,exon,CDS	0	0	0	0	0	0	0.73978	1
X	18794960	18797469	bnb	1	-	exon-exon	five_prime_utr,three_prime_utr,gene,exon,transcript	0	0	0	0	0	0	0.73978	1
3L	16504322	16505230	CG43373	1	-	exon-exon	transcript,three_prime_utr,gene,exon,CDS	0	0	0	0	0	0	0.73978	1
X	12285501	12287054	Ten-a	1	+	exon-exon	transcript,gene,exon,CDS	0	0	0	0	0	0	0.73978	1
3R	29471651	29474848	Ptp99A	1	+	exon-exon	transcript,gene,exon,CDS	0	0	0	0	0	0	0.73978	1
X	579071	608514	CG13366	1	-	intergenic-exon	transcript,gene,exon,CDS,not_annotated	0	0	0	0	0	0	0.73978	1
3L	16512965	16514449	CG43373	1	-	exon-exon	transcript,gene,exon,CDS	0	0	0	0	0	0	0.739781	1
4	1264656	1265409	Caps	1	+	exon-exon	transcript,gene,exon,CDS	0	0	0	0	0	0	0.739781	1
X	13761102	13761171	Yp3	1	+	exon-exon	transcript,gene,exon,three_prime_utr	0	0	0	0	0	0	0.741212	1
2L	8176573	8182049	Piezo	1	+	exon-exon	transcript,gene,exon,CDS	0	0	0	0	0	1	0.741945	1
X	7660406	7661138	ct	1	+	exon-exon	transcript,gene,exon,CDS	0	1	2	2	1	3	0.742253	1
2R	17521706	17521900	Patronin	1	-	exon-exon	transcript,gene,exon,CDS	0	0	0	0	0	0	0.744024	1
3R	17695923	17696586	osa	1	-	exon-exon	transcript,gene,exon,CDS	0	0	0	0	0	0	0.744461	1
4	953513	955050	4E-T	1	-	exon-exon	transcript,gene,exon,CDS	0	2	0	1	2	1	0.744608	1
3R	28839925	28840825	Apc	1	-	exon-exon	five_prime_utr,transcript,gene,exon,CDS	0	0	0	0	0	0	0.747479	1
3R	14592282	14593215	stumps	1	+	exon-exon	transcript,gene,exon,CDS	0	1	0	0	0	0	0.747864	1
X	12475640	12475997	CG42258	1	+	exon-exon	five_prime_utr,transcript,gene,exon,CDS	4	4	7	9	1	7	0.74813	1
3L	3722156	3723105	CG32264	1	-	exon-exon	transcript,gene,exon,CDS	0	2	0	1	0	2	0.748257	1
2R	4562845	4563081	Stlk	1	+	exon-exon	transcript,gene,exon,CDS	1	0	0	0	0	0	0.750744	1
3L	25924296	25978150	CG40178	1	-	exon-exon	five_prime_utr,transcript,gene,exon,CDS	0	0	2	0	0	1	0.756293	1
X	8223628	8224047	sdt	1	+	exon-exon	five_prime_utr,transcript,gene,exon,CDS	1	5	1	4	4	2	0.757642	1
3R	30483893	30484752	PH4alphaEFB	1	+	exon-exon	transcript,gene,exon,CDS	0	0	0	1	0	0	0.758109	1
2L	21615103	21615676	CG2201	1	-	exon-exon	transcript,gene,exon,CDS	2	0	0	0	0	0	0.75918	1
2R	17901708	17903679	Elk	1	+	exon-exon	transcript,gene,exon,CDS	1	1	1	0	0	0	0.76121	1
2R	14563011	14563385	ttv	1	+	exon-exon	transcript,gene,exon,CDS	0	1	0	0	0	0	0.761259	1
X	6665000	6665686	Ctr1A	1	+	exon-exon	five_prime_utr,transcript,gene,exon,CDS	0	1	0	0	0	0	0.762631	1
3L	23325642	23326760	alpha-Cat	1	-	exon-exon	transcript,three_prime_utr,gene,exon,CDS	1	2	1	0	0	2	0.765732	1
X	21396856	21396988	lcs	2	-	exon-exon	exon,gene,transcript,CDS	0	0	0	1	2	0	0.766421	1
3L	3767137	3803454	CG32264	1	-	exon-exon	transcript,gene,exon,CDS	0	0	0	0	0	0	0.768693	1
X	7022877	7033432	CG12541	1	-	exon-exon	three_prime_utr,gene,exon,transcript,CDS	0	0	0	0	0	0	0.768859	1
2L	19600858	19611626	Lar	1	+	exon-exon	five_prime_utr,transcript,gene,exon,CDS	0	0	0	0	0	0	0.768893	1
2R	5201446	5204278	Nipped-A	1	-	exon-exon	transcript,gene,exon,CDS	0	0	0	0	0	0	0.76921	1
2R	17521832	17528852	Patronin	1	-	exon-exon	transcript,gene,exon,CDS	0	0	0	0	0	0	0.770318	1
3R	10193860	10204316	Syn	1	+	exon-exon	five_prime_utr,transcript,gene,exon,CDS	0	0	0	0	0	0	0.770802	1
X	12794095	12794584	Pde9	1	-	exon-exon	exon,gene,transcript,CDS	0	1	2	1	0	4	0.773594	1
2R	15884335	15886315	sli	1	-	exon-exon	transcript,gene,exon,CDS	0	0	0	0	0	1	0.774597	1
X	6123389	6126857	Ca-alpha1T	1	-	exon-exon	transcript,gene,exon,CDS	0	0	0	0	0	0	0.775247	1
3L	980951	986044	Glut1	1	+	exon-exon	three_prime_utr,gene,exon,transcript,CDS	1	0	0	0	0	0	0.775427	1
X	9332454	9333622	CG34449	1	-	exon-exon	transcript,gene,exon,CDS	0	0	1	0	0	1	0.776263	1
X	13264917	13270642	HDAC4	1	-	exon-exon	exon,three_prime_utr,gene,transcript,CDS	0	0	0	0	0	1	0.776596	1
4	1261952	1265409	Caps	1	+	exon-exon	transcript,gene,exon,CDS	0	0	0	1	0	0	0.776709	1
2L	8654105	8656506	Sema-1a	1	+	exon-exon	transcript,gene,exon,CDS	0	0	0	1	0	0	0.776709	1
2R	15456435	15456815	CG43729	1	+	exon-exon	transcript,gene,exon,CDS	0	0	0	1	0	0	0.77671	1
2L	1741660	1743779	CG17646	1	+	exon-exon	five_prime_utr,exon,gene,transcript,CDS	1	1	4	2	2	6	0.776716	1
3R	8838392	8842839	pyd	1	-	exon-exon	transcript,gene,exon,CDS	1	3	2	1	4	2	0.779609	1
X	5398065	5398762	SK	1	+	exon-exon	transcript,gene,exon,CDS	0	0	1	1	0	0	0.781916	1
3L	10584816	10585539	A2bp1	1	+	exon-exon	transcript,gene,exon,CDS	0	1	0	0	0	1	0.781917	1
3R	24694957	24703307	slo	1	+	exon-exon	transcript,gene,exon,CDS	0	0	0	0	0	0	0.782056	1
4	75068	94615	pan	1	+	exon-exon	transcript,gene,exon,CDS	0	0	0	0	0	0	0.782351	1
3R	7101137	7102097	Alh	1	-	exon-exon	transcript,gene,exon,CDS	0	0	2	3	1	1	0.785635	1
3R	18009948	18010574	cpo	1	+	exon-exon	transcript,three_prime_utr,gene,exon,CDS	0	0	1	0	0	0	0.785863	1
X	8531525	8532464	Nrg	1	+	exon-exon	five_prime_utr,transcript,gene,exon,CDS	0	0	2	1	0	1	0.786259	1
3L	19970860	19972022	Ac76E	1	+	exon-exon	transcript,gene,exon,CDS	1	0	0	0	3	0	0.787962	1
3R	24590572	24591421	mld	1	+	exon-exon	five_prime_utr,exon,gene,transcript,CDS	1	0	0	0	1	2	0.789358	1
3L	14763053	14765684	CG9384	1	+	exon-exon	five_prime_utr,transcript,gene,exon,CDS	0	0	1	1	0	0	0.790028	1
3L	135458	136335	Pdk1	1	+	exon-exon	five_prime_utr,transcript,gene,exon,CDS	24	27	34	49	14	40	0.792931	1
3R	22478080	22479765	Nrx-1	1	+	exon-exon	transcript,gene,exon,CDS	0	0	0	0	0	0	0.793408	1
3L	13602342	13608846	bru-3	1	-	exon-exon	transcript,gene,exon,CDS	0	0	0	1	2	1	0.793408	1
3L	25961360	25969627	CG40178	1	-	exon-exon	exon,gene,transcript,CDS	1	0	0	0	0	2	0.793875	1
2L	10619880	10620635	Trim9	1	+	exon-exon	transcript,gene,exon,CDS	3	3	13	7	3	7	0.794736	1
3L	2563818	2564695	msn	1	-	exon-exon	transcript,gene,exon,CDS	0	1	0	0	0	1	0.795125	1
X	1675600	1677317	CG32809	1	-	exon-exon	exon,three_prime_utr,gene,transcript,CDS	0	0	0	0	0	0	0.796732	1
3R	30800038	30800963	wts	1	-	exon-exon	five_prime_utr,transcript,gene,exon,CDS	1	0	1	1	0	1	0.797736	1
4	611285	613795	Eph	1	+	exon-exon	five_prime_utr,exon,gene,transcript,CDS	0	0	1	1	0	0	0.799813	1
3R	4201843	4202797	CG12582	1	+	exon-exon	transcript,gene,exon,CDS	9	13	9	7	6	11	0.800225	1
X	6120235	6132313	Ca-alpha1T	1	-	exon-exon	transcript,gene,exon,CDS	0	0	1	0	1	1	0.800735	1
2R	9614827	9615503	Mmp2	1	-	exon-exon	five_prime_utr,transcript,gene,exon,CDS	1	0	0	0	0	0	0.802314	1
2R	23642239	23643272	retn	1	+	exon-exon	transcript,gene,exon,CDS	2	5	5	0	5	8	0.80334	1
3R	26045469	26045827	gro	1	+	exon-exon	transcript,gene,exon,CDS	8	5	8	11	7	6	0.804402	1
3L	15946908	15947579	Pka-C3	1	-	exon-exon	five_prime_utr,transcript,gene,exon,CDS	21	38	20	20	18	31	0.805101	1
3R	19015791	19018483	gukh	1	+	exon-exon	transcript,gene,exon,CDS	5	3	6	5	6	7	0.805255	1
3R	24687187	24687905	slo	1	+	exon-exon	transcript,gene,exon,CDS	0	0	0	0	0	0	0.805843	1
2L	9905875	9906443	CG13124	1	-	exon-exon	five_prime_utr,transcript,gene,exon,CDS	0	0	2	2	0	2	0.807757	1
X	17643023	17644178	RhoGAPp190	1	-	exon-exon	transcript,gene,exon,CDS	0	0	0	0	0	0	0.810627	1
3L	505887	506356	klar	1	-	exon-exon	transcript,gene,exon,CDS	2	0	0	0	0	0	0.812228	1
3R	15295113	15295544	Tm1	1	+	exon-exon	transcript,gene,exon,CDS	3	4	1	2	3	4	0.812838	1
X	10052174	10052260	Yp2	2	-	exon-exon	transcript,gene,exon,CDS	0	0	0	2	0	0	0.814222	1
2R	7727942	7729708	CG18812	1	-	exon-exon	five_prime_utr,transcript,gene,exon,CDS	1	0	2	1	1	4	0.815919	1
2R	15269533	15271539	Trpm	1	-	exon-exon	transcript,gene,exon,CDS	0	0	0	0	0	0	0.817162	1
3R	24012983	24013628	KrT95D	1	-	exon-exon	transcript,gene,exon,CDS	0	0	0	0	0	0	0.817179	1
3R	31351268	31351821	CG34347	1	+	exon-exon	transcript,gene,exon,CDS	0	0	1	0	0	0	0.817239	1
3R	24694957	24699426	slo	1	+	exon-exon	transcript,gene,exon,CDS	0	0	0	0	0	1	0.81728	1
2L	19409404	19410643	Pax	1	-	exon-exon	transcript,gene,exon,CDS	0	0	1	0	0	1	0.817339	1
3L	20168476	20169063	CG42674	1	-	exon-exon	five_prime_utr,transcript,gene,exon	7	5	3	2	3	6	0.817607	1
4	1247102	1250883	Caps	1	+	exon-exon	transcript,gene,exon,CDS	1	0	0	0	1	0	0.818797	1
2R	22338801	22345293	Liprin-gamma	1	-	exon-exon	five_prime_utr,transcript,gene,exon,CDS	0	0	0	0	0	1	0.819088	1
2R	17901708	17902079	Elk	1	+	exon-exon	transcript,gene,exon,CDS	1	0	0	0	0	0	0.819088	1
X	3519825	3522312	CG32791	1	-	exon-exon	exon,gene,transcript,CDS	1	0	0	0	0	0	0.819088	1
2L	10409974	10410051	RpS27A	1	+	exon-exon	transcript,gene,exon,CDS	2	0	0	0	2	1	0.82326	1
3L	2503176	2503235	CG16758	1	-	exon-exon	transcript,gene,exon,CDS	0	0	0	0	0	0	0.824163	1
4	72321	72862	pan	1	+	exon-exon	five_prime_utr,exon,gene,transcript,CDS	1	4	1	1	3	1	0.825244	1
4	1193560	1196477	PIP4K	1	-	exon-exon	five_prime_utr,exon,gene,transcript,CDS	0	0	1	1	0	0	0.825245	1
2R	19407841	19408593	hts	1	-	exon-exon	transcript,gene,exon,CDS	0	1	0	0	0	0	0.826742	1
3R	13757183	13757792	CG34383	1	+	exon-intron	three_prime_utr,gene,exon,transcript,CDS	1	7	5	9	1	12	0.828579	1
2R	7602432	7606244	CG1358	1	-	exon-exon	five_prime_utr,transcript,gene,exon,CDS	1	0	0	0	0	0	0.831683	1
X	3244735	3246685	dnc	1	+	exon-exon	five_prime_utr,transcript,gene,exon,CDS	1	0	3	0	3	0	0.832491	1
X	8191812	8204303	sdt	1	+	exon-exon	five_prime_utr,transcript,gene,exon,CDS	0	0	0	0	0	0	0.832696	1
3R	30824278	30826026	cindr	1	+	exon-exon	five_prime_utr,exon,gene,transcript,CDS	0	0	0	0	0	0	0.833236	1
2R	13442934	13445138	cnn	1	-	exon-exon	transcript,gene,exon,CDS	1	0	0	0	0	1	0.83337	1
3R	26701516	26703822	amon	1	-	exon-exon	transcript,gene,exon,CDS	0	0	0	0	0	0	0.834233	1
2R	13444428	13445138	cnn	1	-	exon-exon	transcript,gene,exon,CDS	0	0	0	0	0	0	0.835576	1
2L	227372	231034	kis	1	-	exon-exon	transcript,gene,exon,CDS	0	0	0	0	0	0	0.836378	1
3R	24694957	24696126	slo	1	+	exon-exon	transcript,gene,exon,CDS	0	0	0	0	0	0	0.837417	1
3R	4467294	4468599	CG31523	1	-	exon-exon	five_prime_utr,transcript,gene,exon,CDS	0	1	0	0	0	0	0.8387	1
X	2672914	2673618	sgg	1	+	exon-exon	transcript,gene,exon,CDS	0	0	1	0	1	1	0.839329	1
3R	20963725	20964193	Atpalpha	1	+	exon-exon	five_prime_utr,transcript,gene,exon,CDS	0	0	0	0	0	0	0.839467	1
X	15589625	15590953	CG9220	1	-	exon-exon	five_prime_utr,transcript,gene,exon,CDS	2	1	4	2	2	5	0.841283	1
2R	3918151	3933463	uex	1	-	exon-exon	transcript,gene,exon,CDS	0	2	0	0	0	0	0.843782	1
3L	27420679	27421014	Dbp80	1	+	exon-exon	three_prime_utr,gene,exon,transcript,CDS	1	2	2	2	0	1	0.844763	1
X	21376120	21379709	slgA	1	+	exon-exon	five_prime_utr,exon,gene,transcript,CDS	0	0	0	0	0	0	0.845948	1
3L	9843232	9845439	RasGAP1	1	-	exon-exon	transcript,gene,exon,CDS	0	0	0	0	0	0	0.848287	1
2R	13916854	13917910	shot	1	-	exon-exon	transcript,gene,exon,CDS	3	6	3	3	2	7	0.848946	1
3R	19937254	19938456	Hs6st	1	-	exon-exon	transcript,gene,exon,CDS	1	2	0	3	1	0	0.849696	1
3R	8108232	8111301	puc	1	+	exon-exon	five_prime_utr,transcript,gene,exon,CDS	3	2	6	6	2	3	0.849877	1
4	72321	87166	pan	1	+	exon-exon	five_prime_utr,exon,gene,transcript,CDS	0	1	2	3	1	2	0.85066	1
X	22493481	22494275	l(1)G0196	1	+	exon-exon	exon,gene,transcript,CDS	3	7	4	3	2	8	0.850841	1
3R	7118958	7121753	Alh	1	-	exon-exon	five_prime_utr,transcript,gene,exon,CDS	0	0	0	1	0	1	0.852661	1
2R	9667365	9667774	Mmp2	1	-	exon-exon	transcript,gene,exon,CDS	1	0	0	2	0	1	0.853675	1
2R	21510867	21512177	MESK2	1	+	exon-exon	five_prime_utr,transcript,gene,exon,CDS	0	0	0	0	0	0	0.853788	1
4	75068	87166	pan	1	+	exon-exon	transcript,gene,exon,CDS	0	0	1	1	0	0	0.856458	1
2L	21311753	21312208	crc	1	+	exon-exon	five_prime_utr,exon,gene,transcript,CDS	0	1	1	0	1	1	0.856698	1
X	15310378	15311216	gce	1	+	exon-exon	five_prime_utr,exon,gene,transcript,CDS	6	19	21	27	11	23	0.856749	1
4	1247102	1255998	Caps	1	+	exon-exon	transcript,gene,exon,CDS	0	1	1	1	1	1	0.857639	1
3R	31865132	31866436	heph	1	-	exon-exon	transcript,gene,exon,CDS	0	0	0	0	0	0	0.857639	1
3L	24728297	24741000	scro	1	+	exon-exon	five_prime_utr,transcript,gene,exon,CDS	0	0	0	0	0	0	0.85764	1
2L	21727006	21728235	CG31619	1	+	exon-exon	transcript,three_prime_utr,gene,exon,CDS	0	0	0	0	0	0	0.85764	1
3R	10004656	10008854	Mical	1	-	exon-exon	three_prime_utr,gene,exon,transcript,CDS	5	0	1	1	2	1	0.858004	1
X	5383063	5388377	SK	1	+	exon-exon	transcript,gene,exon,CDS	0	0	0	0	1	0	0.858014	1
2L	16690902	16691192	grp	1	+	exon-exon	five_prime_utr,transcript,gene,exon,CDS	0	0	0	0	0	0	0.859593	1
3R	4795737	4797697	ctrip	1	-	exon-exon	transcript,gene,exon,CDS	0	2	3	3	3	0	0.860459	1
3L	25924296	25961540	CG40178	1	-	exon-exon	transcript,gene,exon,CDS	0	0	0	0	0	0	0.860869	1
X	15937591	15938335	Stim	1	-	exon-exon	three_prime_utr,gene,exon,transcript,CDS	0	0	0	0	0	0	0.862076	1
2R	3900797	3901330	uex	1	-	exon-exon	transcript,gene,exon,CDS	2	0	3	1	0	1	0.86312	1
4	189998	191386	CG2316	1	-	exon-exon	five_prime_utr,transcript,gene,exon	3	1	1	0	1	1	0.863371	1
3R	21755607	21755728	CG31198	2	+	exon-exon	transcript,gene,exon,CDS	0	1	3	1	0	1	0.865568	1
2L	2870689	2871688	CG31694	1	-	exon-exon	transcript,gene,exon,CDS	2	2	5	1	3	2	0.867465	1
X	9096766	9098413	CG7766	1	-	exon-exon	transcript,gene,exon,CDS	1	4	1	5	2	2	0.870466	1
2R	13988373	13989986	RN-tre	1	-	exon-exon	five_prime_utr,transcript,gene,exon,CDS	2	1	0	0	2	0	0.871738	1
3R	19560148	19562826	Dys	1	+	exon-exon	transcript,gene,exon,CDS	0	3	0	0	1	2	0.872259	1
2R	18469502	18470976	CG30116	1	-	exon-exon	transcript,gene,exon,CDS	0	0	0	0	0	0	0.873712	1
3L	14864837	14870860	CG17839	1	+	exon-exon	five_prime_utr,transcript,gene,exon,CDS	0	0	0	0	0	0	0.873712	1
3R	7864261	7868372	CG17816	1	-	exon-exon	transcript,gene,exon,CDS	3	1	0	0	0	0	0.876016	1
2R	4700389	4701261	Nipped-B	1	-	exon-exon	transcript,gene,exon,CDS	2	1	4	2	1	2	0.878924	1
4	1117851	1121622	Cals	1	-	exon-exon	five_prime_utr,transcript,gene,exon,CDS	1	0	0	0	0	0	0.880568	1
2L	12407185	12409623	vir-1	1	-	exon-exon	transcript,gene,exon,CDS	0	0	0	0	1	0	0.883558	1
2L	2495374	2495888	oaf	1	+	exon-exon	transcript,gene,exon,CDS	0	0	0	0	0	0	0.886591	1
3R	25396712	25397562	Fur1	1	-	exon-exon	five_prime_utr,transcript,gene,exon,CDS	1	0	4	0	1	9	0.887181	1
3L	11686070	11688338	Sug	1	+	exon-exon	transcript,gene,exon,CDS	0	2	0	0	0	0	0.88862	1
3R	23978950	23979622	CG31140	1	+	exon-exon	transcript,gene,exon,CDS	0	0	0	0	0	0	0.89014	1
3R	31881748	31881871	heph	1	-	exon-exon	five_prime_utr,transcript,gene,exon,CDS	0	0	0	0	0	0	0.890141	1
2L	22927438	22927903	lt	1	+	exon-intron	five_prime_utr,transcript,gene,exon,CDS	3	8	4	2	4	4	0.890988	1
3R	16077114	16077537	Mhcl	1	-	exon-exon	transcript,gene,exon,CDS	1	0	0	1	0	1	0.891028	1
2L	20648198	20648248	Uhg3	1	+	exon-exon	transcript,gene,exon	0	1	1	1	1	0	0.891606	1
2L	230538	231034	kis	1	-	exon-exon	transcript,gene,exon,CDS	0	0	0	0	0	0	0.892742	1
3L	12212653	12215802	app	1	-	exon-exon	transcript,gene,exon,CDS	0	0	0	0	0	0	0.894548	1
2R	5241896	5242582	Nipped-A	1	-	exon-exon	transcript,gene,exon,CDS	1	0	0	0	0	0	0.89483	1
4	1119937	1120801	Cals	1	-	exon-exon	transcript,gene,exon,CDS	2	1	1	2	0	2	0.895015	1
3L	25933196	25961540	CG40178	1	-	exon-exon	transcript,gene,exon,CDS	0	0	0	0	0	0	0.89621	1
3R	21625165	21626850	E2f1	1	-	exon-exon	five_prime_utr,transcript,gene,exon,CDS	1	1	3	3	4	1	0.896451	1
2L	1061234	1062213	S	1	-	exon-exon	five_prime_utr,transcript,gene,exon,CDS	0	2	0	2	0	0	0.896721	1
4	925083	926661	eIF4G	1	-	exon-exon	transcript,gene,exon,CDS	0	1	0	1	0	0	0.901546	1
2L	21616182	21616573	CG2201	1	-	exon-exon	transcript,gene,exon,CDS	2	2	4	3	1	3	0.901754	1
2R	4695119	4695610	Nipped-B	1	-	exon-exon	transcript,gene,exon,CDS	0	0	0	0	0	0	0.902341	1
X	11394223	11396103	dlg1	1	+	exon-exon	transcript,gene,exon,CDS	1	2	1	1	0	5	0.903149	1
2R	7725689	7729708	CG18812	1	-	exon-exon	five_prime_utr,transcript,gene,exon,CDS	4	8	6	8	4	8	0.904202	1
2R	10294612	10296047	CAP	1	+	exon-exon	five_prime_utr,transcript,gene,exon,CDS	5	16	12	11	4	8	0.904326	1
3L	17539456	17539727	Nedd4	1	+	exon-exon	exon,gene,transcript,CDS	0	0	0	0	0	0	0.904696	1
2L	6203179	6203618	CG34380	1	+	exon-exon	transcript,gene,exon,CDS	0	0	0	0	1	0	0.906273	1
X	289041	290596	CG13375	1	-	exon-exon	five_prime_utr,transcript,gene,exon,CDS	1	2	3	0	1	2	0.90674	1
2R	9125551	9126066	CG18659	1	-	exon-exon	exon,three_prime_utr,gene,transcript,CDS	27	26	32	30	9	42	0.907252	1
3R	24687187	24692316	slo	1	+	exon-exon	transcript,gene,exon,CDS	0	0	0	0	0	0	0.908438	1
3R	24687187	24691933	slo	1	+	exon-exon	transcript,gene,exon,CDS	0	0	0	0	0	0	0.908439	1
X	13520518	13521183	Neto	1	+	exon-exon	transcript,gene,exon,CDS	0	0	0	0	0	0	0.910466	1
2R	19482952	19484207	par-1	1	+	exon-exon	transcript,three_prime_utr,gene,exon,CDS	0	0	0	0	0	1	0.912127	1
3R	23614377	23615206	CG31145	1	-	exon-exon	transcript,gene,exon,CDS	0	0	0	0	0	1	0.912298	1
4	480035	481704	Asator	1	-	exon-exon	five_prime_utr,transcript,gene,exon,CDS	0	0	0	0	0	1	0.913864	1
X	13767787	13770142	rdgB	1	+	exon-exon	five_prime_utr,transcript,gene,exon,CDS	0	0	0	0	0	0	0.91417	1
3L	1526334	1528076	CG12090	1	-	exon-exon	transcript,gene,exon,CDS	0	1	0	0	2	1	0.914492	1
3R	29862901	29862957	RpS8	2	+	exon-exon	transcript,gene,exon,CDS	0	0	0	0	0	0	0.91516	1
3R	16293987	16298550	gish	1	+	exon-exon	transcript,gene,exon,CDS	0	0	0	0	0	0	0.915546	1
X	12607698	12608954	Sec16	1	+	exon-exon	transcript,three_prime_utr,gene,exon,CDS	0	0	0	0	0	0	0.916494	1
2R	21510106	21512177	MESK2	1	+	exon-exon	five_prime_utr,transcript,gene,exon,CDS	1	0	2	0	1	0	0.916819	1
2R	7984881	7985451	ACC	1	-	exon-exon	five_prime_utr,transcript,gene,exon,CDS	0	0	0	1	0	1	0.917402	1
X	8204173	8210680	sdt	1	+	exon-exon	five_prime_utr,transcript,gene,exon,CDS	0	0	0	0	0	0	0.91803	1
3L	25969034	25978150	CG40178	1	-	exon-exon	five_prime_utr,transcript,gene,exon,CDS	0	2	1	0	0	2	0.91826	1
2R	4029741	4030297	Haspin	1	+	exon-exon	transcript,gene,exon,CDS	2	2	1	0	1	5	0.918423	1
3L	22777111	22778824	SPoCk	1	+	exon-exon	five_prime_utr,transcript,gene,exon,CDS	3	4	1	2	2	2	0.918899	1
2L	7234527	7234997	Ndae1	1	-	exon-exon	transcript,gene,exon,CDS	4	6	0	2	1	2	0.919535	1
4	882617	883641	unc-13	1	-	exon-exon	transcript,gene,exon,CDS	0	0	0	0	0	0	0.920178	1
3R	24691460	24692316	slo	1	+	exon-exon	transcript,gene,exon,CDS	0	0	0	0	0	0	0.9208	1
3R	24691460	24691933	slo	1	+	exon-exon	transcript,gene,exon,CDS	0	0	0	0	0	0	0.9208	1
2R	9509888	9511199	brp	1	+	exon-exon	five_prime_utr,transcript,gene,exon,CDS	0	0	0	0	1	0	0.921109	1
2R	14971730	14972756	ckn	1	+	exon-exon	five_prime_utr,transcript,gene,exon,CDS	3	1	6	7	0	4	0.921339	1
2R	5320008	5320615	sxc	1	+	exon-exon	transcript,gene,exon,CDS	0	6	4	3	1	6	0.921391	1
2L	19714889	19715953	Lar	1	+	exon-exon	transcript,gene,exon,CDS	1	1	1	1	0	4	0.922601	1
2L	16897488	16904712	tweek	1	+	exon-exon	transcript,gene,exon,CDS	0	0	0	0	0	0	0.924894	1
4	1066580	1066714	Rfabg	2	+	exon-exon	transcript,gene,exon,CDS	0	0	0	0	0	0	0.924908	1
3R	21817101	21819123	CASK	1	-	exon-exon	transcript,gene,exon,CDS	0	0	0	0	0	1	0.926048	1
3L	4659480	4660409	axo	1	-	exon-exon	transcript,gene,exon,CDS	3	1	2	0	1	4	0.926223	1
3R	30915940	30916721	Ptx1	1	+	exon-exon	five_prime_utr,transcript,gene,exon,CDS	14	25	11	21	12	20	0.926838	1
X	17918328	17918971	CG6847	1	+	exon-exon	five_prime_utr,exon,gene,transcript,CDS	0	1	7	2	1	6	0.927806	1
X	12607698	12608865	Sec16	1	+	exon-exon	transcript,three_prime_utr,gene,exon,CDS	0	0	0	0	0	0	0.930963	1
3R	25705931	25709517	LpR2	1	-	exon-exon	transcript,gene,exon,CDS	0	0	0	0	0	0	0.931005	1
2R	6032098	6032721	SCAP	1	-	exon-exon	transcript,gene,exon,CDS	4	1	2	2	2	4	0.931985	1
2R	4599269	4609275	p120ctn	1	+	exon-exon	transcript,gene,exon,CDS	0	0	1	0	0	0	0.932627	1
X	11395240	11396103	dlg1	1	+	exon-exon	exon,gene,transcript,CDS	2	2	8	4	6	8	0.932725	1
4	1074667	1074896	Rfabg	2	+	exon-exon	transcript,gene,exon,CDS	0	0	0	0	0	1	0.933729	1
2R	10500551	10502462	lola	1	-	exon-exon	transcript,gene,exon,CDS,three_prime_utr	0	0	0	0	0	0	0.934579	1
3R	11592367	11604283	Jupiter	1	-	exon-exon	five_prime_utr,transcript,gene,exon,CDS	0	0	0	0	0	0	0.934579	1
3L	6035857	6036070	yip7	2	+	exon-exon	transcript,gene,exon,CDS	24	18	34	19	36	20	0.934758	1
3R	30571809	30573072	tmod	1	+	exon-exon	transcript,gene,exon,CDS	1	2	1	2	1	0	0.937808	1
3R	5293630	5299573	mtd	1	-	exon-exon	five_prime_utr,transcript,gene,exon,CDS	0	0	0	0	0	0	0.938644	1
3R	14583051	14593215	stumps	1	+	exon-exon	five_prime_utr,transcript,gene,exon,CDS	0	0	0	0	1	0	0.939871	1
3L	3057430	3058124	CG32486	1	-	exon-exon	transcript,gene,exon,CDS	0	0	0	0	0	0	0.942546	1
3R	5642114	5643777	MTA1-like	1	-	exon-exon	transcript,gene,exon,CDS	0	0	0	0	0	0	0.94378	1
3L	5360964	5361511	CG4769	1	+	exon-exon	transcript,gene,exon,CDS	0	0	0	0	0	0	0.943836	1
3L	3767137	3769406	CG32264	1	-	exon-exon	transcript,gene,exon,CDS	0	0	4	2	1	3	0.947009	1
3R	16298470	16299689	gish	1	+	exon-exon	transcript,gene,exon,CDS	7	2	2	9	2	2	0.948112	1
3R	7862919	7865761	CG17816	1	-	exon-exon	transcript,gene,exon,CDS	0	0	0	0	0	1	0.949365	1
X	9836314	9836806	CG32698	1	+	exon-exon	transcript,gene,exon,CDS	0	0	0	0	0	1	0.949366	1
4	450242	450509	CaMKI	1	+	exon-exon	five_prime_utr,transcript,gene,exon,CDS	2	9	1	6	3	7	0.949389	1
3L	14547117	14547482	Gbs-70E	1	-	exon-exon	five_prime_utr,transcript,gene,exon,CDS	1	1	0	0	0	1	0.949842	1
2R	10508329	10511004	lola	1	-	exon-exon	three_prime_utr,gene,exon,transcript,CDS	0	0	0	0	0	0	0.950321	1
3R	21995520	21996787	Eip93F	1	+	exon-exon	transcript,gene,exon,CDS	7	1	3	5	1	6	0.950407	1
X	12607698	12609326	Sec16	1	+	exon-exon	transcript,three_prime_utr,gene,exon,CDS	0	0	0	0	0	0	0.953755	1
3L	12851309	12852277	not_annotated	2	-	intergenic-intergenic	not_annotated	0	0	0	0	0	0	0.954083	1
3R	9232074	9234664	pum	1	-	exon-exon	five_prime_utr,transcript,gene,exon,CDS	0	0	0	0	1	1	0.954497	1
X	22507108	22507965	l(1)G0196	1	+	exon-exon	transcript,three_prime_utr,gene,exon,CDS	2	1	3	4	2	2	0.955914	1
2R	19176248	19176743	CG10737	1	+	exon-exon	exon,gene,transcript,CDS	0	0	0	0	0	0	0.956387	1
2R	13336952	13337348	CR44206	1	-	exon-exon	transcript,gene,exon	0	0	0	0	0	0	0.957437	1
2R	1076635	1080441	rl	1	+	exon-exon	five_prime_utr,transcript,gene,exon,CDS	1	1	0	0	0	1	0.957851	1
3R	14823863	14827656	btsz	1	-	exon-exon	five_prime_utr,transcript,gene,exon,CDS	1	0	0	0	0	1	0.958874	1
2L	21710564	21711410	CG31619	1	+	exon-exon	transcript,gene,exon,CDS	0	0	1	0	0	0	0.959578	1
X	16769853	16771695	if	1	-	exon-exon	transcript,gene,exon,CDS	0	0	0	0	1	0	0.960909	1
2R	20313020	20313861	CG13868	1	-	exon-exon	five_prime_utr,transcript,gene,exon	0	0	0	0	0	0	0.961792	1
2L	9227529	9235263	tai	1	+	intron-exon	exon,gene,transcript,CDS	0	0	1	0	1	1	0.963715	1
2R	20597548	20598694	bl	1	+	exon-exon	transcript,gene,exon,CDS	0	0	0	0	0	0	0.964147	1
2R	8678430	8679134	Acsl	1	+	exon-exon	transcript,gene,exon,CDS	32	35	43	38	10	35	0.969441	1
3R	7864261	7865761	CG17816	1	-	exon-exon	transcript,gene,exon,CDS	2	2	0	1	2	3	0.973219	1
3R	4795737	4797067	ctrip	1	-	exon-exon	transcript,gene,exon,CDS	1	2	4	1	2	6	0.974215	1
2R	19001092	19001789	tn	1	+	exon-exon	transcript,gene,exon,CDS	0	0	1	0	1	2	0.974477	1
X	10519348	10519777	spri	1	-	exon-exon	five_prime_utr,transcript,gene,exon,CDS	0	0	0	0	1	1	0.974622	1
2R	14091993	14114296	Prosap	1	-	exon-exon	five_prime_utr,transcript,gene,exon,CDS	0	0	0	0	0	0	0.975556	1
4	737736	742550	bt	1	+	exon-exon	transcript,gene,exon,CDS	0	0	0	0	0	0	0.975561	1
3R	24677244	24687297	slo	1	+	exon-exon	transcript,gene,exon,CDS	0	0	0	0	0	0	0.976721	1
2L	8105692	8107880	Bsg	1	+	exon-exon	transcript,gene,exon,CDS	0	0	1	0	1	0	0.977209	1
3R	4795737	4797697	not_annotated	2	+	intergenic-intergenic	not_annotated	0	0	0	0	0	0	0.977262	1
3L	5162967	5167059	shep	1	-	exon-exon	transcript,gene,exon,CDS	0	0	1	0	0	0	0.980168	1
3L	16068113	16077809	Mbs	1	+	exon-exon	transcript,gene,exon,CDS	0	0	0	0	0	1	0.982431	1
X	2671121	2671822	sgg	1	+	exon-exon	transcript,gene,exon,CDS	0	0	2	0	0	1	0.982573	1
2R	20595557	20595814	bl	1	+	exon-exon	five_prime_utr,transcript,gene,exon,CDS	0	0	0	0	0	0	0.98489	1
3R	29597241	29597473	alph	1	+	exon-exon	exon,three_prime_utr,gene,transcript,CDS	0	0	0	0	0	0	0.984908	1
X	2641125	2642093	sgg	1	+	exon-exon	five_prime_utr,transcript,gene,exon,CDS	1	1	1	0	0	2	0.985061	1
3L	27146395	27147695	vtd	1	+	exon-exon	exon,gene,transcript,CDS	1	0	1	0	0	1	0.985199	1
3L	7602788	7603962	CG33275	1	+	exon-exon	exon,gene,transcript,CDS	4	4	1	3	5	12	0.985532	1
3L	2540977	2541403	Spn	1	-	exon-exon	five_prime_utr,transcript,gene,exon	2	0	1	0	0	2	0.986302	1
2L	4079504	4080022	ed	1	+	exon-exon	transcript,gene,exon,CDS	0	0	2	0	0	3	0.986606	1
2L	9154659	9156594	CG32982	1	+	exon-exon	transcript,gene,exon,CDS	0	0	0	0	2	0	0.988081	1
2R	4711814	4712775	Nipped-B	1	-	exon-exon	transcript,gene,exon,CDS	2	3	2	4	0	4	0.988095	1
X	12607698	12609348	Sec16	1	+	exon-exon	transcript,three_prime_utr,gene,exon,CDS	0	0	0	0	0	0	0.988366	1
2R	23722210	23722875	Sesn	1	+	exon-exon	five_prime_utr,transcript,gene,exon,CDS	6	6	7	8	2	7	0.989096	1
2L	21127850	21129082	Nhe2	1	+	exon-exon	transcript,gene,exon,CDS	0	0	0	1	0	0	0.989282	1
2R	1113198	1113725	rl	1	+	exon-exon	transcript,gene,exon,CDS	0	2	3	1	0	3	0.98972	1
3R	9217987	9218763	pum	1	-	exon-exon	transcript,gene,exon,CDS	3	5	2	2	4	6	0.991439	1
2L	7209349	7209653	CG13784	1	-	exon-exon	transcript,gene,exon,CDS	17	16	19	18	10	19	0.99468	1
X	13759869	13760251	Yp3	1	+	exon-exon	transcript,gene,exon,CDS	0	0	0	0	0	0	0.996017	1
3R	6822663	6822781	7SLRNA:CR32864	1	+	exon-exon	transcript,gene,exon	12	7	4	10	5	8	0.998776	1
3L	7276964	7279357	unc-13-4A	1	-	exon-exon	transcript,gene,exon,CDS	0	0	0	0	0	0	0.999831	1
3R	24677244	24691933	slo	1	+	exon-exon	transcript,gene,exon,CDS	0	0	0	0	0	0	0.999862	1
X	6128378	6132313	Ca-alpha1T	1	-	exon-exon	transcript,gene,exon,CDS	0	0	0	0	0	0	0.999862	1
X	6128393	6132313	Ca-alpha1T	1	-	exon-exon	transcript,gene,exon,CDS	0	0	0	0	0	0	0.999862	1
3R	17966473	17967828	cpo	1	+	exon-exon	five_prime_utr,transcript,gene,exon,CDS	0	0	0	0	0	0	0.999871	1
4	94113	99475	pan	1	+	intron-exon	exon,gene,transcript,CDS	0	0	0	0	0	0	0.999871	1
2R	23829968	23830634	CG5549	1	+	exon-exon	five_prime_utr,transcript,gene,exon,CDS	0	0	0	0	0	0	0.999876	1
3L	6738704	6739921	dikar	1	-	exon-exon	three_prime_utr,gene,exon,transcript,CDS	0	0	0	0	0	0	0.999881	1
2R	9527288	9530206	brp	1	+	exon-exon	transcript,gene,exon,CDS	0	0	0	0	0	0	0.999886	1
2R	14943199	14944058	CG10257	1	+	exon-exon	transcript,gene,exon,CDS	0	0	0	0	0	0	0.999886	1
2R	15757698	15758634	CG30089	1	+	exon-exon	transcript,gene,exon,CDS	1	1	0	0	1	0	0.999886	1
3L	5734439	5736094	sif	1	+	exon-exon	transcript,gene,exon,CDS	0	0	0	0	0	0	0.999886	1
2R	24882631	24883612	NKAIN	1	+	exon-exon	five_prime_utr,transcript,gene,exon,CDS	0	0	0	0	0	0	0.999891	1
4	1247102	1265409	Caps	1	+	exon-exon	transcript,gene,exon,CDS	0	0	0	0	0	0	0.999891	1
4	1247102	1247238	Caps	1	+	exon-exon	transcript,gene,exon,CDS	0	0	0	0	0	0	0.999897	1
3R	31864597	31866436	heph	1	-	exon-exon	transcript,gene,exon,CDS	0	0	0	0	0	0	0.999903	1
2R	21019159	21020241	RIC-3	1	+	exon-exon	five_prime_utr,transcript,gene,exon,CDS	0	0	0	0	0	0	0.999916	1
2R	19108752	19109148	5-HT1A	1	+	exon-exon	transcript,gene,exon,CDS	0	0	0	0	0	0	0.999923	1
3L	23889105	23890206	CG40470	1	-	exon-exon	transcript,gene,exon,CDS	0	0	0	0	0	0	0.999923	1
X	12316764	12319427	Ten-a	1	+	exon-exon	transcript,gene,exon,CDS	0	0	0	0	0	0	0.999923	1
3R	14523154	14525473	Pde6	1	-	exon-exon	transcript,gene,exon,CDS	0	0	0	2	0	2	0.999931	1
3R	24727706	24728326	tok	1	+	exon-exon	five_prime_utr,transcript,gene,exon,CDS	0	0	0	1	0	0	0.999931	1
3R	22277637	22277972	SKIP	1	+	exon-exon	transcript,gene,exon,CDS	0	0	0	0	0	0	0.99994	1
X	7926649	7926856	CG10777	1	-	exon-exon	three_prime_utr,gene,exon,transcript	0	0	0	0	0	0	0.999951	1
2L	2793175	2798836	Syt1	1	-	exon-exon	five_prime_utr,exon,CDS,three_prime_utr,gene,transcript	0	0	0	0	0	0	0.999966	1
2L	7655054	7656463	Slob	1	-	exon-exon	five_prime_utr,transcript,gene,exon,CDS	0	0	0	0	0	0	1	1
2L	7655545	7656463	Slob	1	-	exon-exon	five_prime_utr,transcript,gene,exon,CDS	0	0	0	0	0	0	1	1
2R	8347501	8348294	pdm3	1	+	exon-exon	five_prime_utr,exon,gene,transcript,CDS	0	0	0	0	0	0	1	1
2R	9231748	9232732	hig	1	-	exon-exon	exon,gene,transcript,CDS	0	0	0	0	0	0	1	1
2R	9917938	9919062	Mef2	1	-	exon-exon	exon,gene,transcript,CDS	0	1	0	1	0	0	1	1
2R	13706435	13726278	fas	1	+	exon-exon	transcript,gene,exon,CDS	0	0	0	0	0	0	1	1
2R	13809275	13815648	stj	1	+	exon-exon	transcript,gene,exon,CDS	0	0	0	0	0	0	1	1
2R	13813800	13814786	stj	1	+	exon-exon	transcript,gene,exon,CDS	0	0	0	0	0	0	1	1
2R	13813800	13815648	stj	1	+	exon-exon	transcript,gene,exon,CDS	0	0	0	0	0	0	1	1
2R	15456435	15464686	CG43729	1	+	exon-exon	transcript,gene,exon,CDS	0	0	0	0	0	0	1	1
2R	19546012	19564512	sm	1	-	exon-exon	five_prime_utr,transcript,gene,exon,CDS	0	0	0	0	0	0	1	1
3L	23262708	23264364	nAChRalpha4	1	+	exon-exon	five_prime_utr,exon,gene,transcript,CDS	0	0	0	0	0	0	1	1
3R	4093946	4094456	CG42402	1	+	exon-exon	transcript,gene,exon,CDS	0	0	0	0	0	0	1	1
3R	19760265	19764413	GluClalpha	1	+	exon-exon	transcript,gene,exon,CDS	0	0	0	0	0	0	1	1
3R	24691460	24696126	slo	1	+	exon-exon	transcript,gene,exon,CDS	0	0	0	0	0	0	1	1
3R	24691460	24699426	slo	1	+	exon-exon	transcript,gene,exon,CDS	0	0	0	0	0	0	1	1
3R	26702474	26702872	amon	1	-	exon-exon	transcript,gene,exon,CDS	0	0	0	0	0	0	1	1
3R	29446926	29447196	Ptp99A	1	+	intron-intron	gene,transcript	0	0	0	0	0	0	1	1
4	302242	302526	Syt7	1	-	exon-exon	five_prime_utr,transcript,gene,exon,CDS	0	0	0	0	0	0	1	1
4	946295	947225	not_annotated	1	-	intergenic-intergenic	not_annotated	0	0	0	0	0	0	1	1
X	5383063	5394188	SK	1	+	exon-exon	transcript,gene,exon,CDS	0	0	0	0	0	0	1	1
X	7926649	7926886	CG10777	1	-	exon-exon	three_prime_utr,gene,exon,transcript	0	0	0	0	0	0	1	1
X	10060448	10061348	CG15312	1	-	exon-exon	transcript,gene,exon,CDS	1	0	1	0	0	2	1	1
X	11948628	11949254	cac	1	-	exon-exon	transcript,gene,exon,CDS	0	0	0	0	0	0	1	1
X	22457427	22458260	CG14619	1	+	exon-exon	five_prime_utr,transcript,gene,exon,CDS	0	0	4	0	4	0	1	1
2L	951587	953510	CG4341	1	+	exon-exon	transcript,gene,exon,CDS	0	0	0	0	0	0
2L	1288133	1289728	robo3	1	+	exon-exon	transcript,gene,exon,CDS	0	0	0	0	0	0
2L	1851692	1852150	wry	1	+	exon-exon	transcript,gene,exon,CDS	0	0	0	0	0	0
2L	1851692	1854308	wry	1	+	exon-exon	transcript,gene,exon,CDS	0	0	0	0	0	0
2L	2000934	2002920	CG33543	1	-	exon-exon	transcript,gene,exon,CDS	0	0	0	0	0	0
2L	2065611	2067160	dpr3	1	-	exon-exon	transcript,gene,exon,CDS	0	0	0	0	0	0
2L	2710499	2712136	CG31690	1	+	exon-exon	transcript,gene,exon,CDS	0	0	0	0	0	0
2L	2798486	2798836	Syt1	1	-	exon-exon	five_prime_utr,transcript,gene,exon	0	0	0	0	0	0
2L	3678211	3678464	CG34340	1	+	exon-exon	transcript,gene,exon,CDS	0	0	0	0	0	0
2L	3916781	3919794	fred	1	-	exon-exon	transcript,gene,exon,CDS	0	0	0	0	0	0
2L	3929307	3930035	fred	1	-	exon-exon	transcript,gene,exon,CDS	0	0	0	0	0	0
2L	4303336	4308859	tutl	1	+	exon-exon	transcript,gene,exon,CDS	0	0	0	0	0	0
2L	4504777	4513761	dp	1	-	exon-exon	transcript,gene,exon,CDS	0	0	0	0	0	0
2L	4854398	4874169	pog	1	+	exon-exon	five_prime_utr,exon,CDS,three_prime_utr,gene,transcript	0	0	0	0	0	0
2L	4873872	4875139	pog	1	+	exon-exon	three_prime_utr,gene,exon,transcript,CDS	0	0	0	0	0	0
2L	5640287	5640663	CG31646	1	-	exon-exon	transcript,gene,exon,CDS	0	0	0	0	0	0
2L	5845305	5845952	TrissinR	1	+	exon-exon	five_prime_utr,exon,gene,transcript,CDS	0	0	0	0	0	0
2L	6301154	6303850	Ddr	1	+	exon-exon	transcript,gene,exon,CDS	1	0	0	0	0	0
2L	8662457	8663251	Sema-1a	1	+	exon-exon	transcript,gene,exon,CDS	1	0	0	0	0	0
2L	8664158	8665518	Sema-1a	1	+	exon-exon	transcript,three_prime_utr,gene,exon,CDS	0	0	0	0	0	0
2L	9055020	9055412	CG31708	1	-	exon-exon	transcript,gene,exon,CDS	0	0	0	0	0	0
2L	9405832	9406263	Shawl	1	-	exon-exon	five_prime_utr,transcript,gene,exon,CDS	0	0	0	0	0	0
2L	9722761	9727256	Nckx30C	1	-	exon-exon	transcript,gene,exon,CDS	0	0	0	0	0	0
2L	9732916	9733532	Nckx30C	1	-	exon-exon	transcript,gene,exon,CDS	0	0	0	0	0	0
2L	9854597	9854878	nAChRalpha6	1	-	intron-intron	gene,transcript	0	0	0	0	0	0
2L	10126001	10127877	CG44153	1	-	exon-exon	transcript,gene,exon,CDS	0	0	0	0	0	0
2L	10126001	10137559	CG44153	1	-	exon-exon	five_prime_utr,transcript,gene,exon,CDS	0	0	0	0	0	0
2L	10812287	10813445	Nos	1	-	exon-exon	three_prime_utr,gene,exon,transcript,CDS	0	0	0	0	0	0
2L	10923147	10923670	dpr2	1	-	exon-exon	transcript,gene,exon,CDS	0	0	0	0	0	0
2L	10923147	10925510	dpr2	1	-	exon-exon	transcript,gene,exon,CDS	0	0	0	0	0	0
2L	12153508	12153974	CG31760	1	+	exon-exon	five_prime_utr,transcript,gene,exon,CDS	0	0	0	0	0	0
2L	12153508	12155658	CG31760	1	+	exon-exon	five_prime_utr,transcript,gene,exon,CDS	0	0	0	0	0	0
2L	12240868	12241780	aret	1	+	exon-exon	five_prime_utr,transcript,gene,exon,CDS	0	0	0	0	0	1
2L	13689356	13690531	CG31814	1	-	exon-exon	transcript,gene,exon,CDS	0	0	0	0	0	0
2L	14911971	14914449	CG42313	1	-	exon-exon	transcript,gene,exon,CDS	0	0	0	0	0	0
2L	14916100	14917484	CG42313	1	-	exon-exon	transcript,gene,exon,CDS	0	0	0	0	0	0
2L	14932514	14939028	CG42313	1	-	exon-exon	transcript,gene,exon,CDS	0	0	0	0	0	0
2L	15578883	15580850	kek3	1	+	exon-exon	five_prime_utr,transcript,gene,exon,CDS	0	0	0	0	0	0
2L	16034188	16034713	beat-Ic	1	+	exon-exon	transcript,gene,exon,CDS	0	0	0	0	0	0
2L	16976490	16977050	beat-IIIb	1	+	exon-exon	five_prime_utr,exon,gene,transcript,CDS	0	0	0	0	0	0
2L	17657063	17659614	CadN	1	-	exon-exon	transcript,gene,exon,CDS	0	0	0	0	0	0
2L	17737964	17739713	CadN	1	-	exon-exon	five_prime_utr,transcript,gene,exon,CDS	0	0	1	0	0	1
2L	17809238	17810938	CadN2	1	-	exon-exon	transcript,gene,exon,CDS	0	0	0	0	0	0
2L	18062362	18063932	rdo	1	+	exon-exon	transcript,gene,exon,CDS	0	0	0	0	0	0
2L	18064634	18065730	rdo	1	+	exon-exon	transcript,gene,exon,CDS	0	0	0	0	0	0
2L	18187212	18201386	CG42750	1	-	exon-exon	exon,gene,transcript,CDS	0	0	0	0	0	0
2L	18209769	18211298	CG42750	1	-	exon-exon	five_prime_utr,transcript,gene,exon,CDS	0	0	0	0	0	0
2R	642100	642363	CG45781	1	+	exon-exon	transcript,gene,exon,CDS	0	0	0	0	0	0
2R	1866138	1867050	CG17684	1	-	exon-exon	three_prime_utr,gene,exon,transcript,CDS	0	0	0	1	0	0
2R	1866138	1867070	CG17684	1	-	exon-intron	three_prime_utr,gene,exon,transcript	0	0	0	0	0	0
2R	1926295	1926863	CG17684	1	-	exon-exon	transcript,gene,exon,CDS	0	0	0	0	0	0
2R	1995173	1995906	CG17684	1	-	exon-exon	transcript,gene,exon,CDS	0	0	0	0	0	0
2R	2053024	2053618	CG17684	1	-	exon-exon	transcript,gene,exon,CDS	0	1	0	0	0	0
2R	2118977	2121538	CG17684	1	-	exon-intron	transcript,gene,exon,CDS	0	0	0	0	0	0
2R	2954997	2963222	Scp1	1	-	exon-exon	transcript,gene,exon,CDS	0	0	0	0	0	0
2R	5716649	5717766	ap	1	-	exon-exon	five_prime_utr,transcript,gene,exon,CDS	0	0	1	0	0	0
2R	5852946	5853801	dpr12	1	+	exon-exon	transcript,gene,exon,CDS	0	0	0	0	0	0
2R	5852946	5855682	dpr12	1	+	exon-exon	transcript,gene,exon,CDS	0	0	0	0	0	0
2R	7119806	7120652	esn	1	+	exon-exon	transcript,gene,exon,CDS	0	0	0	0	0	0
2R	8033305	8034540	Optix	1	+	exon-exon	transcript,gene,exon,CDS	0	0	0	0	0	0
2R	8819581	8821932	sns	1	+	exon-exon	transcript,gene,exon,CDS	0	0	0	0	0	0
2R	9049880	9051151	CG13743	1	-	exon-exon	transcript,gene,exon,CDS	0	0	0	0	0	0
2R	9775739	9777206	CG1688	1	-	exon-exon	transcript,gene,exon,CDS	0	0	0	0	0	0
2R	10328783	10330074	CG42732	1	-	exon-exon	transcript,gene,exon,CDS	0	0	0	0	0	0
2R	10331674	10332367	CG42732	1	-	exon-exon	transcript,gene,exon,CDS	0	0	0	0	0	0
2R	10338622	10340202	CG42732	1	-	exon-exon	transcript,gene,exon,CDS	0	0	0	0	0	0
2R	10793844	10794484	CG33144	1	-	intron-exon	five_prime_utr,exon,gene,transcript	0	0	0	0	0	0
2R	10794125	10794484	CG33144	1	-	exon-exon	five_prime_utr,transcript,gene,exon	0	0	0	0	0	0
2R	12891467	12893051	vg	1	+	exon-exon	transcript,gene,exon,CDS	0	0	0	0	0	0
2R	13067132	13068236	Drl-2	1	-	exon-exon	transcript,gene,exon,CDS	0	0	0	0	0	0
2R	13067354	13068236	Drl-2	1	-	exon-exon	transcript,gene,exon,CDS	0	0	0	0	0	0
2R	13725546	13726278	fas	1	+	exon-exon	exon,gene,transcript,CDS	0	0	0	0	1	0
2R	14683549	14684607	mspo	1	-	exon-exon	transcript,gene,exon,CDS	0	0	0	0	0	0
2R	15409566	15410542	CG43729	1	+	exon-exon	five_prime_utr,transcript,gene,exon	0	1	0	0	0	0
2R	16038052	16038457	SP2353	1	+	exon-exon	five_prime_utr,transcript,gene,exon,CDS	0	0	0	0	0	0
2R	16038052	16040259	SP2353	1	+	exon-exon	five_prime_utr,transcript,gene,exon,CDS	0	0	0	0	0	0
2R	17921142	17922023	Elk	1	+	exon-exon	transcript,gene,exon,CDS	0	0	0	0	0	1
2R	17978788	17979540	dpr13	1	-	exon-exon	transcript,gene,exon,CDS	0	0	0	0	0	0
2R	18745266	18748941	Hs3st-A	1	+	exon-exon	five_prime_utr,transcript,gene,exon,CDS	0	0	0	0	0	0
2R	18748051	18748941	Hs3st-A	1	+	exon-exon	transcript,gene,exon,CDS	0	0	0	0	0	2
2R	19025878	19027307	5-HT1B	1	-	exon-exon	transcript,gene,exon,CDS	0	0	0	0	0	0
2R	19118119	19119483	5-HT1A	1	+	exon-exon	transcript,three_prime_utr,gene,exon,CDS	0	0	0	0	0	0
2R	19325939	19330711	Rgk1	1	-	exon-exon	transcript,gene,exon,CDS	0	0	0	0	0	0
2R	19325939	19349911	Rgk1	1	-	exon-exon	five_prime_utr,transcript,gene,exon,CDS	0	0	0	0	0	0
2R	19346053	19349911	Rgk1	1	-	exon-exon	five_prime_utr,transcript,gene,exon,CDS	0	0	0	0	0	0
2R	19349253	19349911	Rgk1	1	-	exon-exon	five_prime_utr,transcript,gene,exon	0	0	0	0	0	0
2R	20469466	20470120	CG12484	1	+	exon-exon	transcript,gene,exon,CDS	0	0	0	0	0	0
2R	20726045	20734450	dpr	1	+	exon-exon	transcript,gene,exon,CDS	0	0	0	0	0	0
2R	20734170	20734450	dpr	1	+	exon-exon	transcript,gene,exon,CDS	0	0	0	0	0	0
2R	20745785	20746102	dpr	1	+	exon-exon	transcript,gene,exon,CDS	0	0	0	0	0	0
2R	20922459	20923921	Rx	1	+	exon-exon	transcript,gene,exon,CDS	0	0	0	0	0	0
2R	21921517	21930350	Fili	1	+	exon-exon	five_prime_utr,transcript,gene,exon,CDS	0	0	0	0	0	0
2R	21929402	21930350	Fili	1	+	exon-exon	five_prime_utr,transcript,gene,exon,CDS	0	0	0	0	0	0
2R	21994614	21995109	CG34370	1	-	exon-exon	transcript,gene,exon,CDS	0	0	0	0	0	0
2R	21994614	22000806	CG34370	1	-	exon-exon	transcript,gene,exon,CDS	0	0	0	0	0	0
2R	21998801	22000806	CG34370	1	-	exon-exon	transcript,gene,exon,CDS	0	0	0	0	0	0
2R	22460068	22466947	CG10384	1	+	exon-exon	five_prime_utr,transcript,gene,exon,CDS	0	0	0	0	0	0
2R	22466478	22466947	CG10384	1	+	exon-exon	transcript,gene,exon,CDS	0	0	0	0	0	0
2R	22757865	22759405	CG42260	1	-	exon-exon	transcript,gene,exon,CDS	0	0	0	0	0	0
2R	22757865	22777314	CG42260	1	-	exon-exon	five_prime_utr,transcript,gene,exon,CDS	0	0	0	0	0	0
2R	22777023	22777314	CG42260	1	-	exon-exon	five_prime_utr,transcript,gene,exon,CDS	0	0	0	0	0	0
2R	22823437	22824744	CG42284	1	+	exon-exon	transcript,gene,exon,CDS	0	0	0	1	1	0
2R	22878156	22880042	PIP5K59B	1	+	exon-exon	transcript,gene,exon,CDS	0	0	0	0	0	0
2R	23484061	23485393	CG43795	1	+	exon-exon	transcript,gene,exon,CDS	0	0	0	0	0	0
2R	24012268	24013035	Unc-89	1	-	exon-exon	transcript,gene,exon,CDS	0	1	0	0	0	0
2R	24012268	24013038	Unc-89	1	-	exon-exon	transcript,gene,exon,CDS	0	0	0	0	0	0
2R	24623673	24624542	CG13594	1	-	exon-exon	transcript,gene,exon,CDS	0	0	0	0	0	0
2R	24894084	24894606	NaCP60E	1	+	exon-exon	five_prime_utr,transcript,gene,exon,CDS	0	0	0	0	0	0
3L	1283650	1288238	CG32333	1	+	exon-exon	five_prime_utr,transcript,gene,exon,CDS	0	0	0	0	0	0
3L	2665911	2667058	Fife	1	-	exon-exon	transcript,gene,exon,CDS	0	0	0	0	0	0
3L	2678538	2682561	Fife	1	-	exon-exon	transcript,gene,exon,CDS	0	0	0	0	0	0
3L	2678538	2684688	Fife	1	-	exon-exon	transcript,gene,exon,CDS	0	0	0	0	0	0
3L	2682221	2684688	Fife	1	-	exon-exon	transcript,gene,exon,CDS	0	0	0	0	0	0
3L	4390450	4391221	slow	1	+	exon-exon	five_prime_utr,transcript,gene,exon,CDS	0	0	0	1	0	0
3L	4577917	4580159	CG42540	1	+	exon-exon	transcript,gene,exon,CDS	0	0	0	1	0	0
3L	4577917	4588124	CG42540	1	+	exon-exon	transcript,gene,exon,CDS	0	0	0	0	0	0
3L	4578760	4588124	CG42540	1	+	exon-exon	transcript,gene,exon,CDS	0	0	0	0	0	0
3L	4987077	4988264	Con	1	-	exon-intron	five_prime_utr,transcript,gene,exon	0	0	0	0	0	0
3L	5429163	5433855	CG34391	1	+	exon-exon	five_prime_utr,transcript,gene,exon,CDS	0	0	0	0	0	0
3L	5431632	5433855	CG34391	1	+	exon-exon	transcript,gene,exon,CDS	0	0	0	0	0	0
3L	5659429	5659681	sif	1	+	exon-exon	five_prime_utr,transcript,gene,exon	0	0	2	0	0	0
3L	5659429	5670875	sif	1	+	exon-intron	five_prime_utr,transcript,gene,exon	0	0	0	0	0	0
3L	5659429	5673265	sif	1	+	exon-exon	five_prime_utr,transcript,gene,exon,CDS	0	0	0	0	0	0
3L	5659429	5675208	sif	1	+	exon-exon	five_prime_utr,transcript,gene,exon,CDS	0	0	0	0	0	0
3L	5659520	5670875	sif	1	+	exon-intron	five_prime_utr,transcript,gene,exon	0	0	0	0	0	0
3L	5672055	5673265	sif	1	+	exon-exon	five_prime_utr,transcript,gene,exon,CDS	0	0	0	0	0	0
3L	5703925	5705241	sif	1	+	exon-exon	five_prime_utr,transcript,gene,exon,CDS	0	0	0	0	0	0
3L	5703925	5706573	sif	1	+	exon-exon	five_prime_utr,transcript,gene,exon,CDS	0	0	0	0	0	0
3L	5734466	5736094	sif	1	+	exon-exon	transcript,gene,exon,CDS	0	0	0	0	0	0
3L	5735726	5736094	sif	1	+	exon-exon	transcript,gene,exon,CDS	0	0	0	0	0	0
3L	6626931	6629005	GluRIA	1	+	exon-exon	transcript,gene,exon,CDS	0	0	0	0	0	0
3L	7163752	7168289	Dscam2	1	-	exon-exon	transcript,gene,exon,CDS	0	0	0	0	0	0
3L	7179723	7183955	Dscam2	1	-	exon-exon	transcript,gene,exon,CDS	0	0	0	0	0	0
3L	8254865	8255618	Dscam4	1	+	exon-exon	transcript,gene,exon,CDS	0	0	0	0	0	0
3L	8260322	8260790	Dscam4	1	+	exon-exon	transcript,gene,exon,CDS	0	0	0	0	0	0
3L	8260322	8263119	Dscam4	1	+	exon-exon	transcript,gene,exon,CDS	0	0	0	0	0	0
3L	8265894	8267073	Dscam4	1	+	exon-exon	transcript,gene,exon,CDS	0	0	0	0	0	0
3L	8266347	8267073	Dscam4	1	+	exon-exon	transcript,gene,exon,CDS	0	0	0	0	0	0
3L	8273176	8275667	Dscam4	1	+	exon-exon	transcript,gene,exon,CDS	0	0	0	0	0	0
3L	8277855	8279966	Dscam4	1	+	exon-exon	transcript,gene,exon,CDS	0	0	0	0	0	0
3L	9155026	9162974	Rdl	1	-	exon-exon	transcript,gene,exon,CDS	0	0	0	0	0	0
3L	9157941	9162974	Rdl	1	-	exon-exon	exon,gene,transcript,CDS	0	0	0	0	0	0
3L	9159610	9162974	Rdl	1	-	exon-exon	transcript,gene,exon,CDS	0	0	0	0	0	1
3L	9266315	9267167	GluRIB	1	+	exon-exon	transcript,gene,exon,CDS	0	0	0	0	0	0
3L	10003584	10004101	dpr6	1	+	exon-exon	five_prime_utr,exon,gene,transcript,CDS	0	0	0	0	0	0
3L	11668195	11675665	CG32085	1	-	exon-exon	five_prime_utr,transcript,gene,exon,CDS	0	0	0	0	0	0
3L	11674268	11675665	CG32085	1	-	exon-exon	five_prime_utr,transcript,gene,exon,CDS	0	0	0	0	0	0
3L	11674268	11675741	CG32085	1	-	exon-intron	transcript,gene,exon,CDS	0	0	0	0	0	0
3L	12347194	12348139	CrzR	1	-	exon-exon	five_prime_utr,transcript,gene,exon,CDS	0	0	0	0	0	0
3L	13985121	13986168	CG17364	1	-	exon-exon	five_prime_utr,exon,gene,transcript,CDS	0	0	0	0	0	0
3L	15858101	15860026	pHCl	1	-	exon-exon	transcript,gene,exon,CDS	0	0	0	0	0	0
3L	15910501	15911652	sff	1	-	exon-exon	five_prime_utr,transcript,gene,exon,CDS	0	0	0	0	0	0
3L	17067137	17068058	Rbp6	1	-	exon-exon	three_prime_utr,gene,exon,transcript,CDS	0	0	0	0	0	0
3L	17715967	17716185	Ccn	1	+	exon-exon	five_prime_utr,transcript,gene,exon,CDS	0	0	0	0	0	0
3L	17715967	17721888	Ccn	1	+	exon-exon	five_prime_utr,transcript,gene,exon,CDS	0	0	0	0	0	0
3L	17715967	17738926	Ccn	1	+	exon-exon	five_prime_utr,transcript,gene,exon,CDS	0	0	0	0	0	0
3L	17721809	17723285	Ccn	1	+	exon-exon	transcript,gene,exon,CDS	0	0	0	0	0	0
3L	19110093	19112519	CG14082	1	-	exon-exon	five_prime_utr,transcript,gene,exon,CDS	0	0	0	0	0	0
3L	19371086	19372402	CG32206	1	-	exon-exon	transcript,gene,exon,CDS	0	0	0	0	0	0
3L	19371086	19373583	CG32206	1	-	exon-exon	transcript,gene,exon,CDS	0	0	0	0	0	0
3L	19371086	19374840	CG32206	1	-	exon-exon	transcript,gene,exon,CDS	0	0	0	0	0	0
3L	19381372	19386125	CG32206	1	-	exon-exon	start_codon,transcript,gene,exon,CDS	0	0	0	0	0	0
3L	19385398	19386125	CG32206	1	-	exon-exon	start_codon,transcript,gene,exon,CDS	0	0	0	0	0	0
3L	20074107	20076131	sNPF-R	1	-	exon-exon	five_prime_utr,exon,gene,transcript,three_prime_utr	0	0	0	1	0	1
3L	20100603	20101665	CG14186	1	-	exon-exon	transcript,gene,exon,CDS	0	0	0	0	0	0
3L	20255898	20256638	rdgC	1	+	exon-exon	five_prime_utr,exon,gene,transcript,CDS	0	0	0	1	1	0
3L	20852579	20856562	CG32432	1	-	exon-exon	transcript,gene,exon,CDS	0	0	0	0	0	0
3L	20852579	20860426	CG32432	1	-	exon-exon	transcript,gene,exon,CDS	0	0	0	0	0	0
3L	20854057	20856562	CG32432	1	-	exon-exon	transcript,gene,exon,CDS	0	0	0	0	0	0
3L	20854605	20855291	CG32432	1	-	exon-exon	transcript,gene,exon,CDS	0	0	0	0	0	0
3L	20859680	20860426	CG32432	1	-	exon-exon	transcript,gene,exon,CDS	0	0	0	0	0	0
3L	21188787	21189972	CG42337	1	-	exon-exon	five_prime_utr,transcript,gene,exon,CDS	0	0	0	0	0	0
3L	21227258	21231310	Eip78C	1	+	exon-exon	five_prime_utr,exon,gene,transcript,CDS	0	0	0	0	0	0
3L	22221700	22223847	olf413	1	+	exon-exon	transcript,gene,exon,CDS	0	0	0	0	0	0
3L	22546931	22547938	not_annotated	1	-	intergenic-intergenic	not_annotated	0	0	0	0	0	0
3L	22583003	22583362	CG14459	1	-	exon-exon	transcript,gene,exon,CDS	0	0	0	0	0	0
3L	22583003	22595910	CG14459	1	-	exon-exon	transcript,gene,exon,CDS	0	0	0	0	0	0
3L	23210852	23227547	nAChRalpha4	1	+	exon-exon	five_prime_utr,transcript,gene,exon,CDS	0	0	0	0	0	0
3L	23873610	23874431	CG40470	1	-	exon-exon	transcript,gene,exon,CDS	0	0	0	0	0	1
3L	23934415	23935121	CG40470	1	-	exon-exon	transcript,gene,exon,CDS	0	0	0	0	0	0
3L	24253793	24258636	Snap25	1	+	exon-exon	transcript,gene,exon,CDS	0	0	0	0	0	0
3L	25303603	25304278	CG45782	1	-	exon-exon	transcript,gene,exon,CDS	0	0	0	0	0	0
3L	25421161	25421783	CG45782	1	-	exon-exon	transcript,gene,exon,CDS	0	0	0	0	0	0
3L	25635935	25636450	CG45782	1	-	intron-intron	gene,transcript	0	0	0	0	0	0
3R	1187700	1191975	CG45784	1	+	intron-exon	exon,gene,transcript,CDS	0	0	0	0	0	0
3R	1342196	1455091	CG45784	1	+	exon-exon	transcript,gene,exon,CDS	0	0	0	0	0	0
3R	1342196	1467258	CG45784	1	+	exon-exon	transcript,gene,exon,CDS	0	0	0	0	0	0
3R	1861194	1861417	CG45784	1	+	exon-exon	transcript,gene,exon,CDS	0	0	0	0	0	0
3R	4093946	4095991	CG42402	1	+	exon-exon	transcript,gene,exon,CDS	0	0	0	0	0	0
3R	4093946	4100015	CG42402	1	+	exon-exon	transcript,gene,exon,CDS	0	0	0	0	0	1
3R	4104964	4110320	not_annotated	1	+	intergenic-intergenic	not_annotated	0	0	0	0	0	0
3R	4414533	4415886	CG32944	1	-	exon-exon	five_prime_utr,transcript,gene,exon,CDS	0	0	0	0	0	0
3R	4502439	4503725	CG34357	1	-	exon-exon	transcript,gene,exon,CDS	0	0	0	0	0	0
3R	4534149	4538689	CG34357	1	-	exon-exon	five_prime_utr,transcript,gene,exon,CDS	0	0	0	0	0	0
3R	4626973	4628349	5-HT2A	1	+	exon-exon	exon,gene,transcript,CDS	0	1	3	0	1	4
3R	5892221	5892989	CG34113	1	-	exon-exon	transcript,gene,exon,CDS	0	0	0	0	0	0
3R	5939364	5939938	CG34113	1	-	exon-exon	five_prime_utr,transcript,gene,exon,CDS	0	0	0	0	0	0
3R	6566135	6566877	dpr11	1	-	exon-exon	five_prime_utr,transcript,gene,exon,CDS	0	0	0	0	0	0
3R	6841235	6842214	Scr	1	-	exon-exon	five_prime_utr,transcript,gene,exon,CDS	0	0	0	0	0	0
3R	7603104	7605468	CG34127	1	-	exon-exon	five_prime_utr,transcript,gene,exon,CDS	0	0	0	0	0	0
3R	8365324	8366446	CG45263	1	-	exon-exon	transcript,gene,exon,CDS	0	0	0	0	0	0
3R	8388584	8402875	CG45263	1	-	exon-exon	transcript,gene,exon,CDS	0	0	0	0	0	0
3R	8391287	8402875	CG45263	1	-	exon-exon	transcript,gene,exon,CDS	0	0	0	0	0	0
3R	8397454	8402875	CG45263	1	-	exon-exon	transcript,gene,exon,CDS	0	0	0	0	0	0
3R	8619786	8620532	5-HT2B	1	+	exon-exon	transcript,gene,exon,CDS	0	0	0	0	1	0
3R	8619786	8622857	5-HT2B	1	+	exon-exon	transcript,gene,exon,CDS	0	0	0	0	0	0
3R	9474717	9475840	CG16779	1	-	exon-exon	five_prime_utr,transcript,gene,exon,CDS	0	0	1	0	0	0
3R	10992905	10993605	CG34114	1	+	exon-exon	five_prime_utr,transcript,gene,exon,CDS	0	0	0	0	0	0
3R	11012014	11012525	CG34114	1	+	exon-exon	transcript,gene,exon,CDS	0	0	0	0	0	0
3R	11012014	11013428	CG34114	1	+	exon-exon	transcript,gene,exon,CDS	0	0	0	0	0	0
3R	11023468	11023817	CG34114	1	+	exon-exon	transcript,gene,exon,CDS	0	0	0	0	0	0
3R	11023468	11034925	CG34114	1	+	exon-exon	transcript,gene,exon,CDS	0	0	0	0	0	0
3R	11044003	11045544	CG34114	1	+	exon-exon	transcript,gene,exon,CDS	0	0	0	0	0	0
3R	11535583	11536179	dpr4	1	-	exon-exon	transcript,gene,exon,CDS	0	0	0	0	0	0
3R	11539101	11540101	dpr4	1	-	exon-exon	five_prime_utr,transcript,gene,exon,CDS	0	0	0	0	0	0
3R	12107139	12108082	dpr17	1	+	exon-exon	five_prime_utr,transcript,gene,exon,CDS	0	0	0	0	0	0
3R	12752418	12754790	beat-Vc	1	-	exon-exon	five_prime_utr,transcript,gene,exon,CDS	0	0	0	0	0	0
3R	13670645	13671524	Task6	1	-	exon-exon	transcript,gene,exon,CDS	0	0	0	0	0	0
3R	14191739	14204812	Dop1R1	1	-	exon-exon	transcript,gene,exon,CDS	0	0	0	0	0	0
3R	14204251	14204812	Dop1R1	1	-	exon-exon	transcript,gene,exon,CDS	0	0	0	0	0	0
3R	14859309	14860067	btsz	1	-	exon-exon	five_prime_utr,transcript,gene,exon,CDS	0	0	0	1	1	0
3R	15061459	15063342	dpr9	1	-	exon-exon	transcript,gene,exon,CDS	0	0	0	0	0	0
3R	15071452	15072259	dpr9	1	-	exon-exon	five_prime_utr,transcript,gene,exon,CDS	0	0	0	0	0	0
3R	16512964	16514176	CG42342	1	+	exon-exon	five_prime_utr,transcript,gene,exon,CDS	0	0	0	0	1	0
3R	16550207	16552466	CG42342	1	+	exon-exon	exon,gene,transcript,CDS	0	0	0	0	0	0
3R	16550207	16556324	CG42342	1	+	exon-exon	exon,gene,transcript,CDS	0	0	0	0	0	0
3R	17238913	17239907	beat-IIb	1	-	exon-exon	transcript,gene,exon,CDS	0	0	0	0	0	2
3R	17239478	17239907	beat-IIb	1	-	exon-exon	exon,gene,transcript,CDS	0	0	0	0	0	0
3R	17327233	17332709	beat-IIa	1	-	exon-exon	transcript,gene,exon,CDS	0	0	0	0	0	0
3R	17331018	17332709	beat-IIa	1	-	exon-exon	transcript,gene,exon,CDS	0	0	0	0	0	1
3R	17484751	17487462	Dscam3	1	-	exon-exon	transcript,gene,exon,CDS	0	0	0	0	0	0
3R	17492436	17494229	Dscam3	1	-	exon-exon	transcript,gene,exon,CDS	0	0	0	0	0	0
3R	17497355	17498548	Dscam3	1	-	exon-exon	five_prime_utr,transcript,gene,exon,CDS	0	0	0	0	0	0
3R	17878778	17886541	Rim	1	-	exon-exon	transcript,gene,exon,CDS	0	0	0	0	0	0
3R	17878778	17887543	Rim	1	-	exon-exon	transcript,gene,exon,CDS	0	0	0	0	0	0
3R	18943053	18948007	CG42613	1	+	exon-exon	five_prime_utr,transcript,gene,exon,CDS	0	0	0	0	0	0
3R	19237508	19238996	unc79	1	-	exon-exon	transcript,gene,exon,CDS	0	0	0	0	0	0
3R	19415633	19416388	CG31221	1	+	exon-exon	five_prime_utr,exon,gene,transcript,CDS	0	0	0	0	0	0
3R	19752529	19757885	GluClalpha	1	+	exon-exon	five_prime_utr,transcript,gene,exon,CDS	0	0	0	0	0	0
3R	19760265	19761034	GluClalpha	1	+	exon-exon	transcript,gene,exon,CDS	0	0	0	0	0	0
3R	19760265	19764428	GluClalpha	1	+	exon-exon	transcript,gene,exon,CDS	0	0	0	0	0	0
3R	19760265	19766647	GluClalpha	1	+	exon-exon	transcript,gene,exon,CDS	0	0	0	0	0	0
3R	19760265	19774704	GluClalpha	1	+	exon-exon	transcript,gene,exon,CDS	0	0	0	0	0	0
3R	19763598	19764413	GluClalpha	1	+	exon-exon	transcript,gene,exon,CDS	0	1	0	0	0	0
3R	19763598	19766647	GluClalpha	1	+	exon-exon	transcript,gene,exon,CDS	0	0	0	0	0	0
3R	19763598	19774704	GluClalpha	1	+	exon-exon	transcript,gene,exon,CDS	0	0	0	0	0	0
3R	20211081	20213914	Nlg4	1	+	exon-exon	five_prime_utr,transcript,gene,exon,CDS	0	0	0	0	0	0
3R	20213531	20228101	Nlg4	1	+	exon-exon	transcript,gene,exon,CDS	0	0	0	0	0	0
3R	20226345	20228101	Nlg4	1	+	exon-exon	transcript,gene,exon,CDS	0	0	0	0	0	0
3R	20698335	20700885	Oamb	1	-	exon-exon	five_prime_utr,transcript,gene,exon,CDS	0	0	0	0	0	0
3R	20705961	20706386	Oamb	1	-	exon-exon	five_prime_utr,transcript,gene,exon	0	0	0	0	1	0
3R	20752346	20754261	CG42322	1	+	exon-exon	transcript,three_prime_utr,gene,exon,CDS	0	0	0	0	0	0
3R	22512741	22513258	Octbeta1R	1	+	exon-exon	exon,gene,transcript,CDS	0	0	0	0	0	0
3R	22953001	22953468	klg	1	+	exon-exon	transcript,gene,exon,CDS	0	0	0	0	0	0
3R	22955752	22957409	klg	1	+	exon-exon	transcript,gene,exon,CDS	0	0	0	0	0	0
3R	23081349	23082165	CG13830	1	-	exon-exon	transcript,gene,exon,CDS	0	0	0	0	0	0
3R	23829957	23830329	CG34355	1	+	exon-exon	transcript,gene,exon,CDS	0	0	0	0	0	0
3R	23829957	23845462	CG34355	1	+	exon-exon	transcript,gene,exon,CDS	0	0	0	0	0	0
3R	24451895	24452633	nAChRalpha1	1	-	exon-exon	five_prime_utr,transcript,gene,exon	0	0	0	0	0	0
3R	25546161	25546505	msi	1	+	intron-intron	gene,transcript	0	0	0	0	0	0
3R	25564080	25600737	msi	1	+	exon-exon	transcript,gene,exon,CDS	0	0	0	0	0	0
3R	25564080	25600764	msi	1	+	exon-exon	transcript,three_prime_utr,gene,exon,CDS	0	0	0	0	1	0
3R	25574884	25584453	msi	1	+	exon-exon	five_prime_utr,transcript,gene,exon,CDS	0	0	0	0	0	0
3R	26268374	26270088	CG6154	1	+	exon-exon	five_prime_utr,transcript,gene,exon,CDS	0	0	0	0	0	0
3R	26661535	26663696	beat-VII	1	-	exon-exon	transcript,gene,exon,CDS	0	0	0	0	0	0
3R	27664416	27666245	unc80	1	+	exon-exon	transcript,gene,exon,CDS	0	0	0	0	0	0
3R	27666427	27668068	unc80	1	+	exon-exon	transcript,gene,exon,CDS	0	0	0	0	0	0
3R	27667100	27668068	unc80	1	+	exon-exon	transcript,gene,exon,CDS	0	0	0	0	0	0
3R	27667109	27668068	unc80	1	+	exon-exon	transcript,gene,exon,CDS	0	0	0	0	0	0
3R	27787331	27788372	CG34353	1	-	exon-exon	transcript,gene,exon,CDS	0	0	0	0	0	0
3R	28075677	28078632	CG34362	1	+	exon-exon	transcript,gene,exon,CDS	0	0	0	0	0	0
3R	28078161	28078632	CG34362	1	+	exon-exon	transcript,gene,exon,CDS	0	0	0	0	0	0
3R	28235075	28235453	CG34354	1	+	exon-exon	transcript,gene,exon,CDS	0	0	0	0	0	0
3R	29181159	29181872	CG14509	1	-	exon-exon	five_prime_utr,transcript,gene,exon,CDS	0	0	0	0	0	0
3R	29640229	29642263	Dop1R2	1	-	exon-exon	five_prime_utr,transcript,gene,exon,CDS	0	0	0	0	0	0
3R	31150394	31150712	Gycbeta100B	1	+	exon-exon	transcript,gene,exon,CDS	0	0	0	0	0	0
3R	31150394	31151970	Gycbeta100B	1	+	exon-exon	transcript,gene,exon,CDS	0	0	0	0	0	0
3R	31154027	31155067	Gycbeta100B	1	+	exon-exon	transcript,gene,exon,CDS	0	0	0	0	0	0
3R	31171009	31171632	Gycbeta100B	1	+	exon-exon	transcript,three_prime_utr,gene,exon,CDS	0	0	0	0	0	0
3R	32010577	32011102	heph	1	-	intron-intron	gene,transcript	0	0	1	0	0	0
4	247131	247204	dpr7	2	-	exon-exon	three_prime_utr,gene,exon,transcript	0	0	0	0	0	0
4	382123	382408	Lin29	1	-	exon-exon	transcript,gene,exon,CDS	0	0	0	0	0	0
4	382123	386984	Lin29	1	-	exon-exon	transcript,gene,exon,CDS	0	0	0	0	0	0
4	390425	391544	Lin29	1	-	exon-exon	five_prime_utr,transcript,gene,exon,CDS	2	0	0	1	0	1
4	638966	640736	CG9935	1	-	intron-exon	exon,gene,transcript,CDS	0	0	0	0	0	0
4	639015	640736	CG9935	1	-	exon-exon	three_prime_utr,gene,exon,transcript,CDS	0	0	0	0	0	0
4	710917	714512	ey	1	+	exon-exon	five_prime_utr,transcript,gene,exon,CDS	0	0	0	0	0	1
4	822307	823618	Sox102F	1	-	intron-exon	five_prime_utr,exon,gene,transcript	0	0	0	0	0	0
4	822337	823618	Sox102F	1	-	intron-exon	five_prime_utr,exon,gene,transcript	0	0	0	0	0	0
4	823501	824448	Sox102F	1	-	exon-intron	transcript,gene,exon,CDS	0	0	1	0	0	0
4	823501	827924	Sox102F	1	-	exon-exon	five_prime_utr,transcript,gene,exon,CDS	0	1	0	0	0	0
4	938332	939117	mGluR	1	+	exon-exon	five_prime_utr,transcript,gene,exon,CDS	0	0	0	0	0	1
4	992066	997883	toy	1	+	exon-exon	transcript,gene,exon,CDS	0	0	0	0	0	0
4	992066	998705	toy	1	+	exon-exon	transcript,gene,exon,CDS	0	0	0	0	0	0
4	992066	1004618	toy	1	+	exon-exon	transcript,gene,exon,CDS	0	0	0	0	0	0
4	996512	997883	toy	1	+	exon-exon	exon,gene,transcript,CDS	0	0	0	0	0	0
4	996512	998705	toy	1	+	exon-exon	exon,gene,transcript,CDS	0	0	0	0	0	0
4	996512	1004618	toy	1	+	exon-exon	exon,gene,transcript,CDS	0	0	0	0	0	0
4	1004158	1004618	toy	1	+	exon-exon	transcript,gene,exon,CDS	0	0	0	0	0	0
X	1413418	1414685	futsch	1	+	exon-exon	five_prime_utr,transcript,gene,exon,CDS	0	0	0	0	0	0
X	2379042	2381944	PsGEF	1	-	exon-exon	transcript,gene,exon,CDS	0	0	0	0	0	0
X	2955948	2957257	rst	1	-	exon-exon	transcript,gene,exon,CDS	0	0	0	0	0	0
X	3514868	3524031	CG32791	1	-	exon-exon	five_prime_utr,transcript,gene,exon,CDS	0	0	0	0	0	0
X	3519825	3524031	CG32791	1	-	exon-exon	five_prime_utr,exon,gene,transcript,CDS	0	0	1	0	0	0
X	3522212	3524031	CG32791	1	-	exon-exon	five_prime_utr,transcript,gene,exon,CDS	0	0	1	0	1	0
X	3523634	3524031	CG32791	1	-	exon-exon	five_prime_utr,transcript,gene,exon,CDS	0	0	0	1	0	0
X	3645304	3656817	AstA-R1	1	+	exon-exon	five_prime_utr,transcript,gene,exon,CDS	0	0	0	0	0	0
X	3655581	3656817	AstA-R1	1	+	exon-exon	transcript,gene,exon,CDS	0	0	0	1	0	0
X	4450688	4451030	bi	1	+	exon-exon	transcript,gene,exon,CDS	0	0	0	0	0	0
X	4450688	4451039	bi	1	+	exon-exon	transcript,gene,exon,CDS	0	0	0	0	0	0
X	4478148	4478430	bi	1	+	exon-exon	transcript,gene,exon,CDS	0	0	0	0	0	0
X	4898408	4899452	CG42594	1	+	exon-exon	transcript,gene,exon,CDS	0	0	0	0	0	0
X	5351829	5353004	SK	1	+	exon-exon	transcript,start_codon,exon,CDS,gene	0	0	0	0	0	0
X	5633106	5634425	CG42492	1	-	exon-exon	transcript,gene,exon,CDS	0	0	0	0	0	0
X	6320489	6320998	CG15894	1	+	exon-exon	transcript,start_codon,exon,CDS,gene	0	0	0	0	0	0
X	6483794	6485527	CG42340	1	-	exon-exon	five_prime_utr,transcript,gene,exon,CDS	0	2	0	0	0	1
X	8022405	8024308	Tbh	1	+	exon-exon	transcript,gene,exon,CDS	0	0	0	0	0	1
X	8191812	8192161	sdt	1	+	exon-exon	transcript,gene,exon,CDS	0	0	0	0	0	0
X	8301779	8307300	nAChRalpha3	1	-	exon-exon	transcript,gene,exon,CDS	0	0	0	0	0	0
X	8306645	8307300	nAChRalpha3	1	-	exon-exon	transcript,gene,exon,CDS	0	0	0	0	0	0
X	8640360	8642867	oc	1	-	exon-exon	five_prime_utr,transcript,gene,exon,CDS	0	0	0	0	0	0
X	8768056	8768942	Lim1	1	-	exon-exon	five_prime_utr,transcript,gene,exon,CDS	0	0	0	0	0	0
X	10242810	10255590	Hk	1	-	exon-exon	five_prime_utr,transcript,gene,exon,CDS	0	0	0	0	0	0
X	10257668	10258017	Hk	1	-	exon-exon	five_prime_utr,transcript,gene,exon	0	0	0	0	0	0
X	10257668	10259488	Hk	1	-	exon-exon	five_prime_utr,transcript,gene,exon	0	0	0	0	0	0
X	10813249	10814093	Imp	1	-	exon-exon	five_prime_utr,transcript,gene,exon,CDS	0	0	0	0	0	0
X	11222019	11222254	CG44422	1	-	exon-exon	three_prime_utr,gene,exon,transcript	0	0	0	0	0	0
X	11946495	11954281	cac	1	-	exon-exon	transcript,gene,exon,CDS	0	0	0	0	0	0
X	11948628	11950157	cac	1	-	exon-exon	transcript,gene,exon,CDS	0	0	0	0	0	0
X	11948628	11954281	cac	1	-	exon-exon	transcript,gene,exon,CDS	0	0	0	0	0	0
X	11962230	11969214	cac	1	-	exon-exon	transcript,gene,exon,CDS	0	0	0	0	0	0
X	11970331	11973484	cac	1	-	exon-exon	transcript,gene,exon,CDS	0	0	0	0	0	0
X	11971459	11972243	cac	1	-	exon-exon	transcript,gene,exon,CDS	0	0	0	0	0	0
X	11976403	11977562	cac	1	-	exon-exon	exon,gene,transcript,CDS	0	0	0	0	0	0
X	13031715	13032916	rad	1	+	exon-exon	transcript,gene,exon,CDS	0	0	0	0	0	0
X	13046904	13048027	rad	1	+	exon-exon	five_prime_utr,transcript,gene,exon,CDS	0	0	0	0	0	0
X	13072228	13073088	rad	1	+	exon-exon	transcript,gene,exon,CDS	0	0	0	0	0	0
X	14990320	14993766	eag	1	+	exon-exon	transcript,gene,exon,CDS	0	0	0	0	0	0
X	15097456	15101172	Rab3-GEF	1	+	exon-exon	transcript,gene,exon,CDS	0	0	0	0	0	0
X	15099813	15101172	Rab3-GEF	1	+	exon-exon	transcript,gene,exon,CDS	0	0	0	0	0	0
X	15183999	15187717	CG43737	1	+	exon-exon	transcript,three_prime_utr,gene,exon,CDS	0	0	0	0	0	0
X	15371512	15372208	acj6	1	-	exon-exon	transcript,gene,exon,CDS	0	0	0	0	0	0
X	15392370	15400814	Cngl	1	-	exon-exon	transcript,gene,exon,CDS	0	0	0	0	0	0
X	15410832	15411103	Cngl	1	-	exon-exon	transcript,gene,exon,CDS	0	0	0	0	0	0
X	15949520	15950385	mmd	1	-	exon-exon	exon,three_prime_utr,gene,transcript,CDS	0	0	0	0	0	0
X	15959803	15960912	mmd	1	-	intron-exon	exon,gene,transcript,CDS	0	0	0	0	0	0
X	16065402	16067799	dpr18	1	+	exon-exon	five_prime_utr,transcript,gene,exon,CDS	0	0	0	0	0	0
X	16474447	16475750	para	1	-	exon-exon	three_prime_utr,gene,exon,transcript,CDS	0	0	0	0	0	0
X	16486341	16504298	para	1	-	exon-exon	three_prime_utr,gene,exon,transcript,CDS	0	0	0	0	0	0
X	16486380	16504298	para	1	-	exon-exon	three_prime_utr,gene,exon,transcript,CDS	0	0	0	0	0	0
X	16486718	16489853	para	1	-	exon-exon	three_prime_utr,gene,exon,transcript,CDS	0	0	0	0	0	0
X	16492447	16500569	para	1	-	exon-exon	three_prime_utr,gene,exon,transcript,CDS	0	0	0	0	0	0
X	16492447	16504298	para	1	-	exon-exon	three_prime_utr,gene,exon,transcript,CDS	0	0	0	0	0	0
X	16503990	16506439	para	1	-	exon-exon	three_prime_utr,gene,exon,transcript,CDS	0	0	0	0	0	0
X	16503990	16509704	para	1	-	exon-exon	three_prime_utr,gene,exon,transcript,CDS	0	0	0	0	0	0
X	16503990	16514184	para	1	-	exon-exon	three_prime_utr,gene,exon,transcript,CDS	0	0	0	0	0	0
X	17532851	17534656	CG43658	1	-	exon-exon	five_prime_utr,transcript,gene,exon,CDS	0	0	0	0	0	0
X	17940720	17941160	Sh	1	-	exon-exon	three_prime_utr,gene,exon,transcript,CDS	0	0	0	0	0	0
X	18039085	18040383	Sh	1	-	exon-exon	five_prime_utr,transcript,gene,exon,CDS	0	0	0	0	0	0
X	18547826	18548425	Bx	1	+	intron-intron	gene,transcript	0	0	0	0	0	0
X	18713357	18713950	CCKLR-17D1	1	-	exon-exon	transcript,gene,exon,CDS	0	0	0	0	0	0
X	19533991	19534356	CG32532	1	-	exon-exon	exon,gene,transcript,CDS	0	0	0	0	0	0
X	20540705	20542044	RunxB	1	+	exon-exon	five_prime_utr,transcript,gene,exon,CDS	0	0	0	0	0	0
X	20792355	20805983	shakB	1	-	exon-exon	five_prime_utr,transcript,gene,exon,CDS	0	0	0	0	0	0
X	21431598	21432153	CG42343	1	-	exon-exon	transcript,gene,exon,CDS	0	0	1	0	0	0
X	22866051	22868001	CG42346	1	+	exon-exon	five_prime_utr,transcript,gene,exon,CDS	0	0	0	0	0	0
X	23030190	23030853	zyd	1	+	exon-exon	five_prime_utr,exon,gene,transcript,CDS	0	0	0	0	0	0

## Sheet: Fat body Day 10
Chr	Start	End	Gene	JunctionType	Strand	Start-End Region	OverallRegion	S_013.F_LKci.L__wt_p._10.Fatb.REP_1.READ_1.Chimeric.out.junction	S_014.F_LKci.L__wt_p._10.Fatb.REP_2.READ_1.Chimeric.out.junction	S_015.F_LKci.L__wt_p._10.Fatb.REP_3.READ_1.Chimeric.out.junction	S_019.F_LKci.L_dil_p._10.Fatb.REP_1.READ_1.Chimeric.out.junction	S_020.F_LKci.L_dil_p._10.Fatb.REP_2.READ_1.Chimeric.out.junction	S_021.F_LKci.L_dil_p._10.Fatb.REP_3.READ_1.Chimeric.out.junction	p value	bonferroni
3L	6523030	6524096	sfl	1	+	exon-exon	five_prime_utr,transcript,gene,exon,CDS	11	8	15	129	74	96	2.30856e-05	0.0275642
2R	12762837	12763046	CG12374	2	+	exon-exon	exon,gene,transcript,CDS	5	2	0	0	0	1	0.000283565	0.338577
2R	11346351	11346568	betaTry	1	+	exon-exon	transcript,gene,exon,CDS	1	0	0	0	0	0	0.000410096	0.489655
3R	21995520	21996787	Eip93F	1	+	exon-exon	transcript,gene,exon,CDS	15	9	12	24	17	27	0.000778917	0.930027
2R	17527214	17528105	Patronin	1	-	exon-exon	transcript,gene,exon,CDS	10	8	5	28	11	24	0.000792482	0.946224
3R	6822673	6822732	7SLRNA:CR32864	1	+	exon-exon	transcript,gene,exon	31	27	25	96	75	145	0.000796132	0.950582
3L	135458	136335	Pdk1	1	+	exon-exon	five_prime_utr,transcript,gene,exon,CDS	62	76	54	181	116	137	0.000836405	0.998667
3L	14039048	14040594	Hsc70Cb	1	+	exon-exon	transcript,gene,exon,CDS	2	3	3	14	10	8	0.00102479	1
3L	12347194	12348139	CrzR	1	-	exon-exon	five_prime_utr,transcript,gene,exon,CDS	13	12	9	2	2	0	0.00155183	1
3R	6820197	6820256	7SLRNA:CR42652	1	-	exon-exon	transcript,gene,exon	14	9	7	35	24	48	0.00170652	1
2R	9265490	9267976	Pkn	1	-	exon-exon	five_prime_utr,transcript,gene,exon,CDS	94	132	113	335	197	259	0.00196895	1
3R	8838392	8842839	pyd	1	-	exon-exon	transcript,gene,exon,CDS	5	11	10	29	21	27	0.0020371	1
3L	6035857	6036070	yip7	2	+	exon-exon	transcript,gene,exon,CDS	1	1	1	0	0	0	0.00259135	1
3R	24727706	24728326	tok	1	+	exon-exon	five_prime_utr,transcript,gene,exon,CDS	2	4	4	14	6	9	0.00321993	1
3L	12219978	12221282	app	1	-	exon-exon	five_prime_utr,transcript,gene,exon,CDS	3	1	2	9	5	2	0.00336128	1
2L	5146993	5148882	Msp300	1	+	exon-exon	five_prime_utr,transcript,gene,exon,CDS	0	1	0	5	2	6	0.00352412	1
2R	10848453	10849260	CG30015	1	-	exon-exon	five_prime_utr,transcript,gene,exon,CDS	12	20	9	44	26	29	0.00353753	1
3L	8635681	8637598	Zasp66	1	+	exon-exon	transcript,gene,exon,CDS	8	4	5	0	0	2	0.00422469	1
X	9096766	9098413	CG7766	1	-	exon-exon	transcript,gene,exon,CDS	4	3	2	8	8	8	0.00442056	1
3R	7495933	7497365	alpha-Est9	1	-	exon-exon	transcript,gene,exon,CDS	3	2	0	4	8	7	0.00442322	1
2R	4711814	4712775	Nipped-B	1	-	exon-exon	transcript,gene,exon,CDS	2	3	6	10	18	6	0.00455713	1
3L	18887061	18887746	CG3961	1	-	exon-exon	five_prime_utr,transcript,gene,exon,CDS	13	3	9	25	27	19	0.00483732	1
4	823501	827924	Sox102F	1	-	exon-exon	five_prime_utr,transcript,gene,exon,CDS	10	7	5	30	21	31	0.00522508	1
2L	1741660	1742260	CG17646	1	+	exon-exon	five_prime_utr,exon,gene,transcript,CDS	50	95	80	203	125	193	0.00597395	1
2R	24771725	24772795	Eps-15	1	-	exon-exon	transcript,gene,exon,CDS	51	65	48	203	101	134	0.00629714	1
X	10224919	10226655	CG34408	1	+	exon-exon	transcript,gene,exon,CDS	27	45	29	115	48	59	0.00638815	1
2R	15662924	15664434	fus	1	-	exon-exon	five_prime_utr,transcript,gene,exon,CDS	14	9	10	27	14	22	0.00643845	1
3L	12851309	12852277	Wbp2	1	+	exon-exon	exon,three_prime_utr,gene,transcript,CDS	40	84	55	233	106	141	0.00646038	1
3R	14066541	14067152	foxo	1	+	exon-exon	five_prime_utr,exon,gene,transcript,CDS	17	24	14	52	31	35	0.0065504	1
3R	4799692	4801991	ctrip	1	-	exon-exon	five_prime_utr,transcript,gene,exon,CDS	10	11	10	23	18	11	0.00657925	1
2R	13916854	13917910	shot	1	-	exon-exon	transcript,gene,exon,CDS	2	1	4	7	5	7	0.00670104	1
3L	14199945	14200807	nuf	1	+	exon-exon	five_prime_utr,transcript,gene,exon,CDS	16	4	8	0	0	0	0.00732939	1
2R	8138938	8140149	Lpin	1	-	exon-exon	transcript,gene,exon,CDS	22	49	32	89	53	61	0.00797073	1
3R	23622371	23627460	CG31145	1	-	exon-exon	five_prime_utr,transcript,gene,exon,CDS	0	4	2	11	5	5	0.00948918	1
3R	20791745	20792555	Syp	1	+	exon-exon	five_prime_utr,transcript,gene,exon,CDS	3	1	1	8	4	8	0.00981172	1
2R	12485269	12486310	Dh44-R2	1	+	exon-exon	transcript,gene,exon,CDS	1	0	1	2	4	4	0.00984484	1
4	449924	450509	CaMKI	1	+	exon-exon	transcript,gene,exon,CDS	219	373	231	820	509	694	0.00999875	1
3R	30816875	30818207	cindr	1	+	exon-exon	five_prime_utr,transcript,gene,exon,CDS	5	7	6	23	11	15	0.0101659	1
2L	7234527	7234997	Ndae1	1	-	exon-exon	transcript,gene,exon,CDS	10	30	17	58	37	36	0.0108067	1
X	15936799	15937031	Stim	1	-	exon-exon	transcript,three_prime_utr,gene,exon,CDS	15	22	22	52	37	46	0.0109617	1
2L	14743482	14743541	CG34166	1	+	exon-exon	transcript,gene,exon,CDS	1	3	0	9	10	10	0.0116192	1
2R	18052974	18053084	CG10911	2	-	exon-exon	exon,gene,transcript,CDS	0	1	1	0	0	0	0.0120015	1
3R	23209342	23209883	cnc	1	-	exon-exon	transcript,gene,exon,CDS	17	14	10	34	18	30	0.0120651	1
X	9811788	9812156	CG32698	1	+	exon-exon	five_prime_utr,exon,gene,transcript,CDS	18	51	48	183	99	104	0.0120734	1
X	18372031	18373455	CrebB	1	+	exon-exon	five_prime_utr,exon,gene,transcript,CDS	29	43	38	78	44	83	0.0122369	1
3R	15954158	15956307	Sap47	1	+	exon-exon	exon,gene,transcript,CDS	4	3	0	10	7	7	0.0125259	1
4	450242	450509	CaMKI	1	+	exon-exon	five_prime_utr,transcript,gene,exon,CDS	57	81	72	260	121	159	0.0134763	1
3R	9354422	9355083	CG45050	1	+	exon-exon	five_prime_utr,exon,gene,transcript,CDS	3	6	2	25	15	11	0.0137505	1
2L	8283409	8298340	Btk29A	1	-	exon-exon	five_prime_utr,transcript,gene,exon,CDS	0	3	1	6	8	2	0.0138089	1
2R	10989628	10991124	luna	1	-	exon-exon	exon,gene,transcript,CDS	2	5	3	18	11	10	0.0153982	1
3R	6822663	6822781	7SLRNA:CR32864	1	+	exon-exon	transcript,gene,exon	9	8	7	17	16	38	0.0156441	1
2R	7725689	7729708	CG18812	1	-	exon-exon	five_prime_utr,transcript,gene,exon,CDS	2	5	2	9	6	10	0.0163901	1
3L	8469410	8469682	Gug	1	+	exon-exon	transcript,gene,exon,CDS	12	16	17	46	29	51	0.0168839	1
3R	4201843	4202797	CG12582	1	+	exon-exon	transcript,gene,exon,CDS	9	13	11	21	13	12	0.0169807	1
2L	7209349	7209653	CG13784	1	-	exon-exon	transcript,gene,exon,CDS	30	33	29	65	41	70	0.0173574	1
2R	17527214	17529191	Patronin	1	-	exon-exon	transcript,gene,exon,CDS	4	6	5	10	6	5	0.0183243	1
3L	7513818	7514354	CG7546	1	+	exon-exon	transcript,gene,exon,CDS	0	1	1	6	2	5	0.0186163	1
3R	29500719	29501488	Trc8	1	-	exon-exon	transcript,gene,exon,CDS	2	6	7	12	10	12	0.0194475	1
2R	10128581	10129029	gem	1	+	exon-exon	exon,gene,transcript,CDS	3	8	3	21	12	8	0.0206172	1
3R	28727525	28729049	htt	1	+	exon-exon	transcript,gene,exon,CDS	2	1	0	5	3	1	0.0212226	1
2R	19477616	19478865	par-1	1	+	exon-exon	transcript,gene,exon,CDS	2	6	2	14	10	10	0.0225557	1
2L	20648189	20648248	Uhg3	1	+	exon-exon	transcript,gene,exon	5	14	4	10	33	10	0.0235165	1
2R	11099532	11100114	luna	1	-	exon-exon	five_prime_utr,transcript,gene,exon,CDS	1	3	3	10	6	1	0.0265731	1
3R	9943481	9943894	Glut4EF	1	+	exon-exon	transcript,three_prime_utr,gene,exon,CDS	19	22	9	26	21	28	0.0268881	1
2R	10613768	10614126	psq	1	+	exon-exon	transcript,gene,exon,CDS	3	1	2	2	5	8	0.0279632	1
3R	7959752	7961122	dsx	1	-	exon-exon	five_prime_utr,transcript,gene,exon,CDS	0	2	1	2	6	4	0.0281012	1
2R	15452857	15456815	CG43729	1	+	exon-exon	five_prime_utr,transcript,gene,exon,CDS	2	0	1	3	2	2	0.0292669	1
2L	9503593	9504813	CG33298	1	+	exon-exon	five_prime_utr,exon,gene,transcript,CDS	7	12	17	15	16	13	0.0293495	1
2R	803321	804121	not_annotated	1	-	intergenic-intergenic	not_annotated	4	0	0	4	5	1	0.0296122	1
X	16744614	16745953	CG9634	1	-	exon-exon	five_prime_utr,transcript,gene,exon,CDS	21	23	18	40	24	26	0.0298207	1
2R	10448199	10448632	Galphao	1	+	exon-exon	transcript,gene,exon,CDS	3	6	3	8	10	4	0.0305312	1
3R	19141412	19142273	Ppcs	1	-	exon-exon	three_prime_utr,gene,exon,transcript,CDS	1	3	0	2	2	5	0.030758	1
3L	313024	314317	fwd	1	-	exon-exon	five_prime_utr,transcript,gene,exon,CDS	4	8	3	23	11	8	0.0309547	1
2L	21273324	21274429	CG8671	1	+	exon-exon	five_prime_utr,transcript,gene,exon,CDS	5	3	3	9	6	6	0.0314587	1
X	15819596	15820553	sd	1	+	exon-exon	five_prime_utr,transcript,gene,exon,CDS	0	2	0	3	1	2	0.0319172	1
2R	19407841	19408593	hts	1	-	exon-exon	transcript,gene,exon,CDS	0	0	4	9	5	4	0.0327531	1
2R	12722305	12723006	CG42663	1	+	exon-exon	five_prime_utr,exon,gene,transcript,CDS	9	5	8	28	11	9	0.0328728	1
2R	7947605	7948520	CG14764	1	-	exon-exon	transcript,gene,exon,CDS	5	12	3	9	13	9	0.0330685	1
3R	25889655	25890278	Lnk	1	+	exon-exon	five_prime_utr,exon,gene,transcript,CDS	2	2	0	5	3	6	0.0337211	1
3L	4664127	4664953	axo	1	-	exon-exon	transcript,gene,exon,CDS	0	0	0	0	1	4	0.0342935	1
2L	22990754	22992125	cta	1	+	exon-exon	transcript,three_prime_utr,gene,exon,CDS	7	7	5	11	13	8	0.0355738	1
X	22457427	22458260	CG14619	1	+	exon-exon	five_prime_utr,transcript,gene,exon,CDS	1	2	1	9	5	2	0.0357181	1
2L	7040473	7041159	milt	1	+	exon-exon	five_prime_utr,transcript,gene,exon,CDS	0	2	3	4	2	6	0.0358823	1
X	10519348	10523564	spri	1	-	exon-exon	five_prime_utr,transcript,gene,exon,CDS	2	3	3	8	5	8	0.0364274	1
2L	4079504	4080022	ed	1	+	exon-exon	transcript,gene,exon,CDS	0	0	0	3	2	4	0.037312	1
2L	20431924	20432729	CG31688	1	+	exon-exon	five_prime_utr,exon,gene,transcript,CDS	6	5	12	26	5	19	0.0394354	1
X	11814697	11815539	CG1578	1	-	exon-exon	five_prime_utr,transcript,gene,exon,CDS	3	5	2	6	6	6	0.0395	1
2L	1741660	1743779	CG17646	1	+	exon-exon	five_prime_utr,exon,gene,transcript,CDS	26	52	32	97	41	62	0.0401018	1
2R	9403707	9404458	wun	1	-	exon-exon	transcript,gene,exon,CDS	1	0	3	5	2	5	0.0403142	1
3R	26855573	26856297	Lerp	1	-	exon-exon	transcript,gene,exon,CDS	1	0	0	2	1	0	0.0404029	1
2L	1741660	1746029	CG17646	1	+	exon-exon	five_prime_utr,exon,gene,transcript,CDS	11	21	12	43	19	23	0.0405644	1
3R	23359310	23359393	RpS3	1	+	exon-exon	transcript,gene,exon,CDS	0	2	0	4	1	6	0.0410728	1
X	15310378	15311216	gce	1	+	exon-exon	five_prime_utr,exon,gene,transcript,CDS	20	26	22	56	31	48	0.0411474	1
2R	14150226	14151926	Rcd1	1	-	exon-exon	five_prime_utr,transcript,gene,exon,CDS	13	15	5	36	21	33	0.0420067	1
2R	5716649	5717766	ap	1	-	exon-exon	five_prime_utr,transcript,gene,exon,CDS	25	21	19	32	19	23	0.0433128	1
3L	9418344	9419271	CG3967	1	-	exon-exon	five_prime_utr,transcript,gene,exon,CDS	2	0	3	3	6	7	0.0434585	1
3L	462181	462558	klar	1	-	exon-exon	five_prime_utr,transcript,gene,exon,CDS	0	1	0	1	4	0	0.0438742	1
3R	9432032	9432839	ps	1	+	exon-exon	five_prime_utr,exon,gene,transcript,CDS	3	5	2	15	17	6	0.0467953	1
X	15073341	15074374	Lsd-2	1	-	exon-exon	transcript,gene,exon,CDS	26	42	27	91	45	61	0.046807	1
3R	25396712	25397562	Fur1	1	-	exon-exon	five_prime_utr,transcript,gene,exon,CDS	5	5	5	14	7	14	0.0479583	1
3R	28333709	28334707	larp	1	-	exon-exon	five_prime_utr,transcript,gene,exon,CDS	12	14	13	25	15	29	0.0488385	1
X	2641125	2642093	sgg	1	+	exon-exon	five_prime_utr,transcript,gene,exon,CDS	0	4	5	21	8	8	0.0494662	1
2L	2808980	2810643	daw	1	+	exon-exon	five_prime_utr,transcript,gene,exon,CDS	15	18	28	36	23	22	0.0502301	1
2L	8283409	8284220	Btk29A	1	-	exon-exon	five_prime_utr,transcript,gene,exon,CDS	10	19	13	29	17	28	0.0509351	1
3R	20287949	20291086	cic	1	+	exon-exon	five_prime_utr,transcript,gene,exon,CDS	2	6	3	9	7	5	0.0516531	1
2R	6792316	6797412	Epac	1	-	exon-exon	five_prime_utr,transcript,gene,exon,CDS	0	0	0	1	0	2	0.0531678	1
3R	17777948	17780786	CG43102	1	-	exon-exon	five_prime_utr,transcript,gene,exon,CDS	1	0	0	3	0	4	0.0535971	1
3L	7932301	7933234	syd	1	-	exon-exon	transcript,gene,exon,CDS	1	5	1	5	6	5	0.0539828	1
2L	4843540	4844772	mxt	1	-	exon-exon	transcript,gene,exon,CDS	11	17	11	39	18	23	0.0541447	1
2R	8819581	8821932	sns	1	+	exon-exon	transcript,gene,exon,CDS	0	1	0	2	4	2	0.0549099	1
4	1022242	1023680	PlexA	1	-	exon-exon	five_prime_utr,transcript,gene,exon,CDS	23	25	18	37	36	21	0.0551471	1
2L	22927438	22927765	lt	1	+	exon-exon	five_prime_utr,transcript,gene,exon,CDS	0	2	2	2	2	6	0.055222	1
3R	26554357	26555651	scrib	1	+	exon-exon	transcript,gene,exon,CDS	15	29	17	48	30	44	0.0567747	1
4	1074514	1074636	Rfabg	1	+	exon-exon	transcript,gene,exon,CDS	0	1	0	4	1	2	0.0572447	1
2L	4990308	4991262	CG34126	1	+	exon-exon	transcript,gene,exon,CDS	3	1	5	11	3	8	0.0580433	1
3R	30067075	30068420	sima	1	+	exon-exon	transcript,gene,exon,CDS	28	39	21	82	38	58	0.0582296	1
2L	16322960	16323517	cact	1	-	exon-exon	transcript,gene,exon,CDS	6	3	6	13	7	8	0.0596551	1
3R	29382956	29383391	Ptp99A	1	+	exon-exon	five_prime_utr,transcript,gene,exon,CDS	0	0	0	0	0	0	0.0602515	1
3L	4390450	4391221	slow	1	+	exon-exon	five_prime_utr,transcript,gene,exon,CDS	4	2	2	1	0	0	0.0605543	1
3L	16148408	16148958	CG5151	1	-	exon-exon	five_prime_utr,transcript,gene,exon	30	38	31	41	25	39	0.0618967	1
X	22493481	22494275	l(1)G0196	1	+	exon-exon	exon,gene,transcript,CDS	2	8	10	19	6	18	0.0623822	1
2R	7602432	7603519	CG1358	1	-	exon-exon	transcript,gene,exon,CDS	0	0	0	0	0	0	0.0631729	1
X	11395240	11400832	dlg1	1	+	exon-exon	exon,gene,transcript,CDS	11	4	5	27	10	11	0.0648141	1
X	1225434	1226282	CG3638	1	-	exon-exon	transcript,gene,exon,CDS	2	11	8	16	8	9	0.0667095	1
2R	6151830	6152550	EcR	1	-	exon-exon	five_prime_utr,transcript,gene,exon,CDS	2	10	1	11	5	7	0.0672996	1
3R	9432029	9432839	ps	1	+	exon-exon	five_prime_utr,exon,gene,transcript,CDS	6	28	7	43	50	42	0.0678075	1
X	11395240	11396103	dlg1	1	+	exon-exon	exon,gene,transcript,CDS	4	16	20	31	23	30	0.0684527	1
X	8223628	8224047	sdt	1	+	exon-exon	five_prime_utr,transcript,gene,exon,CDS	5	3	4	18	12	9	0.0712894	1
3R	9445044	9446497	ps	1	+	exon-exon	exon,gene,transcript,CDS	3	9	7	18	9	12	0.0718417	1
3L	27420679	27421014	Dbp80	1	+	exon-exon	three_prime_utr,gene,exon,transcript,CDS	3	2	3	1	0	1	0.074543	1
3R	13232679	13233124	Ace	1	-	exon-exon	transcript,gene,exon,CDS	2	0	1	3	2	1	0.0746076	1
2L	1061234	1062213	S	1	-	exon-exon	five_prime_utr,transcript,gene,exon,CDS	4	1	2	4	4	3	0.0751323	1
2R	6233266	6234307	bin3	1	+	exon-exon	five_prime_utr,transcript,gene,exon,CDS	5	8	7	11	9	7	0.0762672	1
3R	26924634	26925261	sda	1	+	exon-exon	five_prime_utr,transcript,gene,exon,CDS	8	10	5	7	16	17	0.0763201	1
3R	19493965	19494318	Dys	1	+	exon-exon	transcript,gene,exon,CDS	4	6	4	13	7	9	0.0780899	1
X	15305829	15311216	gce	1	+	exon-exon	five_prime_utr,transcript,gene,exon,CDS	1	3	4	9	7	2	0.0786591	1
X	13750316	13752027	Pdcd4	1	-	exon-exon	five_prime_utr,exon,gene,transcript,CDS	6	3	5	19	9	14	0.0790954	1
3L	9107342	9108191	bol	1	-	exon-exon	exon,three_prime_utr,gene,transcript,CDS	0	0	0	0	0	1	0.0817701	1
3R	8108232	8111301	puc	1	+	exon-exon	five_prime_utr,transcript,gene,exon,CDS	2	5	2	8	6	5	0.0822684	1
X	11948628	11950157	cac	1	-	exon-exon	transcript,gene,exon,CDS	0	0	0	0	0	1	0.0860459	1
2R	15292773	15293561	Trpm	1	-	exon-exon	five_prime_utr,transcript,gene,exon,CDS	6	13	25	48	26	27	0.0871274	1
2R	8674647	8676607	Acsl	1	+	exon-exon	five_prime_utr,transcript,gene,exon,CDS	21	6	11	26	17	20	0.0874008	1
3R	23337896	23340527	pnt	1	-	exon-exon	five_prime_utr,transcript,gene,exon,CDS	2	1	3	1	4	1	0.0877936	1
3L	8070952	8072493	Ect4	1	+	exon-exon	five_prime_utr,transcript,gene,exon,CDS	0	0	1	5	2	1	0.0896561	1
3R	13019342	13021642	CtBP	1	+	exon-exon	five_prime_utr,transcript,gene,exon,CDS	0	1	5	3	5	5	0.0897429	1
2R	10754909	10759915	CG33144	1	-	exon-exon	five_prime_utr,transcript,gene,exon,CDS	6	3	2	6	2	12	0.0912315	1
4	611285	613795	Eph	1	+	exon-exon	five_prime_utr,exon,gene,transcript,CDS	2	0	1	6	2	3	0.0920542	1
3L	19970860	19972022	Ac76E	1	+	exon-exon	transcript,gene,exon,CDS	0	1	4	3	1	5	0.0931404	1
3R	19015791	19018483	gukh	1	+	exon-exon	transcript,gene,exon,CDS	2	3	0	5	2	3	0.0934665	1
X	12829710	12832340	Pde9	1	-	exon-exon	five_prime_utr,transcript,gene,exon,CDS	6	6	7	18	23	14	0.0938374	1
3L	14763053	14765684	CG9384	1	+	exon-exon	five_prime_utr,transcript,gene,exon,CDS	1	0	0	1	1	4	0.0960247	1
2R	13988373	13989986	RN-tre	1	-	exon-exon	five_prime_utr,transcript,gene,exon,CDS	6	8	4	11	12	10	0.096531	1
2R	14971730	14972756	ckn	1	+	exon-exon	five_prime_utr,transcript,gene,exon,CDS	5	3	1	7	6	9	0.0969116	1
3L	12379139	12379644	Ncc69	1	-	exon-exon	five_prime_utr,transcript,gene,exon,CDS	0	0	1	1	2	1	0.0983652	1
3L	8469410	8469691	Gug	1	+	exon-exon	transcript,gene,exon,CDS	27	33	29	77	38	61	0.0992234	1
3R	27232473	27233681	CG31064	1	-	exon-exon	transcript,gene,exon,CDS	1	3	1	5	3	9	0.0992307	1
2R	18021578	18021997	CG10910	1	+	exon-exon	transcript,gene,exon,CDS	2	2	1	0	0	0	0.1	1
3R	26848661	26849549	Lerp	1	-	exon-exon	transcript,gene,exon,CDS	0	0	0	1	0	0	0.100733	1
3L	16715441	16716837	Dab	1	+	exon-exon	transcript,gene,exon,CDS	1	0	2	3	2	0	0.105495	1
3L	23325642	23326760	alpha-Cat	1	-	exon-exon	transcript,three_prime_utr,gene,exon,CDS	4	0	0	4	4	3	0.10787	1
2R	19628481	19629070	sm	1	-	exon-exon	five_prime_utr,transcript,gene,exon,CDS	0	1	0	4	1	1	0.107895	1
2R	17145674	17145824	snoRNA:U3:54Ab	1	+	exon-exon	transcript,gene,exon	8	8	6	5	7	3	0.108063	1
2R	7984881	7985451	ACC	1	-	exon-exon	five_prime_utr,transcript,gene,exon,CDS	13	19	17	60	23	25	0.108327	1
2R	6032098	6032721	SCAP	1	-	exon-exon	transcript,gene,exon,CDS	3	10	6	7	8	15	0.10922	1
X	5761169	5762681	MAPk-Ak2	1	-	exon-exon	five_prime_utr,transcript,gene,exon,CDS	1	6	2	11	6	2	0.110515	1
4	72321	94615	pan	1	+	exon-exon	five_prime_utr,exon,gene,transcript,CDS	2	0	1	8	4	3	0.112984	1
3L	22777111	22778824	SPoCk	1	+	exon-exon	five_prime_utr,transcript,gene,exon,CDS	12	20	11	21	13	28	0.11441	1
3R	21817101	21819123	CASK	1	-	exon-exon	transcript,gene,exon,CDS	0	0	0	1	0	3	0.11491	1
X	950364	950839	CG3690	1	-	exon-exon	exon,gene,transcript,CDS	5	9	4	2	2	4	0.114931	1
X	6644562	6645338	pigs	1	+	exon-exon	transcript,gene,exon,CDS	3	3	5	7	6	12	0.116725	1
3L	2563818	2564695	msn	1	-	exon-exon	transcript,gene,exon,CDS	0	0	0	1	1	3	0.118206	1
3R	6820148	6820266	7SLRNA:CR42652	1	-	exon-exon	transcript,gene,exon	4	6	5	7	10	24	0.118209	1
2L	14195733	14197867	Dyrk2	1	-	exon-exon	five_prime_utr,transcript,gene,exon,CDS	0	0	0	1	0	3	0.119037	1
X	2671121	2673618	sgg	1	+	exon-exon	transcript,gene,exon,CDS	3	1	3	5	3	2	0.120526	1
X	6128378	6132313	Ca-alpha1T	1	-	exon-exon	transcript,gene,exon,CDS	0	0	0	0	0	0	0.120913	1
X	6128393	6132313	Ca-alpha1T	1	-	exon-exon	transcript,gene,exon,CDS	0	0	0	0	0	0	0.120913	1
2R	21363699	21366965	cv-2	1	-	exon-exon	five_prime_utr,transcript,gene,exon,CDS	3	4	4	9	7	8	0.122927	1
2R	4700389	4701261	Nipped-B	1	-	exon-exon	transcript,gene,exon,CDS	1	2	5	12	5	2	0.12442	1
2L	8223825	8226606	Pvr	1	-	exon-exon	transcript,gene,exon,CDS	13	16	6	31	15	24	0.125611	1
3R	3849499	3850235	CG41099	1	+	exon-exon	transcript,gene,exon,CDS	4	1	2	3	3	6	0.126627	1
2R	13277444	13278170	Dh31-R	1	-	exon-exon	five_prime_utr,transcript,gene,exon,CDS	2	3	0	2	0	3	0.127456	1
4	480035	481704	Asator	1	-	exon-exon	five_prime_utr,transcript,gene,exon,CDS	0	2	0	0	3	0	0.127584	1
2L	12536275	12537419	bun	1	-	exon-exon	transcript,gene,exon,CDS	6	2	3	5	4	4	0.127942	1
2R	10328783	10330074	CG42732	1	-	exon-exon	transcript,gene,exon,CDS	0	1	0	1	1	0	0.128472	1
2L	20334081	20336549	spir	1	+	exon-exon	transcript,gene,exon,CDS	0	0	0	2	0	2	0.12911	1
2R	2493959	2495023	MFS17	1	-	intergenic-exon	not_annotated,exon,CDS,three_prime_utr,gene,transcript	2	3	2	0	3	0	0.133399	1
3R	17695923	17696586	osa	1	-	exon-exon	transcript,gene,exon,CDS	0	0	0	1	0	0	0.133994	1
4	737736	742550	bt	1	+	exon-exon	transcript,gene,exon,CDS	0	0	0	1	0	0	0.133995	1
3L	9112634	9113487	bol	1	-	exon-exon	five_prime_utr,transcript,gene,exon,CDS	1	1	2	1	2	3	0.134206	1
X	12316764	12317405	Ten-a	1	+	exon-exon	transcript,gene,exon,CDS	1	1	0	2	2	0	0.135569	1
X	19464193	19466221	kek5	1	+	exon-exon	five_prime_utr,transcript,gene,exon,CDS	0	4	0	6	3	2	0.137655	1
3L	4670118	4675947	axo	1	-	exon-exon	five_prime_utr,transcript,gene,exon,CDS	1	0	1	2	0	3	0.139078	1
2L	8176573	8182049	Piezo	1	+	exon-exon	transcript,gene,exon,CDS	4	3	9	15	5	4	0.139241	1
2R	1113198	1113725	rl	1	+	exon-exon	transcript,gene,exon,CDS	3	10	6	15	9	10	0.14127	1
X	18689991	18690987	Cyp18a1	1	-	exon-exon	transcript,gene,exon,CDS	4	5	5	12	6	4	0.143684	1
X	3244735	3246685	dnc	1	+	exon-exon	five_prime_utr,transcript,gene,exon,CDS	5	1	1	4	5	5	0.14548	1
3R	31595434	31595520	RpL6	1	-	exon-exon	exon,gene,transcript,CDS	1	1	0	4	0	4	0.146326	1
2R	5203752	5204278	Nipped-A	1	-	exon-exon	transcript,gene,exon,CDS	2	2	0	4	4	3	0.146705	1
3R	13243219	13244399	Ace	1	-	exon-exon	transcript,gene,exon,CDS	0	0	0	1	0	0	0.14921	1
3R	13757183	13757792	CG34383	1	+	exon-intron	three_prime_utr,gene,exon,transcript,CDS	12	6	4	8	13	10	0.149323	1
4	953513	955050	4E-T	1	-	exon-exon	transcript,gene,exon,CDS	2	4	2	5	8	4	0.150149	1
3R	18008865	18010574	cpo	1	+	exon-exon	transcript,three_prime_utr,gene,exon,CDS	1	2	0	2	0	3	0.150594	1
3R	30800038	30800963	wts	1	-	exon-exon	five_prime_utr,transcript,gene,exon,CDS	1	1	0	3	3	0	0.154329	1
3R	13232679	13238199	Ace	1	-	exon-exon	transcript,gene,exon,CDS	0	0	0	0	0	0	0.15507	1
X	18794960	18797469	bnb	1	-	exon-exon	five_prime_utr,three_prime_utr,gene,exon,transcript	0	0	0	2	1	1	0.156496	1
X	16769853	16771695	if	1	-	exon-exon	transcript,gene,exon,CDS	1	0	1	3	1	1	0.157238	1
3R	7101137	7102097	Alh	1	-	exon-exon	transcript,gene,exon,CDS	0	3	1	4	4	2	0.157619	1
3R	10014990	10015926	Mical	1	-	exon-exon	transcript,gene,exon,CDS	4	3	6	7	4	8	0.159403	1
3R	4467294	4468599	CG31523	1	-	exon-exon	five_prime_utr,transcript,gene,exon,CDS	3	1	1	0	1	1	0.164136	1
2R	4378369	4379155	Gprk1	1	-	exon-exon	transcript,gene,exon,CDS	0	2	1	1	0	0	0.164949	1
2R	22994488	22996512	CG9896	1	-	exon-exon	five_prime_utr,three_prime_utr,gene,exon,transcript	0	2	1	1	3	2	0.165672	1
2R	7469360	7470882	Aldh-III	1	-	exon-exon	transcript,gene,exon,CDS	7	8	8	21	6	11	0.167075	1
2R	13444428	13445138	cnn	1	-	exon-exon	transcript,gene,exon,CDS	0	1	0	3	1	0	0.167293	1
2R	12579129	12580612	Sin3A	1	-	exon-exon	transcript,gene,exon,CDS	11	8	4	20	3	19	0.170075	1
2L	19714889	19715953	Lar	1	+	exon-exon	transcript,gene,exon,CDS	1	3	2	3	3	3	0.17058	1
3R	30109295	30110618	sima	1	+	exon-exon	transcript,gene,exon,CDS	3	13	10	13	10	19	0.171182	1
3R	18919423	18921319	Xrp1	1	+	exon-exon	five_prime_utr,transcript,gene,exon,CDS	3	5	3	7	4	3	0.172788	1
3L	5703925	5705241	sif	1	+	exon-exon	five_prime_utr,transcript,gene,exon,CDS	0	0	0	0	0	0	0.173984	1
3R	14523154	14525473	Pde6	1	-	exon-exon	transcript,gene,exon,CDS	2	8	4	7	2	6	0.174106	1
3L	16651133	16651535	Baldspot	1	-	exon-exon	transcript,gene,exon,CDS	1	0	1	2	1	2	0.174934	1
2L	5274019	5275780	Bsg25D	1	-	exon-exon	transcript,gene,exon,CDS	20	44	19	54	33	34	0.17924	1
3R	25709291	25710147	LpR2	1	-	exon-exon	transcript,gene,exon,CDS	2	2	3	1	2	4	0.180857	1
X	2672914	2673618	sgg	1	+	exon-exon	transcript,gene,exon,CDS	0	1	0	2	2	0	0.182263	1
X	21396880	21396988	lcs	2	-	exon-exon	exon,gene,transcript,CDS	0	0	0	0	1	1	0.182703	1
2R	1076635	1080441	rl	1	+	exon-exon	five_prime_utr,transcript,gene,exon,CDS	5	1	5	3	5	5	0.18329	1
2R	24894084	24894606	NaCP60E	1	+	exon-exon	five_prime_utr,transcript,gene,exon,CDS	0	0	0	2	0	0	0.183765	1
X	3522212	3524031	CG32791	1	-	exon-exon	five_prime_utr,transcript,gene,exon,CDS	0	1	1	1	0	0	0.185614	1
3L	27146395	27147695	vtd	1	+	exon-exon	exon,gene,transcript,CDS	3	4	2	1	0	1	0.185651	1
2L	21615103	21615676	CG2201	1	-	exon-exon	transcript,gene,exon,CDS	4	5	1	2	1	0	0.186629	1
3L	21424454	21425545	barc	1	-	exon-exon	five_prime_utr,transcript,gene,exon,CDS	2	1	0	3	3	2	0.192834	1
2L	21384455	21385397	nrv3	1	+	exon-exon	transcript,gene,exon,CDS	1	2	1	4	4	0	0.194142	1
3R	15295113	15295544	Tm1	1	+	exon-exon	transcript,gene,exon,CDS	4	3	5	4	5	9	0.194483	1
2R	9667365	9667774	Mmp2	1	-	exon-exon	transcript,gene,exon,CDS	0	0	0	0	3	1	0.195053	1
X	12806898	12807228	Pde9	1	-	exon-exon	transcript,gene,exon,CDS	1	2	1	6	4	6	0.197987	1
3L	14199945	14201666	nuf	1	+	exon-exon	five_prime_utr,transcript,gene,exon,CDS	14	14	3	3	3	2	0.199675	1
3L	17602675	17603383	Eip74EF	1	-	exon-exon	five_prime_utr,transcript,gene,exon	1	0	2	3	5	0	0.200734	1
3L	11668195	11675665	CG32085	1	-	exon-exon	five_prime_utr,transcript,gene,exon,CDS	0	0	0	0	0	1	0.201389	1
3R	3468909	3469478	Parp	1	-	exon-exon	transcript,gene,exon,CDS	2	9	4	10	5	1	0.201931	1
2R	3933011	3933463	uex	1	-	exon-exon	transcript,gene,exon,CDS	18	24	18	43	21	29	0.205068	1
2R	21138226	21139232	Magi	1	-	exon-exon	five_prime_utr,transcript,gene,exon,CDS	1	8	2	7	4	7	0.205793	1
X	9836314	9836806	CG32698	1	+	exon-exon	transcript,gene,exon,CDS	0	0	0	0	4	2	0.205921	1
2R	6249412	6250852	Pld	1	+	exon-exon	five_prime_utr,transcript,gene,exon,CDS	3	9	16	15	11	18	0.206539	1
3R	23197287	23197976	cnc	1	-	exon-exon	five_prime_utr,transcript,gene,exon,CDS	23	22	23	47	17	43	0.207366	1
4	72321	72862	pan	1	+	exon-exon	five_prime_utr,exon,gene,transcript,CDS	8	0	5	5	2	1	0.208016	1
2R	16254422	16255431	CngA	1	-	exon-exon	five_prime_utr,transcript,gene,exon,CDS	0	0	1	1	2	2	0.208785	1
3L	1009322	1009739	trio	1	-	exon-exon	transcript,gene,exon,CDS	0	0	1	0	1	2	0.210062	1
3L	27331994	27332346	Dbp80	1	+	exon-exon	five_prime_utr,exon,gene,transcript,CDS	94	109	115	203	123	105	0.210951	1
2R	19025878	19027307	5-HT1B	1	-	exon-exon	transcript,gene,exon,CDS	0	0	0	0	1	1	0.212864	1
2L	5845305	5845952	TrissinR	1	+	exon-exon	five_prime_utr,exon,gene,transcript,CDS	0	0	0	0	0	0	0.212864	1
2R	21998801	22000806	CG34370	1	-	exon-exon	transcript,gene,exon,CDS	0	0	0	0	0	0	0.212864	1
X	11224117	11226078	CG44422	1	-	exon-exon	three_prime_utr,gene,exon,transcript,CDS	0	0	0	0	0	0	0.212865	1
3L	22221700	22223847	olf413	1	+	exon-exon	transcript,gene,exon,CDS	0	0	0	0	0	0	0.212865	1
2R	23722210	23722875	Sesn	1	+	exon-exon	five_prime_utr,transcript,gene,exon,CDS	5	15	19	27	15	31	0.213362	1
2L	334120	334257	Plc21C	1	+	exon-exon	transcript,gene,exon,CDS	8	3	5	15	6	10	0.2138	1
X	21376120	21379709	slgA	1	+	exon-exon	five_prime_utr,exon,gene,transcript,CDS	0	0	0	0	0	0	0.215726	1
3R	9621519	9622774	CG8312	1	+	exon-exon	five_prime_utr,transcript,gene,exon,CDS	1	1	1	6	2	0	0.215781	1
2R	20595557	20598694	bl	1	+	exon-exon	five_prime_utr,transcript,gene,exon,CDS	0	0	0	2	0	1	0.219294	1
X	21211080	21211799	CG32521	1	-	exon-exon	five_prime_utr,transcript,gene,exon,CDS	4	13	8	13	9	12	0.219426	1
3R	17064716	17064961	Dad	1	+	exon-exon	transcript,gene,exon,CDS	6	3	4	7	12	11	0.220715	1
3R	28839925	28840825	Apc	1	-	exon-exon	five_prime_utr,transcript,gene,exon,CDS	0	0	0	1	0	0	0.222422	1
2R	17706354	17708045	CG6424	1	-	exon-exon	five_prime_utr,transcript,gene,exon,CDS	0	0	0	1	0	1	0.225338	1
3R	18009948	18010574	cpo	1	+	exon-exon	transcript,three_prime_utr,gene,exon,CDS	1	4	1	4	2	5	0.226641	1
2L	2870689	2871688	CG31694	1	-	exon-exon	transcript,gene,exon,CDS	9	8	5	17	7	6	0.227582	1
2L	5204463	5204903	Msp300	1	+	exon-exon	transcript,gene,exon,CDS	1	0	0	0	0	2	0.227777	1
3L	13356757	13356852	Nplp2	1	+	exon-exon	exon,gene,transcript,CDS	0	0	0	3	1	0	0.229651	1
X	13219748	13220146	mew	1	-	exon-exon	transcript,gene,exon,CDS	7	4	12	10	7	14	0.229812	1
X	9643657	9644367	l(1)G0232	1	-	exon-exon	five_prime_utr,transcript,gene,exon,CDS	3	4	1	4	6	4	0.232242	1
3L	2484564	2485228	CG45186	1	+	exon-exon	five_prime_utr,transcript,gene,exon,CDS	0	1	3	0	3	2	0.232327	1
3L	8098346	8099536	Ect4	1	+	exon-exon	five_prime_utr,transcript,gene,exon,CDS	20	27	25	50	23	37	0.232551	1
3R	19554818	19562826	Dys	1	+	exon-exon	transcript,gene,exon,CDS	0	0	0	0	0	1	0.233194	1
2L	12240868	12241780	aret	1	+	exon-exon	five_prime_utr,transcript,gene,exon,CDS	3	3	3	9	9	10	0.233516	1
2R	20595557	20595814	bl	1	+	exon-exon	five_prime_utr,transcript,gene,exon,CDS	0	0	0	1	0	2	0.234903	1
2R	10331674	10332367	CG42732	1	-	exon-exon	transcript,gene,exon,CDS	0	0	0	0	0	0	0.236863	1
3L	10584816	10585539	A2bp1	1	+	exon-exon	transcript,gene,exon,CDS	0	0	0	1	0	1	0.237324	1
2R	7982641	7985451	ACC	1	-	exon-exon	five_prime_utr,transcript,gene,exon,CDS	29	30	10	60	29	38	0.237613	1
2R	14563011	14563385	ttv	1	+	exon-exon	transcript,gene,exon,CDS	0	0	0	0	1	0	0.23868	1
2R	10754909	10757544	CG33144	1	-	exon-exon	five_prime_utr,transcript,gene,exon,CDS	12	10	8	17	12	14	0.239411	1
3L	3722156	3723105	CG32264	1	-	exon-exon	transcript,gene,exon,CDS	0	0	1	3	1	1	0.240808	1
3R	31864597	31866436	heph	1	-	exon-exon	transcript,gene,exon,CDS	0	0	0	2	0	0	0.241711	1
X	12607698	12608865	Sec16	1	+	exon-exon	transcript,three_prime_utr,gene,exon,CDS	0	0	0	1	0	1	0.242396	1
2R	19574003	19574326	sm	1	-	exon-exon	transcript,gene,exon,CDS	0	0	0	0	2	1	0.242734	1
X	21376120	21381063	slgA	1	+	exon-exon	five_prime_utr,exon,gene,transcript,CDS	0	0	0	0	0	0	0.243868	1
2R	10532039	10533968	lola	1	-	exon-exon	five_prime_utr,transcript,gene,exon,CDS	0	3	0	3	1	1	0.244694	1
2L	3080651	3081268	toc	1	-	exon-exon	exon,gene,transcript,CDS	0	0	1	3	1	0	0.245905	1
X	21376120	21376861	slgA	1	+	exon-intron	five_prime_utr,exon,gene,transcript	0	0	0	0	0	0	0.246105	1
2L	18540629	18543715	Pde11	1	-	exon-exon	transcript,gene,exon,CDS	2	2	3	4	5	4	0.24674	1
3L	9843232	9845439	RasGAP1	1	-	exon-exon	transcript,gene,exon,CDS	0	0	0	1	0	2	0.248837	1
3R	3523414	3523947	Parp	1	-	exon-exon	transcript,gene,exon,CDS	14	14	17	33	20	22	0.249669	1
3R	19560148	19562826	Dys	1	+	exon-exon	transcript,gene,exon,CDS	0	0	0	0	1	0	0.249797	1
3R	6436725	6439007	gpp	1	+	exon-exon	five_prime_utr,exon,gene,transcript,CDS	1	1	5	1	2	5	0.250852	1
X	21396907	21396988	lcs	2	-	exon-exon	exon,gene,transcript,CDS	4	0	1	3	2	1	0.251271	1
3L	12212653	12215802	app	1	-	exon-exon	transcript,gene,exon,CDS	0	0	0	0	0	0	0.252054	1
3R	21755607	21755728	CG31198	2	+	exon-exon	transcript,gene,exon,CDS	0	0	0	0	0	0	0.254127	1
3L	2540977	2541403	Spn	1	-	exon-exon	five_prime_utr,transcript,gene,exon	0	2	0	0	1	1	0.255872	1
3L	4674956	4675947	axo	1	-	exon-exon	five_prime_utr,transcript,gene,exon,CDS	1	0	0	0	1	0	0.259409	1
2R	2954997	2963222	Scp1	1	-	exon-exon	transcript,gene,exon,CDS	0	0	0	0	0	0	0.26304	1
X	6120235	6132313	Ca-alpha1T	1	-	exon-exon	transcript,gene,exon,CDS	0	0	0	0	0	0	0.264904	1
X	11394223	11396103	dlg1	1	+	exon-exon	transcript,gene,exon,CDS	3	4	6	13	10	3	0.265008	1
2R	6928509	6930370	mim	1	-	exon-exon	transcript,gene,exon,CDS	7	6	2	27	13	11	0.265741	1
4	1072859	1073310	Rfabg	2	+	exon-exon	transcript,gene,exon,CDS	2	2	5	5	8	3	0.266985	1
4	1247102	1255998	Caps	1	+	exon-exon	transcript,gene,exon,CDS	0	0	1	0	1	0	0.267629	1
3R	18434235	18435790	fru	1	-	exon-exon	five_prime_utr,transcript,gene,exon,CDS	1	0	0	0	0	3	0.268327	1
3R	4282674	4284406	cpx	1	+	exon-exon	five_prime_utr,transcript,gene,exon,CDS	1	0	0	1	0	0	0.268857	1
X	3692953	3693932	Mnt	1	+	exon-exon	five_prime_utr,transcript,gene,exon,CDS	5	2	1	5	3	5	0.269599	1
X	8208797	8210680	sdt	1	+	exon-exon	five_prime_utr,transcript,gene,exon,CDS	0	0	0	0	0	0	0.271506	1
4	1070749	1070923	Rfabg	2	+	exon-exon	transcript,gene,exon,CDS	1	2	5	6	6	2	0.274911	1
2L	4504777	4513761	dp	1	-	exon-exon	transcript,gene,exon,CDS	0	0	1	1	0	1	0.275538	1
2L	6196544	6196996	CG34380	1	+	exon-exon	transcript,gene,exon,CDS	0	0	0	0	1	0	0.276353	1
2L	8654105	8656506	Sema-1a	1	+	exon-exon	transcript,gene,exon,CDS	0	0	0	1	0	0	0.276353	1
X	7660406	7661138	ct	1	+	exon-exon	transcript,gene,exon,CDS	0	1	0	2	1	1	0.276602	1
X	13373863	13374385	CG1640	1	+	exon-exon	five_prime_utr,transcript,gene,exon,CDS	0	2	7	9	3	5	0.284367	1
X	12475640	12475997	CG42258	1	+	exon-exon	five_prime_utr,transcript,gene,exon,CDS	5	17	5	12	9	10	0.285043	1
3L	16068113	16077809	Mbs	1	+	exon-exon	transcript,gene,exon,CDS	0	0	1	2	0	1	0.285662	1
3L	25961360	25978150	CG40178	1	-	exon-exon	five_prime_utr,exon,gene,transcript,CDS	0	1	0	1	0	2	0.293159	1
3L	9747135	9750299	CG42268	1	-	exon-exon	transcript,gene,exon,CDS	1	1	1	1	0	2	0.293326	1
3R	23081349	23082165	CG13830	1	-	exon-exon	transcript,gene,exon,CDS	0	0	0	0	0	0	0.294113	1
2R	16759252	16760714	unc-104	1	-	exon-exon	transcript,gene,exon,CDS	0	0	0	1	0	0	0.294339	1
X	11948628	11949254	cac	1	-	exon-exon	transcript,gene,exon,CDS	0	0	0	0	0	0	0.294528	1
3L	5735726	5736094	sif	1	+	exon-exon	transcript,gene,exon,CDS	0	0	0	0	0	0	0.294528	1
X	16492447	16504298	para	1	-	exon-exon	three_prime_utr,gene,exon,transcript,CDS	0	0	0	0	0	0	0.294528	1
X	5383063	5396600	SK	1	+	exon-exon	transcript,gene,exon,CDS	0	0	0	0	0	0	0.294528	1
3L	20854605	20855291	CG32432	1	-	exon-exon	transcript,gene,exon,CDS	0	0	0	0	0	0	0.294528	1
2R	16038052	16038457	SP2353	1	+	exon-exon	five_prime_utr,transcript,gene,exon,CDS	0	0	0	0	0	0	0.294528	1
4	1247102	1247238	Caps	1	+	exon-exon	transcript,gene,exon,CDS	0	0	0	0	0	0	0.294528	1
2R	20469466	20470120	CG12484	1	+	exon-exon	transcript,gene,exon,CDS	1	0	0	0	0	0	0.294528	1
2L	4303336	4308859	tutl	1	+	exon-exon	transcript,gene,exon,CDS	0	0	0	0	0	0	0.294528	1
X	5383063	5394188	SK	1	+	exon-exon	transcript,gene,exon,CDS	0	0	0	0	0	0	0.294528	1
2R	17901708	17903679	Elk	1	+	exon-exon	transcript,gene,exon,CDS	1	4	0	1	0	0	0.295383	1
2L	21616182	21616573	CG2201	1	-	exon-exon	transcript,gene,exon,CDS	7	6	14	9	5	6	0.29835	1
3L	25873860	25874384	CG40178	1	-	exon-exon	transcript,gene,exon,CDS	0	0	0	1	0	2	0.298713	1
2R	23642239	23643272	retn	1	+	exon-exon	transcript,gene,exon,CDS	1	1	0	0	1	2	0.29935	1
3R	10866529	10866976	SelR	1	-	exon-exon	five_prime_utr,transcript,gene,exon,CDS	7	10	7	10	11	11	0.299496	1
3L	21914776	21915655	mub	1	+	exon-exon	transcript,gene,exon,CDS	2	2	4	5	4	5	0.300167	1
2L	9555284	9556398	jp	1	-	exon-exon	five_prime_utr,transcript,gene,exon,CDS	0	0	0	0	0	1	0.300624	1
3R	29862901	29862957	RpS8	2	+	exon-exon	transcript,gene,exon,CDS	0	0	0	2	0	1	0.305072	1
4	822337	823618	Sox102F	1	-	intron-exon	five_prime_utr,exon,gene,transcript	1	1	2	4	0	2	0.306142	1
2R	22555218	22556794	px	1	-	exon-exon	five_prime_utr,transcript,gene,exon,CDS	2	10	5	5	10	3	0.30854	1
3L	25924296	25978150	CG40178	1	-	exon-exon	five_prime_utr,transcript,gene,exon,CDS	3	2	2	0	1	2	0.311925	1
2L	16690902	16691192	grp	1	+	exon-exon	five_prime_utr,transcript,gene,exon,CDS	0	0	0	0	0	0	0.312038	1
2R	21929402	21930350	Fili	1	+	exon-exon	five_prime_utr,transcript,gene,exon,CDS	0	5	0	3	3	1	0.313272	1
2L	20648198	20648248	Uhg3	1	+	exon-exon	transcript,gene,exon	1	2	1	3	5	1	0.313427	1
X	17720587	17721615	CG42684	1	+	exon-exon	exon,gene,transcript,CDS	1	0	2	3	0	0	0.314855	1
3R	26578721	26581022	scrib	1	+	exon-exon	transcript,gene,exon,CDS	0	2	1	5	3	0	0.315091	1
2R	3933157	3933463	uex	1	-	exon-exon	transcript,gene,exon,CDS	37	19	20	48	29	29	0.316155	1
2R	9125551	9126213	CG18659	1	-	exon-exon	exon,three_prime_utr,gene,transcript,CDS	19	18	16	35	11	33	0.318618	1
2R	24882631	24883612	NKAIN	1	+	exon-exon	five_prime_utr,transcript,gene,exon,CDS	0	0	1	0	0	2	0.321475	1
2R	10294612	10296047	CAP	1	+	exon-exon	five_prime_utr,transcript,gene,exon,CDS	3	6	2	6	5	6	0.322257	1
X	2955948	2957257	rst	1	-	exon-exon	transcript,gene,exon,CDS	0	0	0	0	1	0	0.324589	1
3R	7672952	7675462	Nlg1	1	+	exon-exon	transcript,gene,exon,CDS	0	1	0	2	1	1	0.32545	1
3L	21976295	21977630	CG7470	1	+	exon-exon	transcript,gene,exon,CDS	8	4	9	12	11	4	0.326797	1
2R	3918151	3919358	uex	1	-	exon-exon	transcript,gene,exon,CDS	3	7	4	6	7	4	0.327336	1
3R	7865151	7865761	CG17816	1	-	exon-exon	transcript,gene,exon,CDS	1	0	2	0	0	0	0.32794	1
3L	4659480	4660409	axo	1	-	exon-exon	transcript,gene,exon,CDS	0	0	1	0	0	1	0.32949	1
X	19321656	19324891	out	1	-	exon-intergenic	five_prime_utr,transcript,gene,exon,not_annotated	7	6	6	9	2	3	0.330965	1
3R	20963725	20964193	Atpalpha	1	+	exon-exon	five_prime_utr,transcript,gene,exon,CDS	0	0	0	1	0	0	0.331303	1
X	4674367	4676572	rap	1	-	exon-exon	five_prime_utr,transcript,gene,exon,CDS	0	1	0	2	0	2	0.331546	1
X	23030190	23030853	zyd	1	+	exon-exon	five_prime_utr,exon,gene,transcript,CDS	1	0	0	0	0	0	0.332756	1
3L	5703925	5706573	sif	1	+	exon-exon	five_prime_utr,transcript,gene,exon,CDS	0	0	0	0	0	0	0.333812	1
X	17918328	17918971	CG6847	1	+	exon-exon	five_prime_utr,exon,gene,transcript,CDS	5	5	2	9	2	11	0.333881	1
X	1251172	1252096	Atf3	1	-	exon-exon	five_prime_utr,transcript,gene,exon,CDS	1	1	2	5	0	3	0.336755	1
3L	2534711	2536218	Spn	1	-	exon-exon	five_prime_utr,transcript,gene,exon,CDS	6	2	3	3	3	2	0.336938	1
X	12794095	12794584	Pde9	1	-	exon-exon	exon,gene,transcript,CDS	1	1	6	6	2	2	0.33783	1
2R	8075473	8076448	lig	1	+	exon-exon	transcript,three_prime_utr,gene,exon,CDS	3	3	0	6	2	1	0.338767	1
2R	15757698	15758634	CG30089	1	+	exon-exon	transcript,gene,exon,CDS	3	1	0	0	0	0	0.347299	1
3R	4379450	4379824	CG11739	1	+	exon-exon	five_prime_utr,transcript,gene,exon,CDS	7	5	3	11	7	9	0.34741	1
4	1247102	1250883	Caps	1	+	exon-exon	transcript,gene,exon,CDS	0	0	2	1	0	0	0.348243	1
3R	19087405	19088300	cdi	1	-	exon-exon	five_prime_utr,transcript,gene,exon,CDS	0	4	1	1	1	2	0.348426	1
2R	21165559	21165874	CG4266	1	-	exon-exon	transcript,gene,exon,CDS	2	1	2	4	2	2	0.349087	1
3L	2534711	2541403	Spn	1	-	exon-exon	five_prime_utr,transcript,gene,exon,CDS	6	6	4	7	1	6	0.349398	1
3R	25564080	25600764	msi	1	+	exon-exon	transcript,three_prime_utr,gene,exon,CDS	0	0	0	0	1	0	0.350336	1
X	6123389	6126857	Ca-alpha1T	1	-	exon-exon	transcript,gene,exon,CDS	0	0	0	0	0	1	0.350337	1
3R	7662252	7675462	Nlg1	1	+	exon-exon	five_prime_utr,transcript,gene,exon,CDS	0	1	1	0	1	0	0.351132	1
3L	3767137	3769406	CG32264	1	-	exon-exon	transcript,gene,exon,CDS	0	5	1	7	6	1	0.351687	1
X	8531525	8532464	Nrg	1	+	exon-exon	five_prime_utr,transcript,gene,exon,CDS	2	4	1	7	4	3	0.351715	1
2R	10325190	10325894	CG42732	1	-	exon-exon	transcript,gene,exon,CDS	0	0	0	0	0	0	0.352143	1
2R	7602432	7606244	CG1358	1	-	exon-exon	five_prime_utr,transcript,gene,exon,CDS	2	2	0	0	0	0	0.352831	1
X	10122056	10123204	RhoU	1	+	exon-exon	five_prime_utr,transcript,gene,exon,CDS	4	9	3	5	5	10	0.353631	1
X	13759869	13760251	Yp3	1	+	exon-exon	transcript,gene,exon,CDS	5	18	20	12	4	13	0.35411	1
2L	8105692	8107880	Bsg	1	+	exon-exon	transcript,gene,exon,CDS	0	3	1	2	1	7	0.357973	1
3L	23740161	23746544	CG17698	1	+	exon-exon	five_prime_utr,transcript,gene,exon,CDS	1	1	1	3	1	1	0.360035	1
3L	14839218	14840048	CG17839	1	+	exon-intron	five_prime_utr,transcript,gene,exon	0	0	0	0	0	1	0.360263	1
X	5711477	5711803	CG33080	1	-	exon-exon	five_prime_utr,exon,gene,transcript,CDS	0	9	8	11	8	6	0.360872	1
3L	25969034	25978150	CG40178	1	-	exon-exon	five_prime_utr,transcript,gene,exon,CDS	1	1	1	0	0	0	0.365634	1
3R	25564080	25600737	msi	1	+	exon-exon	transcript,gene,exon,CDS	0	0	0	0	0	0	0.36952	1
3R	25706287	25709517	LpR2	1	-	exon-exon	transcript,gene,exon,CDS	50	68	56	61	28	57	0.370912	1
3R	16077114	16077537	Mhcl	1	-	exon-exon	transcript,gene,exon,CDS	0	0	0	1	1	0	0.37359	1
X	13767787	13770142	rdgB	1	+	exon-exon	five_prime_utr,transcript,gene,exon,CDS	0	0	0	1	0	0	0.373843	1
2L	6699765	6700619	Tsp	1	-	exon-exon	transcript,gene,exon,CDS	1	1	3	5	3	3	0.37529	1
3L	980951	986044	Glut1	1	+	exon-exon	three_prime_utr,gene,exon,transcript,CDS	0	0	0	0	0	0	0.377537	1
2L	4336450	4336957	Atet	1	+	exon-exon	five_prime_utr,transcript,gene,exon,CDS	1	0	0	3	2	2	0.379617	1
X	10053923	10054102	Yp1	2	+	exon-exon	exon,gene,transcript,CDS	25	19	15	23	17	47	0.380331	1
3L	1527190	1528076	CG12090	1	-	exon-exon	transcript,gene,exon,CDS	1	2	2	6	2	5	0.381959	1
3R	19827654	19829042	bnl	1	-	exon-exon	five_prime_utr,transcript,gene,exon,CDS	1	2	1	4	3	0	0.385675	1
3R	7864261	7865761	CG17816	1	-	exon-exon	transcript,gene,exon,CDS	3	3	5	10	6	6	0.38661	1
X	1675600	1677317	CG32809	1	-	exon-exon	exon,three_prime_utr,gene,transcript,CDS	0	0	0	0	0	1	0.386697	1
2R	6928509	6933441	mim	1	-	exon-exon	transcript,gene,exon,CDS	0	3	0	5	3	4	0.389411	1
3L	4324922	4325410	Cip4	1	-	exon-exon	transcript,gene,exon,CDS	15	25	16	63	25	31	0.390657	1
2L	9905875	9906443	CG13124	1	-	exon-exon	five_prime_utr,transcript,gene,exon,CDS	1	3	0	5	3	4	0.3911	1
2L	9227529	9235263	tai	1	+	intron-exon	exon,gene,transcript,CDS	3	3	1	2	0	0	0.394793	1
4	1074667	1074896	Rfabg	2	+	exon-exon	transcript,gene,exon,CDS	1	3	1	2	2	4	0.395764	1
2L	1875012	1876591	CG31663	1	-	exon-exon	transcript,gene,exon,CDS	0	0	0	1	1	0	0.40123	1
2R	9614827	9615503	Mmp2	1	-	exon-exon	five_prime_utr,transcript,gene,exon,CDS	0	0	1	0	0	1	0.403791	1
4	1193560	1196477	PIP4K	1	-	exon-exon	five_prime_utr,exon,gene,transcript,CDS	1	3	4	1	2	2	0.403818	1
2R	10508329	10511004	lola	1	-	exon-exon	three_prime_utr,gene,exon,transcript,CDS	0	0	0	0	0	0	0.405318	1
3R	9079745	9081022	pum	1	-	exon-exon	transcript,gene,exon,CDS	1	3	0	4	0	1	0.405477	1
2R	5423750	5424239	laccase2	1	+	exon-exon	transcript,gene,exon,CDS	25	44	43	77	76	68	0.407241	1
X	13085596	13087140	hep	1	-	exon-exon	transcript,gene,exon,CDS	9	10	18	28	9	20	0.40931	1
X	21376120	21376666	slgA	1	+	exon-exon	five_prime_utr,exon,gene,transcript,CDS	1	2	0	0	1	0	0.41161	1
X	8204173	8210680	sdt	1	+	exon-exon	five_prime_utr,transcript,gene,exon,CDS	0	0	0	0	0	0	0.411624	1
X	16492447	16500569	para	1	-	exon-exon	three_prime_utr,gene,exon,transcript,CDS	0	0	0	0	0	0	0.412273	1
4	1072288	1073310	Rfabg	2	+	exon-exon	transcript,gene,exon,CDS	0	1	2	4	0	3	0.412654	1
2R	16424038	16424651	Sema-2b	1	+	exon-exon	transcript,gene,exon,CDS	2	0	1	0	0	1	0.414622	1
X	13575902	13577664	Tango13	1	+	exon-exon	five_prime_utr,transcript,gene,exon,CDS	5	10	5	11	7	4	0.415859	1
2L	12407185	12409623	vir-1	1	-	exon-exon	transcript,gene,exon,CDS	4	3	8	5	7	5	0.418003	1
2L	21311753	21312208	crc	1	+	exon-exon	five_prime_utr,exon,gene,transcript,CDS	4	0	0	4	1	3	0.418017	1
4	882617	883641	unc-13	1	-	exon-exon	transcript,gene,exon,CDS	0	0	0	0	1	0	0.41835	1
3R	14529177	14530230	Pde6	1	-	exon-exon	five_prime_utr,transcript,gene,exon,CDS	7	12	8	19	14	14	0.418626	1
2R	8678430	8679134	Acsl	1	+	exon-exon	transcript,gene,exon,CDS	49	38	52	48	31	49	0.420431	1
X	21060492	21061557	bves	1	+	exon-exon	five_prime_utr,transcript,gene,exon,CDS	0	0	2	3	1	1	0.421086	1
2R	2053024	2053618	CG17684	1	-	exon-exon	transcript,gene,exon,CDS	0	0	0	0	0	0	0.422343	1
2R	2118977	2121538	CG17684	1	-	exon-intron	transcript,gene,exon,CDS	0	0	0	0	0	0	0.422343	1
2R	21994614	22000806	CG34370	1	-	exon-exon	transcript,gene,exon,CDS	0	0	0	0	0	0	0.422343	1
X	5383063	5388377	SK	1	+	exon-exon	transcript,gene,exon,CDS	0	0	0	0	0	0	0.422343	1
2R	9509888	9511199	brp	1	+	exon-exon	five_prime_utr,transcript,gene,exon,CDS	0	0	0	0	0	0	0.422343	1
3L	13541489	13542218	bru-3	1	-	exon-exon	three_prime_utr,gene,exon,transcript,CDS	0	0	0	0	0	0	0.422344	1
4	382123	382408	Lin29	1	-	exon-exon	transcript,gene,exon,CDS	0	0	0	0	0	0	0.422344	1
X	579071	608514	CG13366	1	-	intergenic-exon	transcript,gene,exon,CDS,not_annotated	0	0	0	0	0	0	0.422344	1
3R	31150394	31150712	Gycbeta100B	1	+	exon-exon	transcript,gene,exon,CDS	0	0	0	0	0	0	0.422344	1
2R	9124744	9126213	CG18659	1	-	exon-exon	exon,three_prime_utr,gene,transcript,CDS	6	2	9	2	4	3	0.422797	1
3R	14668866	14671803	Meltrin	1	-	exon-exon	transcript,gene,exon,CDS	0	3	5	5	3	4	0.424005	1
2R	10328858	10332367	CG42732	1	-	exon-exon	exon,gene,transcript,CDS	0	0	1	0	0	0	0.42547	1
2L	8563739	8564296	Sema-1a	1	+	exon-exon	five_prime_utr,transcript,gene,exon,CDS	0	0	0	0	0	0	0.425538	1
4	1233129	1233510	Caps	1	+	exon-exon	five_prime_utr,transcript,gene,exon,CDS	0	0	0	0	0	2	0.427466	1
2R	18469502	18470976	CG30116	1	-	exon-exon	transcript,gene,exon,CDS	0	0	0	0	0	0	0.427466	1
3L	13584192	13602476	bru-3	1	-	exon-exon	three_prime_utr,gene,exon,transcript,CDS	0	0	0	0	0	0	0.427466	1
2R	7853406	7854720	Dgk	1	-	exon-exon	transcript,gene,exon,CDS	0	0	0	0	0	0	0.427467	1
X	16503990	16509704	para	1	-	exon-exon	three_prime_utr,gene,exon,transcript,CDS	0	0	0	0	0	0	0.427467	1
2R	21994614	21995109	CG34370	1	-	exon-exon	transcript,gene,exon,CDS	0	0	2	2	1	2	0.428142	1
3R	9930364	9943894	Glut4EF	1	+	exon-exon	five_prime_utr,exon,CDS,three_prime_utr,gene,transcript	2	2	0	2	0	1	0.431145	1
3R	30483893	30484752	PH4alphaEFB	1	+	exon-exon	transcript,gene,exon,CDS	0	0	1	0	0	0	0.431438	1
3L	15946908	15947579	Pka-C3	1	-	exon-exon	five_prime_utr,transcript,gene,exon,CDS	5	10	7	12	10	11	0.433156	1
3R	7195616	7196393	lap	1	+	exon-exon	exon,gene,transcript,CDS	0	0	0	0	0	0	0.436815	1
3L	1003396	1003821	trio	1	-	exon-exon	transcript,gene,exon,CDS	1	0	2	1	1	1	0.437231	1
3R	22173932	22174727	SKIP	1	+	exon-exon	five_prime_utr,transcript,gene,exon,CDS	0	0	0	0	0	0	0.441374	1
2R	9125551	9126066	CG18659	1	-	exon-exon	exon,three_prime_utr,gene,transcript,CDS	0	2	1	3	1	2	0.441754	1
3R	29597241	29597473	alph	1	+	exon-exon	exon,three_prime_utr,gene,transcript,CDS	1	0	2	0	0	0	0.442344	1
4	1248303	1248836	Caps	1	+	exon-exon	transcript,gene,exon,CDS	0	0	0	1	0	0	0.445541	1
3R	23311982	23313558	pnt	1	-	exon-exon	transcript,gene,exon,CDS	2	0	0	1	0	0	0.446587	1
3R	20992241	20994423	Calx	1	+	exon-exon	five_prime_utr,transcript,gene,exon,CDS	0	0	0	0	0	0	0.446897	1
3L	1172758	1174607	bab2	1	-	exon-exon	five_prime_utr,transcript,gene,exon,CDS	0	6	2	7	2	7	0.448786	1
3L	23262708	23278462	nAChRalpha4	1	+	exon-exon	five_prime_utr,exon,gene,transcript,CDS	0	0	0	1	0	0	0.452743	1
2L	19644268	19644635	Lar	1	+	exon-exon	transcript,gene,exon,CDS	0	0	1	1	0	2	0.453101	1
2L	20334621	20336549	spir	1	+	exon-exon	transcript,gene,exon,CDS	4	2	1	5	1	8	0.454399	1
X	22493481	22503740	l(1)G0196	1	+	exon-exon	exon,gene,transcript,CDS	3	0	1	2	2	1	0.455989	1
2R	4029741	4030297	Haspin	1	+	exon-exon	transcript,gene,exon,CDS	2	0	1	0	4	5	0.45749	1
X	11397825	11400832	dlg1	1	+	exon-exon	transcript,gene,exon,CDS	3	5	1	8	7	3	0.459738	1
3R	16166536	16167265	CG6006	1	+	exon-exon	five_prime_utr,transcript,gene,exon,CDS	0	2	0	1	2	0	0.461977	1
2L	16690902	16692124	grp	1	+	exon-exon	five_prime_utr,transcript,gene,exon,CDS	1	0	0	0	0	0	0.462264	1
2R	20313020	20313861	CG13868	1	-	exon-exon	five_prime_utr,transcript,gene,exon	0	0	0	0	0	0	0.466055	1
3R	24219600	24220563	twin	1	-	exon-exon	five_prime_utr,transcript,gene,exon,CDS	0	1	1	1	2	0	0.466227	1
X	21396856	21396988	lcs	2	-	exon-exon	exon,gene,transcript,CDS	2	1	3	1	1	3	0.466737	1
X	10052174	10052260	Yp2	2	-	exon-exon	transcript,gene,exon,CDS	9	4	4	6	4	13	0.469501	1
X	6123389	6132313	Ca-alpha1T	1	-	exon-exon	transcript,gene,exon,CDS	0	0	0	0	0	0	0.469668	1
2L	230538	231034	kis	1	-	exon-exon	transcript,gene,exon,CDS	1	0	0	0	0	1	0.469755	1
2R	24012268	24013035	Unc-89	1	-	exon-exon	transcript,gene,exon,CDS	1	0	0	1	0	0	0.470016	1
2R	16697986	16699574	CG30463	1	-	exon-exon	transcript,gene,exon,CDS	0	0	0	0	0	0	0.470736	1
3R	23169896	23170480	Irk1	1	+	exon-exon	five_prime_utr,transcript,gene,exon,CDS	0	0	2	1	2	4	0.471488	1
3L	10573450	10576475	A2bp1	1	+	exon-exon	transcript,gene,exon,CDS	0	0	4	6	5	3	0.47252	1
X	21397019	21397072	lcs	1	-	exon-exon	exon,gene,transcript,CDS	0	0	0	0	0	0	0.47541	1
2L	19409404	19410643	Pax	1	-	exon-exon	transcript,gene,exon,CDS	6	8	6	17	2	3	0.476287	1
2L	14196927	14197867	Dyrk2	1	-	exon-exon	five_prime_utr,transcript,gene,exon,CDS	0	1	0	0	0	0	0.478326	1
X	21397019	21397090	lcs	1	-	exon-exon	exon,gene,transcript,CDS	0	0	0	0	0	0	0.478594	1
2R	14563011	14565073	ttv	1	+	exon-exon	five_prime_utr,transcript,gene,exon,CDS	4	0	2	1	1	1	0.478779	1
3L	20168476	20169063	CG42674	1	-	exon-exon	five_prime_utr,transcript,gene,exon	0	5	1	1	0	3	0.478927	1
3L	2610494	2612003	Pxn	1	-	exon-exon	transcript,gene,exon,CDS	0	0	0	0	0	0	0.479868	1
3R	5642114	5643777	MTA1-like	1	-	exon-exon	transcript,gene,exon,CDS	0	0	0	0	0	1	0.480387	1
3R	24691460	24699426	slo	1	+	exon-exon	transcript,gene,exon,CDS	0	0	0	0	0	0	0.480821	1
3R	25744684	25747233	LpR1	1	-	exon-exon	transcript,gene,exon,CDS	0	0	0	1	1	0	0.481301	1
3R	16635546	16637111	Fas1	1	+	exon-exon	transcript,gene,exon,CDS	1	0	0	1	0	0	0.483755	1
3R	9217987	9218763	pum	1	-	exon-exon	transcript,gene,exon,CDS	15	13	15	19	8	10	0.484003	1
X	3721376	3721647	tlk	1	+	exon-exon	five_prime_utr,transcript,gene,exon,CDS	0	0	2	1	2	1	0.484423	1
2R	22262765	22263443	dve	1	+	exon-exon	transcript,gene,exon,CDS	0	0	0	1	0	0	0.487001	1
4	1117851	1121622	Cals	1	-	exon-exon	five_prime_utr,transcript,gene,exon,CDS	0	7	1	9	5	1	0.489873	1
3R	13430923	13431353	yrt	1	-	exon-exon	transcript,gene,exon,CDS	10	11	10	46	24	29	0.491301	1
2R	15269533	15271539	Trpm	1	-	exon-exon	transcript,gene,exon,CDS	0	0	0	0	0	0	0.492917	1
3L	23007328	23007707	nrm	1	+	exon-exon	transcript,gene,exon,CDS	1	2	2	5	5	2	0.492944	1
2R	14961386	14961841	aPKC	1	-	exon-exon	five_prime_utr,transcript,gene,exon,CDS	3	4	2	2	0	0	0.49411	1
3R	10372149	10373205	Rfx	1	-	exon-exon	five_prime_utr,transcript,gene,exon,CDS	1	4	1	11	3	1	0.496061	1
4	302242	302526	Syt7	1	-	exon-exon	five_prime_utr,transcript,gene,exon,CDS	0	0	0	0	0	0	0.4963	1
3R	24691460	24692316	slo	1	+	exon-exon	transcript,gene,exon,CDS	0	0	0	0	0	0	0.496301	1
4	524331	526520	zfh2	1	+	exon-exon	transcript,gene,exon,CDS	0	1	1	1	0	0	0.496973	1
4	1119937	1120801	Cals	1	-	exon-exon	transcript,gene,exon,CDS	3	4	3	1	6	0	0.49702	1
2L	8915354	8916053	CG34398	1	+	exon-exon	five_prime_utr,transcript,gene,exon,CDS	1	1	0	2	1	0	0.497858	1
4	85712	87166	pan	1	+	exon-exon	transcript,gene,exon,CDS	2	0	0	3	3	1	0.49793	1
2L	9154659	9156594	CG32982	1	+	exon-exon	transcript,gene,exon,CDS	0	0	0	0	0	0	0.498491	1
3R	24590572	24591421	mld	1	+	exon-exon	five_prime_utr,exon,gene,transcript,CDS	0	2	0	2	2	1	0.500913	1
2R	17528313	17529191	Patronin	1	-	exon-exon	transcript,gene,exon,CDS	2	9	3	8	3	2	0.501002	1
3R	25710025	25739622	LpR2	1	-	exon-exon	five_prime_utr,transcript,gene,exon,CDS	3	1	0	0	0	0	0.503557	1
4	822307	823618	Sox102F	1	-	intron-exon	five_prime_utr,exon,gene,transcript	0	1	0	1	1	1	0.505088	1
X	10519348	10519777	spri	1	-	exon-exon	five_prime_utr,transcript,gene,exon,CDS	3	0	1	4	1	1	0.508568	1
2R	10328858	10330074	CG42732	1	-	exon-exon	exon,gene,transcript,CDS	0	0	0	0	0	0	0.511574	1
2R	10338622	10340202	CG42732	1	-	exon-exon	transcript,gene,exon,CDS	0	0	0	0	0	1	0.514164	1
3L	1718706	1720169	drpr	1	-	exon-exon	transcript,gene,exon,CDS	5	4	3	1	6	0	0.514197	1
3R	27972921	27974342	betaTub97EF	1	-	exon-exon	exon,gene,transcript,CDS	1	2	3	5	1	6	0.516053	1
2L	4295163	4295621	tutl	1	+	exon-exon	five_prime_utr,transcript,gene,exon,CDS	0	0	0	0	0	0	0.519277	1
3R	22277637	22277972	SKIP	1	+	exon-exon	transcript,gene,exon,CDS	0	0	0	0	0	0	0.519277	1
2R	15452857	15464686	CG43729	1	+	exon-exon	five_prime_utr,transcript,gene,exon,CDS	0	0	0	0	0	0	0.519278	1
X	10575390	10576156	spri	1	-	exon-exon	transcript,gene,exon,CDS	7	4	6	12	4	10	0.520233	1
3L	9736928	9738278	CG42268	1	-	exon-exon	transcript,gene,exon,CDS	0	0	0	0	0	1	0.520318	1
X	22507108	22507965	l(1)G0196	1	+	exon-exon	transcript,three_prime_utr,gene,exon,CDS	3	3	4	8	4	12	0.520943	1
X	11395240	11396571	dlg1	1	+	exon-exon	exon,gene,transcript,CDS	2	4	1	4	5	5	0.521903	1
3R	19760265	19774704	GluClalpha	1	+	exon-exon	transcript,gene,exon,CDS	4	2	1	4	4	1	0.524647	1
3R	10004656	10008854	Mical	1	-	exon-exon	three_prime_utr,gene,exon,transcript,CDS	0	1	1	1	1	0	0.526893	1
3R	7118958	7121753	Alh	1	-	exon-exon	five_prime_utr,transcript,gene,exon,CDS	0	0	2	1	0	1	0.527792	1
2R	10325190	10330074	CG42732	1	-	exon-exon	transcript,gene,exon,CDS	0	1	0	0	0	0	0.52976	1
2L	21124135	21125439	Nhe2	1	+	exon-exon	transcript,gene,exon,CDS	0	0	0	1	0	0	0.531225	1
2R	4695119	4695610	Nipped-B	1	-	exon-exon	transcript,gene,exon,CDS	0	0	1	1	0	1	0.533611	1
2L	1909669	1910149	CG7337	1	+	exon-exon	five_prime_utr,transcript,gene,exon,CDS	0	3	1	0	2	1	0.533813	1
3R	15954158	15955205	Sap47	1	+	exon-exon	exon,gene,transcript,CDS	0	0	0	0	0	1	0.534406	1
3L	9660642	9664244	fry	1	-	exon-exon	transcript,gene,exon,CDS	1	2	9	4	1	3	0.535766	1
2R	10104256	10105825	14-3-3zeta	1	+	exon-exon	five_prime_utr,transcript,gene,exon,CDS	2	1	6	2	1	3	0.539607	1
2R	14091993	14114296	Prosap	1	-	exon-exon	five_prime_utr,transcript,gene,exon,CDS	1	0	2	4	0	1	0.53971	1
4	680440	681135	CG11360	1	+	exon-exon	five_prime_utr,transcript,gene,exon,CDS	1	0	0	1	2	1	0.540311	1
2R	21019159	21020241	RIC-3	1	+	exon-exon	five_prime_utr,transcript,gene,exon,CDS	0	0	0	0	0	0	0.544833	1
2R	20597548	20598694	bl	1	+	exon-exon	transcript,gene,exon,CDS	1	0	0	1	0	1	0.544871	1
X	8191812	8204303	sdt	1	+	exon-exon	five_prime_utr,transcript,gene,exon,CDS	0	0	0	0	0	0	0.547654	1
4	1261952	1265409	Caps	1	+	exon-exon	transcript,gene,exon,CDS	1	0	0	0	0	0	0.547838	1
4	473147	474768	Asator	1	-	exon-exon	three_prime_utr,gene,exon,transcript,CDS	5	3	0	5	4	3	0.548734	1
2L	16174416	16175007	Ca-alpha1D	1	+	exon-exon	transcript,gene,exon,CDS	3	0	0	2	0	0	0.551553	1
2R	7848890	7851052	Dgk	1	-	exon-exon	transcript,gene,exon,CDS	2	0	0	0	0	0	0.552129	1
3R	25705931	25709517	LpR2	1	-	exon-exon	transcript,gene,exon,CDS	1	12	9	12	3	3	0.553838	1
3R	19763598	19774704	GluClalpha	1	+	exon-exon	transcript,gene,exon,CDS	0	0	0	0	0	0	0.554852	1
2L	8662457	8663251	Sema-1a	1	+	exon-exon	transcript,gene,exon,CDS	0	0	0	0	0	0	0.557128	1
4	1264656	1265409	Caps	1	+	exon-exon	transcript,gene,exon,CDS	0	0	0	0	0	0	0.557128	1
4	1233129	1241897	Caps	1	+	exon-exon	five_prime_utr,transcript,gene,exon,CDS	0	0	0	0	0	0	0.557128	1
2R	3918151	3933463	uex	1	-	exon-exon	transcript,gene,exon,CDS	1	0	0	0	2	1	0.557486	1
2L	4987907	4991262	CG34126	1	+	exon-exon	transcript,gene,exon,CDS	2	4	4	1	3	7	0.558196	1
3L	21760031	21761265	Syn1	1	-	exon-exon	five_prime_utr,exon,gene,transcript,CDS	3	3	3	3	4	0	0.559338	1
3R	21625165	21626850	E2f1	1	-	exon-exon	five_prime_utr,transcript,gene,exon,CDS	8	7	7	12	10	6	0.56091	1
X	4723178	4725194	Proc-R	1	+	exon-exon	five_prime_utr,transcript,gene,exon,CDS	3	6	0	2	3	3	0.564344	1
3L	16959099	16959884	Nc73EF	1	+	exon-exon	five_prime_utr,exon,gene,transcript,CDS	4	8	5	10	2	12	0.564542	1
3R	30479119	30479780	PH4alphaEFB	1	+	exon-exon	transcript,gene,exon,CDS	1	2	0	6	0	2	0.564861	1
2R	4560361	4563081	Stlk	1	+	exon-exon	exon,gene,transcript,CDS	1	1	2	0	1	0	0.565643	1
X	5396184	5396600	SK	1	+	exon-exon	transcript,gene,exon,CDS	0	0	3	0	0	0	0.568336	1
4	1279023	1296098	not_annotated	1	+	intergenic-intergenic	not_annotated	0	0	0	0	0	0	0.56892	1
2R	3900797	3901330	uex	1	-	exon-exon	transcript,gene,exon,CDS	2	3	1	3	6	2	0.571322	1
2R	5316269	5320615	sxc	1	+	exon-exon	exon,gene,transcript,CDS	26	31	30	36	27	41	0.573069	1
2R	10500551	10502462	lola	1	-	exon-exon	transcript,gene,exon,CDS,three_prime_utr	0	0	0	0	0	0	0.575491	1
X	3519825	3520133	CG32791	1	-	exon-exon	exon,gene,transcript,CDS	0	0	0	1	0	0	0.576031	1
2R	6733628	6734911	l(2)01289	1	-	exon-exon	transcript,gene,exon,CDS	4	3	1	3	5	7	0.576507	1
2R	4350549	4351218	Gprk1	1	-	exon-exon	transcript,gene,exon,CDS	1	3	0	3	2	0	0.576771	1
X	17643023	17644178	RhoGAPp190	1	-	exon-exon	transcript,gene,exon,CDS	0	0	0	0	0	0	0.577698	1
4	1073062	1073310	Rfabg	2	+	exon-exon	transcript,gene,exon,CDS	0	2	1	1	1	3	0.580726	1
3R	13019342	13025044	CtBP	1	+	exon-exon	five_prime_utr,transcript,gene,exon,CDS	4	1	2	0	1	1	0.581624	1
2L	21680518	21680612	EF2	2	-	intron-intron	gene,transcript	3	10	9	14	8	8	0.584232	1
X	6128393	6130656	Ca-alpha1T	1	-	exon-exon	transcript,gene,exon,CDS	0	0	0	0	0	0	0.58612	1
2L	2323383	2327552	eys	1	+	exon-exon	five_prime_utr,transcript,gene,exon,CDS	0	0	0	0	0	0	0.58612	1
X	22493481	22496861	l(1)G0196	1	+	exon-exon	exon,gene,transcript,CDS	0	3	2	1	0	1	0.588394	1
3L	10575319	10576475	A2bp1	1	+	exon-exon	transcript,gene,exon,CDS	0	0	0	0	0	0	0.589191	1
3L	3057430	3058124	CG32486	1	-	exon-exon	transcript,gene,exon,CDS	0	0	0	0	0	0	0.590407	1
X	7232364	7233229	CG9650	1	+	exon-exon	five_prime_utr,transcript,gene,exon,CDS	0	0	0	0	0	1	0.592347	1
3L	25969034	25969627	CG40178	1	-	exon-exon	transcript,gene,exon,CDS	4	4	3	1	3	3	0.592953	1
X	893222	894305	CG43867	1	-	exon-exon	five_prime_utr,transcript,gene,exon,CDS	1	0	0	1	0	0	0.592991	1
4	521473	526520	zfh2	1	+	exon-exon	five_prime_utr,transcript,gene,exon,CDS	0	0	2	0	0	0	0.594963	1
3L	14212194	14213203	nuf	1	+	exon-exon	five_prime_utr,transcript,gene,exon,CDS	0	0	0	0	0	0	0.595189	1
2R	16931112	16932578	Pkc53E	1	+	exon-exon	transcript,gene,exon,CDS	2	2	0	0	1	0	0.596098	1
3R	24677244	24687297	slo	1	+	exon-exon	transcript,gene,exon,CDS	0	0	0	0	0	0	0.597127	1
2R	15409566	15410542	CG43729	1	+	exon-exon	five_prime_utr,transcript,gene,exon	3	1	0	1	2	0	0.597783	1
4	72321	75165	pan	1	+	exon-exon	five_prime_utr,exon,gene,transcript,CDS	1	3	2	3	2	2	0.598232	1
2L	12516484	12517185	bun	1	-	exon-exon	transcript,gene,exon,CDS	3	0	0	3	0	1	0.598784	1
2R	21510106	21512177	MESK2	1	+	exon-exon	five_prime_utr,transcript,gene,exon,CDS	0	0	1	0	0	1	0.599449	1
2L	16897488	16904712	tweek	1	+	exon-exon	transcript,gene,exon,CDS	0	0	0	0	0	0	0.599511	1
2L	227372	231034	kis	1	-	exon-exon	transcript,gene,exon,CDS	0	0	1	0	0	1	0.600686	1
2R	1926295	1926863	CG17684	1	-	exon-exon	transcript,gene,exon,CDS	1	1	1	0	1	2	0.601272	1
2L	74903	75366	galectin	1	+	exon-exon	five_prime_utr,transcript,gene,exon,CDS	0	1	1	0	1	0	0.603924	1
X	13264917	13270612	HDAC4	1	-	exon-exon	exon,three_prime_utr,gene,transcript,CDS	0	0	0	0	0	1	0.609714	1
3R	16298470	16299689	gish	1	+	exon-exon	transcript,gene,exon,CDS	1	0	0	0	0	0	0.61058	1
3R	19760265	19764413	GluClalpha	1	+	exon-exon	transcript,gene,exon,CDS	0	0	0	0	0	0	0.611709	1
2R	23665294	23666035	Pde8	1	+	exon-exon	five_prime_utr,transcript,gene,exon,CDS	5	4	3	10	3	3	0.613333	1
3R	29471651	29473440	Ptp99A	1	+	exon-exon	transcript,gene,exon,CDS	0	1	0	1	0	0	0.613793	1
3R	15284613	15285354	Tm1	1	+	exon-exon	five_prime_utr,transcript,gene,exon,CDS	1	2	3	3	1	0	0.613941	1
3R	19760265	19766647	GluClalpha	1	+	exon-exon	transcript,gene,exon,CDS	0	0	0	0	2	0	0.615412	1
2L	13348768	13348857	CG16826	2	+	exon-exon	exon,three_prime_utr,gene,transcript,CDS	0	0	0	0	0	0	0.615818	1
3L	25421161	25421783	CG45782	1	-	exon-exon	transcript,gene,exon,CDS	1	0	0	1	0	0	0.617947	1
3L	2665911	2667058	Fife	1	-	exon-exon	transcript,gene,exon,CDS	0	1	0	0	1	0	0.617948	1
X	13520518	13521183	Neto	1	+	exon-exon	transcript,gene,exon,CDS	0	1	0	0	1	2	0.617984	1
3R	4680229	4680837	CG43427	1	+	exon-exon	five_prime_utr,transcript,gene,exon	4	3	6	8	3	5	0.623248	1
2R	13336952	13337348	CR44206	1	-	exon-exon	transcript,gene,exon	0	0	0	0	0	0	0.627669	1
2R	803321	803877	not_annotated	1	-	intergenic-intergenic	not_annotated	0	0	0	0	0	0	0.628087	1
2R	6792316	6792621	Epac	1	-	exon-exon	transcript,gene,exon,CDS	0	0	0	0	0	0	0.63267	1
3L	19371086	19373583	CG32206	1	-	exon-exon	transcript,gene,exon,CDS	0	0	0	0	0	0	0.63267	1
3R	26701516	26703822	amon	1	-	exon-exon	transcript,gene,exon,CDS	0	0	0	0	0	0	0.63267	1
3R	31154027	31155067	Gycbeta100B	1	+	exon-exon	transcript,gene,exon,CDS	0	0	0	0	0	0	0.63267	1
X	16486380	16504298	para	1	-	exon-exon	three_prime_utr,gene,exon,transcript,CDS	0	0	0	0	0	0	0.63267	1
X	5383063	5383646	SK	1	+	exon-exon	transcript,gene,exon,CDS	0	0	0	0	0	0	0.63267	1
X	16486718	16489853	para	1	-	exon-exon	three_prime_utr,gene,exon,transcript,CDS	0	0	0	0	0	0	0.63267	1
X	10255493	10259488	Hk	1	-	exon-exon	five_prime_utr,transcript,gene,exon,CDS	0	0	0	0	0	0	0.63267	1
2L	21716325	21717672	CG31619	1	+	exon-exon	transcript,gene,exon,CDS	0	0	0	0	0	0	0.632671	1
3L	20100603	20101665	CG14186	1	-	exon-exon	transcript,gene,exon,CDS	0	0	0	0	0	0	0.632671	1
3R	4626973	4630521	5-HT2A	1	+	exon-exon	exon,gene,transcript,CDS	0	0	0	0	0	0	0.632671	1
4	382123	386984	Lin29	1	-	exon-exon	transcript,gene,exon,CDS	0	0	0	0	0	0	0.632671	1
X	6118118	6126857	Ca-alpha1T	1	-	exon-exon	transcript,gene,exon,CDS	0	0	0	0	0	0	0.632671	1
X	5633106	5634425	CG42492	1	-	exon-exon	transcript,gene,exon,CDS	0	0	0	0	0	0	0.632671	1
3L	14311861	14317337	fz	1	+	exon-exon	transcript,gene,exon,CDS	1	0	0	1	0	0	0.632803	1
3R	31351268	31351821	CG34347	1	+	exon-exon	transcript,gene,exon,CDS	0	0	0	0	0	0	0.634084	1
X	21060495	21061557	bves	1	+	exon-exon	five_prime_utr,transcript,gene,exon,CDS	1	2	3	1	1	1	0.635614	1
X	12607698	12608954	Sec16	1	+	exon-exon	transcript,three_prime_utr,gene,exon,CDS	0	0	0	0	0	0	0.636572	1
2R	24913676	24914542	NaCP60E	1	+	exon-exon	transcript,three_prime_utr,gene,exon,CDS	0	0	0	0	0	0	0.636828	1
2R	8347501	8348294	pdm3	1	+	exon-exon	five_prime_utr,exon,gene,transcript,CDS	0	1	0	1	1	0	0.637004	1
X	7926649	7926856	CG10777	1	-	exon-exon	three_prime_utr,gene,exon,transcript	0	0	0	0	0	0	0.637581	1
3R	30915940	30916721	Ptx1	1	+	exon-exon	five_prime_utr,transcript,gene,exon,CDS	1	0	2	0	0	4	0.638777	1
3R	29471651	29474848	Ptp99A	1	+	exon-exon	transcript,gene,exon,CDS	0	0	0	0	0	0	0.640071	1
2R	13706435	13726278	fas	1	+	exon-exon	transcript,gene,exon,CDS	1	0	1	0	0	0	0.640072	1
2L	7655545	7656463	Slob	1	-	exon-exon	five_prime_utr,transcript,gene,exon,CDS	0	0	0	1	0	1	0.640072	1
X	9332454	9333622	CG34449	1	-	exon-exon	transcript,gene,exon,CDS	0	0	0	0	0	0	0.640399	1
X	18039085	18040383	Sh	1	-	exon-exon	five_prime_utr,transcript,gene,exon,CDS	8	2	1	1	3	5	0.640566	1
2R	17521706	17521900	Patronin	1	-	exon-exon	transcript,gene,exon,CDS	0	0	0	0	0	0	0.644866	1
2L	7227104	7231126	Ndae1	1	-	exon-exon	transcript,gene,exon,CDS	0	0	0	0	0	0	0.647388	1
3R	23614377	23615206	CG31145	1	-	exon-exon	transcript,gene,exon,CDS	0	0	0	0	1	0	0.647878	1
X	1309859	1316161	DAAM	1	-	exon-exon	five_prime_utr,transcript,gene,exon	0	0	0	0	0	0	0.650186	1
X	7926649	7926886	CG10777	1	-	exon-exon	three_prime_utr,gene,exon,transcript	0	0	0	0	0	0	0.65112	1
2R	13725546	13726278	fas	1	+	exon-exon	exon,gene,transcript,CDS	1	0	1	1	0	0	0.652811	1
X	737169	741876	sdk	1	+	exon-exon	transcript,gene,exon,CDS	0	0	0	0	0	0	0.655352	1
2L	22927438	22927903	lt	1	+	exon-intron	five_prime_utr,transcript,gene,exon,CDS	3	4	0	2	3	1	0.661509	1
3R	5312989	5314305	mtd	1	-	exon-exon	five_prime_utr,transcript,gene,exon,CDS	1	0	0	0	0	0	0.6627	1
X	15589625	15590953	CG9220	1	-	exon-exon	five_prime_utr,transcript,gene,exon,CDS	8	8	7	19	10	11	0.662729	1
dmel_mitochondrion_genome	2783	2861	mt:CoI	2	+	exon-exon	transcript,gene,exon,CDS	0	0	0	0	0	0	0.664394	1
3R	24694957	24696126	slo	1	+	exon-exon	transcript,gene,exon,CDS	0	0	0	0	0	0	0.664935	1
3L	8585971	8588818	CG43078	1	+	exon-exon	five_prime_utr,transcript,gene,exon,CDS	0	2	0	1	1	2	0.6682	1
3L	10575319	10577324	A2bp1	1	+	exon-exon	transcript,gene,exon,CDS	0	0	0	0	0	0	0.669464	1
3L	11085429	11085708	JIL-1	1	-	exon-exon	transcript,gene,exon,CDS	0	0	1	1	0	0	0.67069	1
3L	9686365	9689448	CG6767	1	-	exon-exon	transcript,gene,exon,CDS	3	4	6	5	6	3	0.67305	1
2R	19482952	19484207	par-1	1	+	exon-exon	transcript,three_prime_utr,gene,exon,CDS	0	0	1	0	0	1	0.678059	1
2L	11798665	11800322	crol	1	-	exon-exon	exon,gene,transcript,CDS	1	0	1	1	0	0	0.679342	1
3R	4795737	4797067	ctrip	1	-	exon-exon	transcript,gene,exon,CDS	0	0	2	1	1	1	0.680959	1
3R	14341222	14345184	NK7.1	1	-	exon-exon	five_prime_utr,transcript,gene,exon,CDS	2	1	0	0	3	2	0.681022	1
3R	24012983	24013628	KrT95D	1	-	exon-exon	transcript,gene,exon,CDS	0	0	1	1	0	1	0.681081	1
3L	5162967	5167059	shep	1	-	exon-exon	transcript,gene,exon,CDS	0	0	0	0	0	0	0.687712	1
3L	6738704	6739921	dikar	1	-	exon-exon	three_prime_utr,gene,exon,transcript,CDS	0	0	0	0	0	0	0.688254	1
3R	19937254	19938456	Hs6st	1	-	exon-exon	transcript,gene,exon,CDS	0	1	2	0	3	0	0.690122	1
2R	5320008	5320615	sxc	1	+	exon-exon	transcript,gene,exon,CDS	5	12	9	13	2	8	0.691026	1
3R	24691460	24691933	slo	1	+	exon-exon	transcript,gene,exon,CDS	0	0	0	0	0	0	0.691056	1
X	13584861	13586092	Tango13	1	+	exon-exon	exon,gene,transcript,CDS	5	7	8	13	4	7	0.691195	1
X	2671121	2671822	sgg	1	+	exon-exon	transcript,gene,exon,CDS	0	0	0	0	0	0	0.693398	1
3L	4912672	4913956	Rh50	1	+	exon-exon	transcript,gene,exon,CDS	1	0	0	0	0	0	0.694518	1
3R	24687187	24692316	slo	1	+	exon-exon	transcript,gene,exon,CDS	0	0	0	0	0	0	0.69658	1
X	12316764	12319427	Ten-a	1	+	exon-exon	transcript,gene,exon,CDS	0	0	0	0	0	0	0.69658	1
3R	5298202	5299573	mtd	1	-	exon-exon	five_prime_utr,transcript,gene,exon,CDS	1	2	0	0	0	3	0.698899	1
3L	3769078	3769406	CG32264	1	-	exon-exon	transcript,gene,exon,CDS	2	8	2	10	1	5	0.699939	1
2L	7655054	7656463	Slob	1	-	exon-exon	five_prime_utr,transcript,gene,exon,CDS	0	0	4	0	0	0	0.700434	1
X	22495491	22503740	l(1)G0196	1	+	exon-exon	transcript,gene,exon,CDS	0	0	0	0	0	0	0.701568	1
3L	23210852	23227547	nAChRalpha4	1	+	exon-exon	five_prime_utr,transcript,gene,exon,CDS	0	0	0	0	0	0	0.708507	1
3L	9592086	9592456	CG42673	1	+	exon-exon	transcript,gene,exon,CDS	0	0	0	0	0	0	0.709537	1
3R	24694957	24703307	slo	1	+	exon-exon	transcript,gene,exon,CDS	0	0	0	2	0	0	0.709782	1
3R	30824278	30826026	cindr	1	+	exon-exon	five_prime_utr,exon,gene,transcript,CDS	0	0	0	0	0	0	0.710973	1
3R	10193860	10204316	Syn	1	+	exon-exon	five_prime_utr,transcript,gene,exon,CDS	0	0	0	0	0	0	0.712513	1
3L	310277	311285	fwd	1	-	exon-exon	five_prime_utr,transcript,gene,exon,CDS	1	0	3	2	0	0	0.715049	1
2L	21127850	21129082	Nhe2	1	+	exon-exon	transcript,gene,exon,CDS	0	0	0	0	0	0	0.717804	1
X	15937591	15938335	Stim	1	-	exon-exon	three_prime_utr,gene,exon,transcript,CDS	0	0	0	0	0	0	0.718288	1
3L	16912129	16913398	Lmpt	1	+	exon-exon	five_prime_utr,transcript,gene,exon,CDS	5	6	1	9	0	4	0.719776	1
2R	17275410	17276063	mbl	1	+	exon-exon	five_prime_utr,transcript,gene,exon,CDS	125	175	107	159	218	113	0.719837	1
3R	4796489	4797697	ctrip	1	-	exon-exon	transcript,gene,exon,CDS	0	0	0	0	0	1	0.720077	1
2R	13442934	13445138	cnn	1	-	exon-exon	transcript,gene,exon,CDS	0	1	1	2	1	0	0.723179	1
3L	7602788	7603962	CG33275	1	+	exon-exon	exon,gene,transcript,CDS	2	4	2	1	1	3	0.727863	1
4	94113	99475	pan	1	+	intron-exon	exon,gene,transcript,CDS	0	0	0	0	0	0	0.731535	1
3R	19760265	19764428	GluClalpha	1	+	exon-exon	transcript,gene,exon,CDS	0	0	0	0	0	0	0.732835	1
3R	4093946	4095991	CG42402	1	+	exon-exon	transcript,gene,exon,CDS	0	0	3	1	0	0	0.733397	1
2L	10409974	10410051	RpS27A	1	+	exon-exon	transcript,gene,exon,CDS	0	1	2	1	0	3	0.73396	1
3L	505887	506356	klar	1	-	exon-exon	transcript,gene,exon,CDS	2	0	0	0	0	0	0.735599	1
4	281724	282738	Syt7	1	-	exon-exon	five_prime_utr,transcript,gene,exon,CDS	0	0	0	0	0	0	0.737639	1
3R	24691460	24696126	slo	1	+	exon-exon	transcript,gene,exon,CDS	0	0	0	0	0	0	0.73764	1
3R	14823863	14827656	btsz	1	-	exon-exon	five_prime_utr,transcript,gene,exon,CDS	1	0	0	0	0	0	0.738915	1
3L	24253793	24258636	Snap25	1	+	exon-exon	transcript,gene,exon,CDS	0	0	0	0	0	0	0.739779	1
X	3519825	3522312	CG32791	1	-	exon-exon	exon,gene,transcript,CDS	0	0	0	0	0	0	0.739779	1
3L	10003584	10004101	dpr6	1	+	exon-exon	five_prime_utr,exon,gene,transcript,CDS	0	0	0	0	0	0	0.73978	1
3R	22478080	22479765	Nrx-1	1	+	exon-exon	transcript,gene,exon,CDS	0	0	0	0	0	0	0.73978	1
X	12607698	12609348	Sec16	1	+	exon-exon	transcript,three_prime_utr,gene,exon,CDS	0	0	0	0	0	0	0.742826	1
3R	3584980	3585510	Parp	1	-	exon-exon	transcript,gene,exon,CDS	3	3	4	3	3	3	0.744369	1
2R	24591952	24592299	pio	1	+	exon-exon	transcript,gene,exon,CDS	6	2	1	5	5	6	0.744487	1
4	75068	94615	pan	1	+	exon-exon	transcript,gene,exon,CDS	0	0	0	0	0	0	0.746736	1
4	925083	926661	eIF4G	1	-	exon-exon	transcript,gene,exon,CDS	1	1	0	2	1	1	0.749081	1
3R	23806626	23808029	CG33111	1	-	exon-exon	five_prime_utr,transcript,gene,exon,CDS	3	1	2	4	2	0	0.752636	1
X	21396926	21396988	lcs	2	-	exon-exon	exon,gene,transcript,CDS	1	0	1	0	0	1	0.752827	1
X	11397825	11398822	dlg1	1	+	exon-exon	transcript,gene,exon,CDS	1	0	0	1	0	0	0.754841	1
3R	19763598	19764413	GluClalpha	1	+	exon-exon	transcript,gene,exon,CDS	0	0	0	1	0	0	0.755459	1
3L	5360964	5361511	CG4769	1	+	exon-exon	transcript,gene,exon,CDS	0	0	0	0	0	0	0.755503	1
3R	9232074	9234664	pum	1	-	exon-exon	five_prime_utr,transcript,gene,exon,CDS	2	1	0	0	0	0	0.756965	1
3R	19763598	19766647	GluClalpha	1	+	exon-exon	transcript,gene,exon,CDS	0	0	0	0	0	0	0.758204	1
3L	12851309	12852277	not_annotated	2	-	intergenic-intergenic	not_annotated	0	0	0	0	0	1	0.760785	1
3L	25924296	25961540	CG40178	1	-	exon-exon	transcript,gene,exon,CDS	0	0	0	0	0	0	0.760865	1
4	1129435	1130586	CG11155	1	+	exon-exon	transcript,gene,exon,CDS	7	12	10	23	13	15	0.763007	1
3R	26045469	26045827	gro	1	+	exon-exon	transcript,gene,exon,CDS	4	6	2	3	1	3	0.766549	1
3R	3849503	3850235	CG41099	1	+	exon-exon	five_prime_utr,transcript,gene,exon,CDS	0	1	2	2	0	1	0.766767	1
3L	23210852	23216107	nAChRalpha4	1	+	exon-exon	five_prime_utr,transcript,gene,exon,CDS	0	0	0	0	0	0	0.768857	1
3R	23978950	23979622	CG31140	1	+	exon-exon	transcript,gene,exon,CDS	0	0	0	0	0	0	0.768858	1
X	13276435	13282229	HDAC4	1	-	exon-exon	five_prime_utr,transcript,gene,exon,CDS	0	0	0	0	0	0	0.775466	1
2L	2793175	2798836	Syt1	1	-	exon-exon	five_prime_utr,exon,CDS,three_prime_utr,gene,transcript	0	0	1	0	0	0	0.77671	1
3L	23002053	23002443	nrm	1	+	exon-exon	five_prime_utr,transcript,gene,exon,CDS	0	0	1	2	0	0	0.778553	1
3L	17539456	17539727	Nedd4	1	+	exon-exon	exon,gene,transcript,CDS	0	0	0	0	0	0	0.779018	1
3R	19218969	19219627	vib	1	-	exon-exon	transcript,gene,exon,CDS	8	5	5	6	5	8	0.779176	1
2R	15456435	15456815	CG43729	1	+	exon-exon	transcript,gene,exon,CDS	0	2	0	1	0	0	0.782234	1
3R	14592282	14593215	stumps	1	+	exon-exon	transcript,gene,exon,CDS	0	0	1	4	0	1	0.783825	1
3R	31865132	31866436	heph	1	-	exon-exon	transcript,gene,exon,CDS	0	0	0	0	0	0	0.788993	1
2R	19573988	19574326	sm	1	-	exon-exon	transcript,gene,exon,CDS	0	0	2	0	1	1	0.789787	1
2R	4562845	4563081	Stlk	1	+	exon-exon	transcript,gene,exon,CDS	0	0	0	0	0	0	0.79048	1
3L	11686070	11688338	Sug	1	+	exon-exon	transcript,gene,exon,CDS	3	0	4	0	0	0	0.791147	1
2R	22338801	22341595	Liprin-gamma	1	-	exon-exon	transcript,gene,exon,CDS	1	1	1	0	3	1	0.792739	1
2R	15421527	15424405	CG43729	1	+	exon-exon	transcript,gene,exon,CDS	0	0	0	0	0	0	0.793408	1
2L	21273324	21275806	CG8671	1	+	exon-exon	five_prime_utr,transcript,gene,exon,CDS	4	6	7	5	4	6	0.79464	1
2R	17901708	17902079	Elk	1	+	exon-exon	transcript,gene,exon,CDS	0	0	0	0	0	0	0.79673	1
2L	5850831	5853258	TrissinR	1	+	exon-exon	transcript,gene,exon,CDS	0	0	0	0	0	1	0.796731	1
3L	14777339	14777766	bmm	1	-	exon-exon	transcript,gene,exon,CDS	5	8	10	19	7	24	0.797174	1
2R	4599269	4609275	p120ctn	1	+	exon-exon	transcript,gene,exon,CDS	0	0	0	0	1	0	0.79947	1
4	72321	87166	pan	1	+	exon-exon	five_prime_utr,exon,gene,transcript,CDS	5	8	4	9	11	8	0.800843	1
3R	31881748	31881871	heph	1	-	exon-exon	five_prime_utr,transcript,gene,exon,CDS	0	0	0	0	0	0	0.802529	1
3L	14864837	14870860	CG17839	1	+	exon-exon	five_prime_utr,transcript,gene,exon,CDS	0	1	0	0	0	0	0.804704	1
3L	14547117	14547482	Gbs-70E	1	-	exon-exon	five_prime_utr,transcript,gene,exon,CDS	1	5	5	4	4	6	0.805387	1
3R	24677244	24691933	slo	1	+	exon-exon	transcript,gene,exon,CDS	0	0	3	0	0	0	0.805389	1
X	6772227	6772894	COQ7	1	+	exon-exon	transcript,gene,exon,CDS	0	0	0	0	0	0	0.806011	1
2R	4606764	4607320	p120ctn	1	+	exon-exon	transcript,gene,exon,CDS	6	5	3	12	10	2	0.806875	1
3R	24687187	24691933	slo	1	+	exon-exon	transcript,gene,exon,CDS	0	0	0	0	0	0	0.813227	1
3R	7858938	7865761	CG17816	1	-	exon-exon	exon,gene,transcript,CDS	0	0	0	0	0	0	0.813227	1
4	94423	99475	pan	1	+	exon-exon	transcript,gene,exon,CDS	0	0	1	1	1	2	0.814599	1
3R	11592367	11604283	Jupiter	1	-	exon-exon	five_prime_utr,transcript,gene,exon,CDS	0	0	0	0	0	0	0.816212	1
3L	10568129	10571246	A2bp1	1	+	exon-exon	transcript,gene,exon,CDS	1	0	2	1	1	1	0.816255	1
2R	23665294	23672088	Pde8	1	+	exon-exon	five_prime_utr,transcript,gene,exon,CDS	1	0	0	0	0	1	0.817257	1
3R	4093946	4100015	CG42402	1	+	exon-exon	transcript,gene,exon,CDS	0	0	0	0	1	0	0.819087	1
2R	24012268	24013038	Unc-89	1	-	exon-exon	transcript,gene,exon,CDS	0	1	3	0	2	1	0.819549	1
2R	9917938	9919062	Mef2	1	-	exon-exon	exon,gene,transcript,CDS	4	2	3	5	4	2	0.819699	1
2L	3094217	3098065	toc	1	-	exon-exon	transcript,gene,exon,CDS	3	0	6	1	2	4	0.820145	1
3R	4626973	4628349	5-HT2A	1	+	exon-exon	exon,gene,transcript,CDS	2	2	2	1	3	0	0.822507	1
3L	19171703	19172038	fz2	1	-	intron-intron	gene,transcript	0	0	1	3	0	3	0.822806	1
2R	5241896	5246137	Nipped-A	1	-	exon-exon	transcript,gene,exon,CDS	2	3	3	2	3	0	0.82659	1
2L	1191403	1192625	CG5001	1	+	exon-exon	five_prime_utr,transcript,gene,exon,CDS	3	5	6	4	5	7	0.831009	1
2L	20339245	20345259	spir	1	+	exon-exon	transcript,three_prime_utr,gene,exon,CDS	0	0	0	0	0	0	0.83223	1
3R	15954158	15957919	Sap47	1	+	exon-exon	exon,three_prime_utr,gene,transcript,CDS	0	0	0	0	0	0	0.832231	1
3R	4093946	4094456	CG42402	1	+	exon-exon	transcript,gene,exon,CDS	0	0	0	0	0	0	0.832696	1
3L	23262708	23264364	nAChRalpha4	1	+	exon-exon	five_prime_utr,exon,gene,transcript,CDS	0	1	0	0	0	0	0.833237	1
4	236395	240833	CG1674	1	+	exon-exon	transcript,gene,exon,CDS	1	0	0	2	1	0	0.835085	1
3R	4795737	4797697	not_annotated	2	+	intergenic-intergenic	not_annotated	0	0	0	0	0	0	0.835576	1
3R	4795737	4797697	ctrip	1	-	exon-exon	transcript,gene,exon,CDS	3	7	0	2	2	5	0.83623	1
2R	19158734	19159352	ena	1	+	exon-exon	exon,gene,transcript,CDS	2	0	0	2	1	0	0.841087	1
3L	7803269	7804707	CG32369	1	-	exon-exon	five_prime_utr,transcript,gene,exon,CDS	6	8	6	14	2	6	0.841627	1
2R	15884335	15886315	sli	1	-	exon-exon	transcript,gene,exon,CDS	0	0	0	0	0	0	0.843269	1
X	18113258	18114646	wupA	1	-	exon-exon	five_prime_utr,transcript,gene,exon,CDS	1	1	1	2	1	0	0.845304	1
3L	1526334	1528076	CG12090	1	-	exon-exon	transcript,gene,exon,CDS	0	0	0	0	1	0	0.845381	1
3L	13356757	13356846	Nplp2	1	+	exon-exon	exon,gene,transcript,CDS	0	0	0	0	0	0	0.84699	1
2L	14610684	14611916	osp	1	-	exon-exon	exon,gene,transcript,CDS	1	1	4	0	1	2	0.847588	1
3R	16293987	16298550	gish	1	+	exon-exon	transcript,gene,exon,CDS	0	0	0	0	0	0	0.848822	1
3R	14344225	14345184	NK7.1	1	-	exon-exon	five_prime_utr,transcript,gene,exon,CDS	2	0	3	3	2	1	0.850345	1
3L	27292882	27293271	Dbp80	1	+	exon-exon	transcript,gene,exon,CDS	11	16	12	11	15	10	0.85157	1
3R	21154890	21155387	SNF4Agamma	1	+	exon-exon	five_prime_utr,exon,gene,transcript,CDS	0	0	1	5	1	1	0.852373	1
3R	26597647	26598712	scrib	1	+	exon-exon	transcript,gene,exon,CDS	1	4	0	3	4	0	0.854471	1
2R	21510867	21512177	MESK2	1	+	exon-exon	five_prime_utr,transcript,gene,exon,CDS	0	0	0	0	0	0	0.856862	1
X	1675667	1677317	CG32809	1	-	exon-exon	exon,three_prime_utr,gene,transcript,CDS	0	0	0	0	0	0	0.85764	1
2R	19546012	19564512	sm	1	-	exon-exon	five_prime_utr,transcript,gene,exon,CDS	0	0	0	0	0	0	0.85764	1
2L	1690117	1690755	chinmo	1	+	exon-exon	five_prime_utr,transcript,gene,exon,CDS	0	0	0	1	0	0	0.858014	1
3R	25574884	25584453	msi	1	+	exon-exon	five_prime_utr,transcript,gene,exon,CDS	0	0	0	0	1	0	0.858014	1
X	14990320	14993766	eag	1	+	exon-exon	transcript,gene,exon,CDS	0	0	0	0	1	0	0.858014	1
X	3523634	3524031	CG32791	1	-	exon-exon	five_prime_utr,transcript,gene,exon,CDS	1	0	0	0	0	0	0.858014	1
2L	22924982	22927765	lt	1	+	exon-exon	five_prime_utr,transcript,gene,exon,CDS	2	1	0	0	1	0	0.860049	1
2R	22344714	22346709	Liprin-gamma	1	-	exon-exon	five_prime_utr,transcript,gene,exon,CDS	0	0	0	0	0	0	0.864972	1
2R	17275410	17276063	not_annotated	2	-	intergenic-intergenic	not_annotated	0	0	0	0	0	0	0.864983	1
2L	21059341	21060037	CG9265	1	-	exon-exon	transcript,gene,exon,CDS	0	0	1	0	0	0	0.868247	1
X	14946271	14946481	pdgy	1	-	exon-exon	transcript,gene,exon,CDS	0	1	0	1	1	0	0.869826	1
3L	14667259	14667741	dlp	1	+	exon-exon	transcript,gene,exon,CDS	1	0	1	0	0	0	0.871443	1
3L	25933196	25961540	CG40178	1	-	exon-exon	transcript,gene,exon,CDS	0	0	0	0	0	1	0.87497	1
2R	1515890	1521559	Maf1	1	-	exon-exon	five_prime_utr,transcript,gene,exon,CDS	0	0	0	0	0	0	0.880883	1
3R	3626910	3626985	Alg-2	1	+	exon-exon	transcript,gene,exon,CDS	0	0	0	0	0	0	0.885566	1
3R	30571809	30573072	tmod	1	+	exon-exon	transcript,gene,exon,CDS	7	4	2	4	5	4	0.88746	1
X	289041	290596	CG13375	1	-	exon-exon	five_prime_utr,transcript,gene,exon,CDS	2	1	1	1	0	0	0.887503	1
X	7660406	7663554	ct	1	+	exon-exon	transcript,gene,exon,CDS	1	0	2	0	0	0	0.887505	1
3L	8106016	8106949	Ect4	1	+	exon-exon	three_prime_utr,gene,exon,transcript,CDS	0	7	1	1	2	4	0.888114	1
3L	3594651	3598621	Eip63E	1	+	exon-exon	transcript,gene,exon,CDS	0	2	1	3	1	1	0.889566	1
3R	7864261	7868372	CG17816	1	-	exon-exon	transcript,gene,exon,CDS	2	2	1	1	1	0	0.890257	1
3R	14583051	14593215	stumps	1	+	exon-exon	five_prime_utr,transcript,gene,exon,CDS	0	0	0	0	1	0	0.891994	1
3L	3310520	3310896	ZnT63C	1	+	exon-exon	five_prime_utr,transcript,gene,exon,CDS	1	1	1	0	1	0	0.89247	1
3R	8833975	8835510	pyd	1	-	exon-exon	transcript,gene,exon,CDS	1	1	0	0	1	1	0.895785	1
2R	19001092	19001789	tn	1	+	exon-exon	transcript,gene,exon,CDS	8	8	6	9	3	5	0.896763	1
3L	5162456	5167059	shep	1	-	exon-exon	transcript,gene,exon,CDS,three_prime_utr	0	0	0	0	1	0	0.897561	1
3L	25961360	25969627	CG40178	1	-	exon-exon	exon,gene,transcript,CDS	1	0	1	1	0	0	0.897843	1
4	1066580	1066714	Rfabg	2	+	exon-exon	transcript,gene,exon,CDS	0	0	0	0	0	0	0.898322	1
X	12607698	12609326	Sec16	1	+	exon-exon	transcript,three_prime_utr,gene,exon,CDS	1	0	0	0	0	0	0.90008	1
3R	7862919	7865761	CG17816	1	-	exon-exon	transcript,gene,exon,CDS	0	0	0	0	0	0	0.901349	1
2R	3938552	3938885	uex	1	-	exon-exon	transcript,gene,exon,CDS	83	56	85	132	70	92	0.902003	1
3R	24694957	24699426	slo	1	+	exon-exon	transcript,gene,exon,CDS	0	0	0	0	0	1	0.904102	1
3L	11150873	11151557	CG32082	1	+	exon-exon	five_prime_utr,transcript,gene,exon,CDS	0	0	0	2	2	0	0.906083	1
3L	21976295	21978374	CG7470	1	+	exon-exon	transcript,gene,exon,CDS	7	4	6	6	6	3	0.907244	1
2L	9233988	9235263	tai	1	+	exon-exon	transcript,gene,exon,CDS	19	15	16	20	11	12	0.908738	1
3L	2503176	2503235	CG16758	1	-	exon-exon	transcript,gene,exon,CDS	2	0	0	0	1	5	0.909488	1
4	189998	191386	CG2316	1	-	exon-exon	five_prime_utr,transcript,gene,exon	0	0	1	0	0	1	0.913277	1
3R	7662252	7667835	Nlg1	1	+	exon-exon	five_prime_utr,transcript,gene,exon,CDS	1	2	0	1	0	3	0.913872	1
3R	22728843	22730148	CG45049	1	+	exon-exon	five_prime_utr,transcript,gene,exon,three_prime_utr	0	0	1	0	0	0	0.915397	1
X	13264917	13270642	HDAC4	1	-	exon-exon	exon,three_prime_utr,gene,transcript,CDS	2	0	0	0	0	1	0.917874	1
3R	20797144	20798409	Syp	1	+	exon-exon	transcript,gene,exon,CDS	1	4	1	2	1	1	0.918375	1
3L	25933196	25978150	CG40178	1	-	exon-exon	five_prime_utr,transcript,gene,exon,CDS	0	0	0	0	0	0	0.918602	1
3R	25749027	25752191	LpR1	1	-	exon-exon	five_prime_utr,transcript,gene,exon,CDS	0	0	0	0	0	0	0.919004	1
2L	6203179	6203618	CG34380	1	+	exon-exon	transcript,gene,exon,CDS	0	0	0	1	0	0	0.921109	1
2L	9732916	9733532	Nckx30C	1	-	exon-exon	transcript,gene,exon,CDS	0	0	0	1	0	0	0.92111	1
X	13081513	13083098	hep	1	-	exon-exon	three_prime_utr,gene,exon,transcript,CDS	8	20	16	20	17	31	0.923143	1
4	185827	186840	CG2316	1	-	exon-exon	transcript,gene,exon,CDS	2	2	2	0	4	0	0.924592	1
2R	22338801	22345293	Liprin-gamma	1	-	exon-exon	five_prime_utr,transcript,gene,exon,CDS	1	2	0	1	1	2	0.924825	1
4	94423	95002	pan	1	+	exon-exon	transcript,gene,exon,CDS	2	1	0	1	5	2	0.926611	1
3R	26598577	26599293	scrib	1	+	exon-exon	transcript,gene,exon,CDS	0	0	0	0	0	0	0.928896	1
X	14793126	14796122	rut	1	-	exon-exon	transcript,gene,exon,CDS	0	0	0	0	0	0	0.929863	1
3R	19760265	19761034	GluClalpha	1	+	exon-exon	transcript,gene,exon,CDS	0	0	3	0	1	0	0.932738	1
2R	19176248	19176743	CG10737	1	+	exon-exon	exon,gene,transcript,CDS	0	0	0	0	0	0	0.935893	1
X	6665000	6665686	Ctr1A	1	+	exon-exon	five_prime_utr,transcript,gene,exon,CDS	1	0	0	0	0	1	0.939846	1
4	1071736	1071797	Rfabg	1	+	exon-exon	transcript,gene,exon,CDS	0	0	0	0	0	0	0.941031	1
2L	20339245	20339693	spir	1	+	exon-exon	transcript,gene,exon,CDS	2	0	1	2	0	1	0.94112	1
2R	17521832	17528852	Patronin	1	-	exon-exon	transcript,gene,exon,CDS	0	0	0	0	0	0	0.942961	1
X	13761102	13761171	Yp3	1	+	exon-exon	transcript,gene,exon,three_prime_utr	0	0	0	0	0	0	0.944145	1
4	75068	87166	pan	1	+	exon-exon	transcript,gene,exon,CDS	1	1	0	2	0	2	0.944705	1
3R	13757183	13757783	CG34383	1	+	exon-exon	three_prime_utr,gene,exon,transcript,CDS	10	3	6	10	3	3	0.948929	1
2R	21921517	21930350	Fili	1	+	exon-exon	five_prime_utr,transcript,gene,exon,CDS	0	1	0	0	0	0	0.949365	1
3R	25744684	25746392	LpR1	1	-	exon-exon	transcript,gene,exon,CDS	0	0	0	0	0	0	0.955599	1
2R	2520579	2522730	MFS17	1	-	exon-exon	transcript,gene,exon,CDS,three_prime_utr	4	2	5	2	3	1	0.956482	1
3L	4645560	4647024	axo	1	-	exon-exon	transcript,gene,exon,CDS	1	0	0	0	0	0	0.957012	1
4	1070792	1070957	Rfabg	1	+	exon-exon	transcript,gene,exon,CDS	0	2	0	1	1	0	0.960534	1
2L	2495374	2495888	oaf	1	+	exon-exon	transcript,gene,exon,CDS	1	0	0	0	0	0	0.960605	1
3L	3767137	3803454	CG32264	1	-	exon-exon	transcript,gene,exon,CDS	0	0	0	0	0	0	0.960853	1
2L	11833260	11835651	Pde1c	1	-	exon-exon	five_prime_utr,transcript,gene,exon,CDS	0	0	0	1	0	1	0.960934	1
3L	10568129	10568605	A2bp1	1	+	exon-exon	transcript,gene,exon,CDS	0	3	2	3	1	1	0.962298	1
3L	17539456	17539736	Nedd4	1	+	exon-exon	exon,gene,transcript,CDS	0	0	1	0	0	0	0.962535	1
4	823501	824448	Sox102F	1	-	exon-intron	transcript,gene,exon,CDS	0	3	2	4	4	3	0.962729	1
2R	7727942	7729708	CG18812	1	-	exon-exon	five_prime_utr,transcript,gene,exon,CDS	2	0	0	0	0	2	0.963353	1
3L	2509364	2510557	Spn	1	-	exon-exon	three_prime_utr,gene,exon,transcript,CDS	0	0	2	0	0	0	0.963623	1
2R	13871294	13874459	shot	1	-	exon-exon	transcript,gene,exon,CDS	2	0	0	0	0	1	0.965626	1
2R	5201446	5204278	Nipped-A	1	-	exon-exon	transcript,gene,exon,CDS	0	0	0	0	0	0	0.966265	1
3R	5293630	5299573	mtd	1	-	exon-exon	five_prime_utr,transcript,gene,exon,CDS	0	0	0	0	0	0	0.968447	1
2R	642100	642363	CG45781	1	+	exon-exon	transcript,gene,exon,CDS	4	3	4	4	8	2	0.969636	1
2L	19600858	19611626	Lar	1	+	exon-exon	five_prime_utr,transcript,gene,exon,CDS	1	2	1	0	2	1	0.979256	1
4	474960	477102	Asator	1	-	exon-exon	transcript,gene,exon,CDS	0	0	2	0	0	0	0.981018	1
2R	2521441	2522730	MFS17	1	-	exon-exon	transcript,gene,exon,CDS	9	10	9	11	14	2	0.985651	1
X	6630705	6631105	pigs	1	+	exon-exon	five_prime_utr,transcript,gene,exon,CDS	1	4	4	4	2	5	0.986191	1
3R	14427037	14433205	cv-c	1	-	exon-exon	five_prime_utr,transcript,gene,exon,CDS	1	5	1	2	0	1	0.987986	1
3L	4673173	4675947	axo	1	-	exon-exon	five_prime_utr,transcript,gene,exon,CDS	1	1	0	0	0	0	0.988079	1
2R	4599269	4607320	p120ctn	1	+	exon-exon	transcript,gene,exon,CDS	0	0	1	1	0	1	0.988875	1
2R	5241896	5242582	Nipped-A	1	-	exon-exon	transcript,gene,exon,CDS	1	0	3	1	1	1	0.990567	1
X	10060448	10061348	CG15312	1	-	exon-exon	transcript,gene,exon,CDS	2	2	3	3	0	1	0.999521	1
X	16486341	16504298	para	1	-	exon-exon	three_prime_utr,gene,exon,transcript,CDS	0	0	0	0	0	0	0.999858	1
3L	15858101	15860026	pHCl	1	-	exon-exon	transcript,gene,exon,CDS	0	0	0	0	0	0	0.999871	1
3R	5295641	5299573	mtd	1	-	exon-exon	five_prime_utr,transcript,gene,exon,CDS	1	0	0	0	0	0	0.999881	1
3R	20698335	20700885	Oamb	1	-	exon-exon	five_prime_utr,transcript,gene,exon,CDS	0	0	0	0	0	0	0.999881	1
2L	10816024	10818566	Nos	1	-	exon-exon	transcript,gene,exon,CDS	0	0	0	0	0	0	0.999886	1
3L	17715967	17721888	Ccn	1	+	exon-exon	five_prime_utr,transcript,gene,exon,CDS	0	0	0	0	0	0	0.999886	1
3R	19752529	19757885	GluClalpha	1	+	exon-exon	five_prime_utr,transcript,gene,exon,CDS	0	0	0	0	0	0	0.999897	1
3R	24687187	24687905	slo	1	+	exon-exon	transcript,gene,exon,CDS	0	0	0	0	0	0	0.999916	1
X	1675319	1677317	CG32809	1	-	exon-exon	exon,three_prime_utr,gene,transcript,CDS	0	0	0	0	0	0	0.999916	1
2L	7107141	7107551	Pvf3	1	-	exon-exon	transcript,gene,exon,CDS	0	0	3	0	0	1	0.999923	1
2L	10619880	10620635	Trim9	1	+	exon-exon	transcript,gene,exon,CDS	1	0	1	1	0	1	0.999923	1
2R	22340577	22345293	Liprin-gamma	1	-	exon-exon	five_prime_utr,transcript,gene,exon,CDS	0	0	1	1	3	1	0.999931	1
2R	22162905	22164989	a	1	+	exon-exon	five_prime_utr,transcript,gene,exon,CDS	5	8	11	17	11	12	0.99994	1
X	12285501	12287054	Ten-a	1	+	exon-exon	transcript,gene,exon,CDS	0	0	0	0	0	0	0.999951	1
3R	31154027	31158395	Gycbeta100B	1	+	exon-exon	transcript,gene,exon,CDS	0	0	0	0	0	0	0.999966	1
2L	12153508	12153974	CG31760	1	+	exon-exon	five_prime_utr,transcript,gene,exon,CDS	0	0	0	0	0	0	1	1
2R	7119806	7120652	esn	1	+	exon-exon	transcript,gene,exon,CDS	0	0	0	0	0	0	1	1
2R	14683549	14684607	mspo	1	-	exon-exon	transcript,gene,exon,CDS	0	0	0	0	0	0	1	1
2R	15456435	15464686	CG43729	1	+	exon-exon	transcript,gene,exon,CDS	0	0	0	0	0	0	1	1
3L	5659429	5675208	sif	1	+	exon-exon	five_prime_utr,transcript,gene,exon,CDS	0	0	0	0	0	0	1	1
3L	21188787	21189972	CG42337	1	-	exon-exon	five_prime_utr,transcript,gene,exon,CDS	0	0	0	0	0	0	1	1
3R	11539101	11540101	dpr4	1	-	exon-exon	five_prime_utr,transcript,gene,exon,CDS	0	0	0	0	0	0	1	1
3R	23829957	23845462	CG34355	1	+	exon-exon	transcript,gene,exon,CDS	0	0	0	0	0	0	1	1
3R	31150394	31151970	Gycbeta100B	1	+	exon-exon	transcript,gene,exon,CDS	0	0	0	0	0	0	1	1
3R	31873834	31881871	heph	1	-	exon-exon	five_prime_utr,transcript,gene,exon,CDS	0	0	0	0	0	0	1	1
X	1683097	1684745	CG32809	1	-	exon-exon	transcript,gene,exon,CDS	0	0	1	0	0	0	1	1
X	3645304	3656817	AstA-R1	1	+	exon-exon	five_prime_utr,transcript,gene,exon,CDS	0	0	0	0	0	0	1	1
2L	951587	953510	CG4341	1	+	exon-exon	transcript,gene,exon,CDS	0	0	0	0	0	1
2L	1288133	1289728	robo3	1	+	exon-exon	transcript,gene,exon,CDS	0	0	0	0	0	0
2L	1851692	1852150	wry	1	+	exon-exon	transcript,gene,exon,CDS	0	0	0	0	0	0
2L	1851692	1854308	wry	1	+	exon-exon	transcript,gene,exon,CDS	0	0	0	0	0	0
2L	2000934	2002920	CG33543	1	-	exon-exon	transcript,gene,exon,CDS	0	0	0	0	0	0
2L	2065611	2067160	dpr3	1	-	exon-exon	transcript,gene,exon,CDS	0	0	0	0	0	0
2L	2710499	2712136	CG31690	1	+	exon-exon	transcript,gene,exon,CDS	2	0	0	0	0	0
2L	2798486	2798836	Syt1	1	-	exon-exon	five_prime_utr,transcript,gene,exon	0	0	0	0	0	0
2L	3678211	3678464	CG34340	1	+	exon-exon	transcript,gene,exon,CDS	0	0	0	0	0	0
2L	3916781	3919794	fred	1	-	exon-exon	transcript,gene,exon,CDS	0	0	0	0	0	0
2L	3929307	3930035	fred	1	-	exon-exon	transcript,gene,exon,CDS	0	0	0	0	0	0
2L	4854398	4874169	pog	1	+	exon-exon	five_prime_utr,exon,CDS,three_prime_utr,gene,transcript	0	0	0	0	0	0
2L	4873872	4875139	pog	1	+	exon-exon	three_prime_utr,gene,exon,transcript,CDS	0	0	0	0	0	0
2L	5640287	5640663	CG31646	1	-	exon-exon	transcript,gene,exon,CDS	0	0	0	0	0	0
2L	6301154	6303850	Ddr	1	+	exon-exon	transcript,gene,exon,CDS	0	0	0	0	0	0
2L	6575849	6576366	CG11319	1	-	exon-exon	transcript,gene,exon,CDS	0	0	0	0	0	0
2L	8664158	8665518	Sema-1a	1	+	exon-exon	transcript,three_prime_utr,gene,exon,CDS	0	0	0	0	0	0
2L	9055020	9055412	CG31708	1	-	exon-exon	transcript,gene,exon,CDS	0	0	0	0	0	0
2L	9405832	9406263	Shawl	1	-	exon-exon	five_prime_utr,transcript,gene,exon,CDS	0	0	0	0	0	0
2L	9722761	9727256	Nckx30C	1	-	exon-exon	transcript,gene,exon,CDS	0	0	0	1	0	0
2L	9854597	9854878	nAChRalpha6	1	-	intron-intron	gene,transcript	0	0	0	0	0	0
2L	10126001	10127877	CG44153	1	-	exon-exon	transcript,gene,exon,CDS	0	0	0	0	0	0
2L	10126001	10137559	CG44153	1	-	exon-exon	five_prime_utr,transcript,gene,exon,CDS	0	0	0	0	0	0
2L	10812287	10813445	Nos	1	-	exon-exon	three_prime_utr,gene,exon,transcript,CDS	1	0	1	1	0	0
2L	10923147	10923670	dpr2	1	-	exon-exon	transcript,gene,exon,CDS	0	0	0	0	0	0
2L	10923147	10925510	dpr2	1	-	exon-exon	transcript,gene,exon,CDS	0	1	0	0	0	0
2L	12153508	12155658	CG31760	1	+	exon-exon	five_prime_utr,transcript,gene,exon,CDS	0	0	0	0	0	0
2L	12593625	12594670	nub	1	+	exon-exon	five_prime_utr,transcript,gene,exon,CDS	0	1	2	0	1	1
2L	13689356	13690531	CG31814	1	-	exon-exon	transcript,gene,exon,CDS	0	0	0	0	0	0
2L	14911971	14914449	CG42313	1	-	exon-exon	transcript,gene,exon,CDS	0	0	0	0	0	0
2L	14916100	14917484	CG42313	1	-	exon-exon	transcript,gene,exon,CDS	0	0	0	0	0	1
2L	14932514	14939028	CG42313	1	-	exon-exon	transcript,gene,exon,CDS	0	0	0	0	0	0
2L	14938911	14941644	CG42313	1	-	exon-exon	transcript,gene,exon,CDS	0	0	0	1	0	0
2L	15578883	15580850	kek3	1	+	exon-exon	five_prime_utr,transcript,gene,exon,CDS	0	0	0	0	0	0
2L	16034188	16034713	beat-Ic	1	+	exon-exon	transcript,gene,exon,CDS	0	0	0	0	0	0
2L	16976490	16977050	beat-IIIb	1	+	exon-exon	five_prime_utr,exon,gene,transcript,CDS	0	0	0	0	0	0
2L	17657063	17659614	CadN	1	-	exon-exon	transcript,gene,exon,CDS	0	0	0	0	0	0
2L	17737964	17739713	CadN	1	-	exon-exon	five_prime_utr,transcript,gene,exon,CDS	0	0	1	0	1	0
2L	17809238	17810938	CadN2	1	-	exon-exon	transcript,gene,exon,CDS	0	0	0	0	0	0
2L	18062362	18063932	rdo	1	+	exon-exon	transcript,gene,exon,CDS	0	0	0	0	0	1
2L	18064634	18065730	rdo	1	+	exon-exon	transcript,gene,exon,CDS	0	0	0	0	0	0
2L	18187212	18201386	CG42750	1	-	exon-exon	exon,gene,transcript,CDS	0	0	0	0	0	0
2L	18209769	18211298	CG42750	1	-	exon-exon	five_prime_utr,transcript,gene,exon,CDS	0	0	0	0	0	0
2L	21688474	21701938	CG31619	1	+	exon-exon	five_prime_utr,transcript,gene,exon,CDS	0	0	0	0	0	0
2L	21688474	21704603	CG31619	1	+	exon-exon	five_prime_utr,transcript,gene,exon,CDS	0	0	0	0	0	0
2L	21710564	21711410	CG31619	1	+	exon-exon	transcript,gene,exon,CDS	0	0	0	0	1	0
2L	21710564	21713308	CG31619	1	+	exon-exon	transcript,gene,exon,CDS	0	0	0	1	0	0
2L	21711081	21717672	CG31619	1	+	exon-exon	transcript,gene,exon,CDS	0	0	0	0	0	0
2L	21712769	21717672	CG31619	1	+	exon-exon	transcript,gene,exon,CDS	0	0	1	0	0	1
2L	21719514	21720481	CG31619	1	+	exon-exon	transcript,gene,exon,CDS	0	0	0	0	1	1
2L	21727006	21727573	CG31619	1	+	exon-exon	transcript,gene,exon,CDS	0	0	0	0	0	0
2L	21727006	21728235	CG31619	1	+	exon-exon	transcript,three_prime_utr,gene,exon,CDS	0	0	0	0	0	0
2R	1866138	1867050	CG17684	1	-	exon-exon	three_prime_utr,gene,exon,transcript,CDS	0	0	0	0	0	0
2R	1866138	1867070	CG17684	1	-	exon-intron	three_prime_utr,gene,exon,transcript	0	0	0	0	0	0
2R	1995173	1995906	CG17684	1	-	exon-exon	transcript,gene,exon,CDS	0	0	0	0	0	0
2R	5852946	5853801	dpr12	1	+	exon-exon	transcript,gene,exon,CDS	0	0	0	0	0	0
2R	5852946	5855682	dpr12	1	+	exon-exon	transcript,gene,exon,CDS	0	0	0	0	0	0
2R	8033305	8034540	Optix	1	+	exon-exon	transcript,gene,exon,CDS	0	0	0	0	0	0
2R	9049880	9051151	CG13743	1	-	exon-exon	transcript,gene,exon,CDS	0	0	0	0	0	0
2R	9231748	9232732	hig	1	-	exon-exon	exon,gene,transcript,CDS	1	0	0	0	0	0
2R	9505004	9509170	brp	1	+	exon-exon	five_prime_utr,exon,gene,transcript	0	0	2	0	0	0
2R	9527288	9530206	brp	1	+	exon-exon	transcript,gene,exon,CDS	0	0	0	0	1	0
2R	9532346	9532984	brp	1	+	exon-exon	transcript,gene,exon,CDS	0	0	0	0	0	1
2R	9775739	9777206	CG1688	1	-	exon-exon	transcript,gene,exon,CDS	0	0	0	0	0	0
2R	10793844	10794484	CG33144	1	-	intron-exon	five_prime_utr,exon,gene,transcript	0	0	0	0	0	0
2R	10794125	10794484	CG33144	1	-	exon-exon	five_prime_utr,transcript,gene,exon	0	0	0	0	1	0
2R	12891467	12893051	vg	1	+	exon-exon	transcript,gene,exon,CDS	0	0	0	0	0	0
2R	13067132	13068236	Drl-2	1	-	exon-exon	transcript,gene,exon,CDS	0	0	0	0	0	0
2R	13067354	13068236	Drl-2	1	-	exon-exon	transcript,gene,exon,CDS	0	0	0	0	0	0
2R	13809275	13815648	stj	1	+	exon-exon	transcript,gene,exon,CDS	0	0	1	0	0	0
2R	13813800	13814786	stj	1	+	exon-exon	transcript,gene,exon,CDS	0	0	0	0	0	1
2R	13813800	13815648	stj	1	+	exon-exon	transcript,gene,exon,CDS	0	0	0	0	0	0
2R	14943199	14944058	CG10257	1	+	exon-exon	transcript,gene,exon,CDS	0	0	0	0	0	0
2R	16038052	16040259	SP2353	1	+	exon-exon	five_prime_utr,transcript,gene,exon,CDS	0	0	0	0	0	0
2R	17921142	17922023	Elk	1	+	exon-exon	transcript,gene,exon,CDS	0	2	0	0	0	1
2R	17978788	17979540	dpr13	1	-	exon-exon	transcript,gene,exon,CDS	0	0	0	0	0	0
2R	18745266	18748941	Hs3st-A	1	+	exon-exon	five_prime_utr,transcript,gene,exon,CDS	0	0	0	0	0	0
2R	18748051	18748941	Hs3st-A	1	+	exon-exon	transcript,gene,exon,CDS	0	0	0	0	0	0
2R	19094040	19096509	5-HT1A	1	+	exon-exon	transcript,gene,exon,CDS	0	0	0	0	0	0
2R	19108752	19109148	5-HT1A	1	+	exon-exon	transcript,gene,exon,CDS	0	0	0	0	0	0
2R	19118119	19119483	5-HT1A	1	+	exon-exon	transcript,three_prime_utr,gene,exon,CDS	0	0	0	0	0	0
2R	19325939	19330711	Rgk1	1	-	exon-exon	transcript,gene,exon,CDS	0	0	0	0	0	0
2R	19325939	19349911	Rgk1	1	-	exon-exon	five_prime_utr,transcript,gene,exon,CDS	1	0	0	0	0	0
2R	19346053	19349911	Rgk1	1	-	exon-exon	five_prime_utr,transcript,gene,exon,CDS	0	0	1	0	0	0
2R	19349253	19349911	Rgk1	1	-	exon-exon	five_prime_utr,transcript,gene,exon	0	0	3	0	2	1
2R	20726045	20734450	dpr	1	+	exon-exon	transcript,gene,exon,CDS	0	0	0	0	0	0
2R	20734170	20734450	dpr	1	+	exon-exon	transcript,gene,exon,CDS	0	0	0	0	0	0
2R	20745785	20746102	dpr	1	+	exon-exon	transcript,gene,exon,CDS	0	0	0	0	0	0
2R	20922459	20923921	Rx	1	+	exon-exon	transcript,gene,exon,CDS	0	0	0	0	0	0
2R	20958260	20958845	hbn	1	-	exon-exon	transcript,gene,exon,CDS	0	0	0	0	0	0
2R	22460068	22466947	CG10384	1	+	exon-exon	five_prime_utr,transcript,gene,exon,CDS	0	0	0	0	0	0
2R	22466478	22466947	CG10384	1	+	exon-exon	transcript,gene,exon,CDS	0	0	0	0	0	0
2R	22627806	22628557	CG33143	1	+	exon-exon	transcript,gene,exon,CDS	0	0	0	0	1	0
2R	22757865	22759405	CG42260	1	-	exon-exon	transcript,gene,exon,CDS	0	0	0	0	0	0
2R	22757865	22777314	CG42260	1	-	exon-exon	five_prime_utr,transcript,gene,exon,CDS	0	0	0	0	0	0
2R	22777023	22777314	CG42260	1	-	exon-exon	five_prime_utr,transcript,gene,exon,CDS	0	0	0	0	0	1
2R	22823437	22824744	CG42284	1	+	exon-exon	transcript,gene,exon,CDS	0	0	0	0	0	0
2R	22878156	22880042	PIP5K59B	1	+	exon-exon	transcript,gene,exon,CDS	0	0	0	0	0	0
2R	23484061	23485393	CG43795	1	+	exon-exon	transcript,gene,exon,CDS	0	0	0	0	0	0
2R	23829968	23830634	CG5549	1	+	exon-exon	five_prime_utr,transcript,gene,exon,CDS	0	0	0	0	0	0
2R	24623673	24624542	CG13594	1	-	exon-exon	transcript,gene,exon,CDS	0	0	0	0	0	0
3L	1283650	1288238	CG32333	1	+	exon-exon	five_prime_utr,transcript,gene,exon,CDS	0	0	0	0	0	0
3L	2678538	2682561	Fife	1	-	exon-exon	transcript,gene,exon,CDS	0	0	0	0	0	0
3L	2678538	2684688	Fife	1	-	exon-exon	transcript,gene,exon,CDS	0	0	0	0	0	0
3L	2682221	2684688	Fife	1	-	exon-exon	transcript,gene,exon,CDS	0	0	0	0	0	0
3L	4577917	4580159	CG42540	1	+	exon-exon	transcript,gene,exon,CDS	0	1	0	0	0	0
3L	4577917	4588124	CG42540	1	+	exon-exon	transcript,gene,exon,CDS	2	0	0	0	0	0
3L	4578760	4588124	CG42540	1	+	exon-exon	transcript,gene,exon,CDS	0	0	0	0	0	0
3L	4987077	4988264	Con	1	-	exon-intron	five_prime_utr,transcript,gene,exon	0	0	0	0	0	0
3L	5429163	5433855	CG34391	1	+	exon-exon	five_prime_utr,transcript,gene,exon,CDS	0	0	0	0	0	0
3L	5431632	5433855	CG34391	1	+	exon-exon	transcript,gene,exon,CDS	0	0	0	0	0	0
3L	5659429	5659681	sif	1	+	exon-exon	five_prime_utr,transcript,gene,exon	0	0	0	0	0	0
3L	5659429	5670875	sif	1	+	exon-intron	five_prime_utr,transcript,gene,exon	0	0	0	0	0	0
3L	5659429	5673265	sif	1	+	exon-exon	five_prime_utr,transcript,gene,exon,CDS	0	0	0	0	0	0
3L	5659520	5670875	sif	1	+	exon-intron	five_prime_utr,transcript,gene,exon	0	0	0	0	0	0
3L	5672055	5673265	sif	1	+	exon-exon	five_prime_utr,transcript,gene,exon,CDS	0	0	0	0	0	0
3L	5734439	5736094	sif	1	+	exon-exon	transcript,gene,exon,CDS	0	0	0	0	0	0
3L	5734466	5736094	sif	1	+	exon-exon	transcript,gene,exon,CDS	0	0	0	0	0	0
3L	6626931	6629005	GluRIA	1	+	exon-exon	transcript,gene,exon,CDS	0	0	0	0	0	0
3L	7163752	7168289	Dscam2	1	-	exon-exon	transcript,gene,exon,CDS	0	0	0	0	0	0
3L	7179723	7183955	Dscam2	1	-	exon-exon	transcript,gene,exon,CDS	0	0	0	0	1	1
3L	7276964	7279357	unc-13-4A	1	-	exon-exon	transcript,gene,exon,CDS	0	0	0	0	0	0
3L	8254865	8255618	Dscam4	1	+	exon-exon	transcript,gene,exon,CDS	0	0	0	0	0	0
3L	8260322	8260790	Dscam4	1	+	exon-exon	transcript,gene,exon,CDS	0	0	0	0	0	0
3L	8260322	8263119	Dscam4	1	+	exon-exon	transcript,gene,exon,CDS	0	0	0	0	0	0
3L	8265894	8267073	Dscam4	1	+	exon-exon	transcript,gene,exon,CDS	0	0	0	0	0	0
3L	8266347	8267073	Dscam4	1	+	exon-exon	transcript,gene,exon,CDS	0	0	0	0	0	0
3L	8273176	8275667	Dscam4	1	+	exon-exon	transcript,gene,exon,CDS	0	0	0	0	0	0
3L	8277855	8279966	Dscam4	1	+	exon-exon	transcript,gene,exon,CDS	0	0	0	0	0	0
3L	9155026	9162974	Rdl	1	-	exon-exon	transcript,gene,exon,CDS	0	0	0	0	0	0
3L	9157941	9162974	Rdl	1	-	exon-exon	exon,gene,transcript,CDS	0	0	0	0	0	0
3L	9159610	9162974	Rdl	1	-	exon-exon	transcript,gene,exon,CDS	0	0	0	0	0	0
3L	9266315	9267167	GluRIB	1	+	exon-exon	transcript,gene,exon,CDS	0	0	0	0	0	0
3L	9653485	9653793	CNMaR	1	+	exon-exon	transcript,gene,exon,CDS	0	0	0	0	0	0
3L	11674268	11675665	CG32085	1	-	exon-exon	five_prime_utr,transcript,gene,exon,CDS	0	0	0	0	0	0
3L	11674268	11675741	CG32085	1	-	exon-intron	transcript,gene,exon,CDS	0	0	0	0	0	0
3L	13602342	13608846	bru-3	1	-	exon-exon	transcript,gene,exon,CDS	0	0	0	0	0	0
3L	13985121	13986168	CG17364	1	-	exon-exon	five_prime_utr,exon,gene,transcript,CDS	0	0	0	0	0	0
3L	15910501	15911652	sff	1	-	exon-exon	five_prime_utr,transcript,gene,exon,CDS	0	0	0	1	1	0
3L	16504322	16505230	CG43373	1	-	exon-exon	transcript,three_prime_utr,gene,exon,CDS	0	0	0	0	0	0
3L	16512965	16514449	CG43373	1	-	exon-exon	transcript,gene,exon,CDS	0	0	0	0	0	0
3L	16529627	16530656	CG43373	1	-	exon-exon	five_prime_utr,transcript,gene,exon,CDS	0	0	0	0	0	0
3L	17067137	17068058	Rbp6	1	-	exon-exon	three_prime_utr,gene,exon,transcript,CDS	0	0	0	0	0	0
3L	17715967	17716185	Ccn	1	+	exon-exon	five_prime_utr,transcript,gene,exon,CDS	0	0	0	0	0	0
3L	17715967	17738926	Ccn	1	+	exon-exon	five_prime_utr,transcript,gene,exon,CDS	0	0	0	0	0	1
3L	17721809	17723285	Ccn	1	+	exon-exon	transcript,gene,exon,CDS	0	0	0	1	0	2
3L	19110093	19112519	CG14082	1	-	exon-exon	five_prime_utr,transcript,gene,exon,CDS	0	0	0	0	0	0
3L	19371086	19372402	CG32206	1	-	exon-exon	transcript,gene,exon,CDS	0	0	0	0	0	0
3L	19371086	19374840	CG32206	1	-	exon-exon	transcript,gene,exon,CDS	0	0	0	0	0	0
3L	19381372	19386125	CG32206	1	-	exon-exon	start_codon,transcript,gene,exon,CDS	0	0	0	0	0	0
3L	19385398	19386125	CG32206	1	-	exon-exon	start_codon,transcript,gene,exon,CDS	0	0	0	0	0	0
3L	20074107	20076131	sNPF-R	1	-	exon-exon	five_prime_utr,exon,gene,transcript,three_prime_utr	1	0	0	0	1	0
3L	20255898	20256638	rdgC	1	+	exon-exon	five_prime_utr,exon,gene,transcript,CDS	0	1	0	0	0	0
3L	20852579	20856562	CG32432	1	-	exon-exon	transcript,gene,exon,CDS	0	0	0	0	0	0
3L	20852579	20860426	CG32432	1	-	exon-exon	transcript,gene,exon,CDS	0	0	0	0	0	0
3L	20854057	20856562	CG32432	1	-	exon-exon	transcript,gene,exon,CDS	0	0	0	0	0	0
3L	20859680	20860426	CG32432	1	-	exon-exon	transcript,gene,exon,CDS	0	0	0	0	0	0
3L	21227258	21231310	Eip78C	1	+	exon-exon	five_prime_utr,exon,gene,transcript,CDS	0	0	0	0	0	0
3L	22183786	22184602	olf413	1	+	exon-exon	five_prime_utr,transcript,gene,exon,CDS	1	0	0	0	0	0
3L	22546931	22547938	not_annotated	1	-	intergenic-intergenic	not_annotated	0	0	0	0	0	0
3L	22583003	22583362	CG14459	1	-	exon-exon	transcript,gene,exon,CDS	0	0	0	0	0	0
3L	22583003	22595910	CG14459	1	-	exon-exon	transcript,gene,exon,CDS	0	0	0	0	0	0
3L	23873610	23874431	CG40470	1	-	exon-exon	transcript,gene,exon,CDS	0	1	0	0	0	0
3L	23889105	23890206	CG40470	1	-	exon-exon	transcript,gene,exon,CDS	0	0	0	0	0	0
3L	23934415	23935121	CG40470	1	-	exon-exon	transcript,gene,exon,CDS	0	0	0	0	0	1
3L	24725824	24726292	scro	1	+	exon-exon	five_prime_utr,transcript,gene,exon,CDS	0	1	2	0	0	0
3L	24725824	24728508	scro	1	+	exon-exon	five_prime_utr,transcript,gene,exon,CDS	0	0	0	0	0	0
3L	24728297	24734187	scro	1	+	exon-exon	five_prime_utr,transcript,gene,exon,CDS	0	0	0	0	0	0
3L	24728297	24741000	scro	1	+	exon-exon	five_prime_utr,transcript,gene,exon,CDS	0	0	0	0	0	0
3L	25303603	25304278	CG45782	1	-	exon-exon	transcript,gene,exon,CDS	0	0	1	1	0	1
3L	25635935	25636450	CG45782	1	-	intron-intron	gene,transcript	0	0	0	0	0	0
3R	1187700	1191975	CG45784	1	+	intron-exon	exon,gene,transcript,CDS	0	0	0	0	0	0
3R	1342196	1455091	CG45784	1	+	exon-exon	transcript,gene,exon,CDS	0	0	0	0	0	0
3R	1342196	1467258	CG45784	1	+	exon-exon	transcript,gene,exon,CDS	0	0	0	0	0	0
3R	1861194	1861417	CG45784	1	+	exon-exon	transcript,gene,exon,CDS	0	0	0	0	0	0
3R	4104964	4110320	not_annotated	1	+	intergenic-intergenic	not_annotated	0	0	0	0	0	0
3R	4414533	4415886	CG32944	1	-	exon-exon	five_prime_utr,transcript,gene,exon,CDS	0	0	0	0	0	0
3R	4502439	4503725	CG34357	1	-	exon-exon	transcript,gene,exon,CDS	0	0	0	0	0	0
3R	4534149	4538689	CG34357	1	-	exon-exon	five_prime_utr,transcript,gene,exon,CDS	0	0	0	0	0	0
3R	4622509	4623624	5-HT2A	1	+	exon-exon	five_prime_utr,transcript,gene,exon,CDS	0	0	0	0	0	0
3R	5892221	5892989	CG34113	1	-	exon-exon	transcript,gene,exon,CDS	0	0	0	0	0	0
3R	5939364	5939938	CG34113	1	-	exon-exon	five_prime_utr,transcript,gene,exon,CDS	0	0	0	0	0	0
3R	6566135	6566877	dpr11	1	-	exon-exon	five_prime_utr,transcript,gene,exon,CDS	0	0	0	0	0	2
3R	6841235	6842214	Scr	1	-	exon-exon	five_prime_utr,transcript,gene,exon,CDS	0	0	0	0	0	0
3R	7603104	7605468	CG34127	1	-	exon-exon	five_prime_utr,transcript,gene,exon,CDS	0	0	0	0	0	0
3R	8365324	8366446	CG45263	1	-	exon-exon	transcript,gene,exon,CDS	0	0	0	0	0	0
3R	8388584	8402875	CG45263	1	-	exon-exon	transcript,gene,exon,CDS	0	0	0	0	0	0
3R	8391287	8402875	CG45263	1	-	exon-exon	transcript,gene,exon,CDS	0	0	0	0	0	0
3R	8397454	8402875	CG45263	1	-	exon-exon	transcript,gene,exon,CDS	0	0	0	0	0	0
3R	8619786	8620532	5-HT2B	1	+	exon-exon	transcript,gene,exon,CDS	0	0	1	0	0	0
3R	8619786	8622857	5-HT2B	1	+	exon-exon	transcript,gene,exon,CDS	0	0	0	0	0	0
3R	9474717	9475840	CG16779	1	-	exon-exon	five_prime_utr,transcript,gene,exon,CDS	0	1	0	0	0	0
3R	10193860	10196912	Syn	1	+	exon-exon	five_prime_utr,transcript,gene,exon,CDS	0	0	0	0	0	0
3R	10992905	10993605	CG34114	1	+	exon-exon	five_prime_utr,transcript,gene,exon,CDS	3	0	0	0	0	0
3R	11012014	11012525	CG34114	1	+	exon-exon	transcript,gene,exon,CDS	0	0	0	0	0	0
3R	11012014	11013428	CG34114	1	+	exon-exon	transcript,gene,exon,CDS	0	0	0	0	0	0
3R	11023468	11023817	CG34114	1	+	exon-exon	transcript,gene,exon,CDS	0	0	0	0	0	0
3R	11023468	11034925	CG34114	1	+	exon-exon	transcript,gene,exon,CDS	0	0	0	0	0	0
3R	11044003	11045544	CG34114	1	+	exon-exon	transcript,gene,exon,CDS	0	0	0	0	0	0
3R	11535583	11536179	dpr4	1	-	exon-exon	transcript,gene,exon,CDS	0	0	0	0	0	0
3R	12107139	12108082	dpr17	1	+	exon-exon	five_prime_utr,transcript,gene,exon,CDS	0	0	0	0	0	0
3R	12752418	12754790	beat-Vc	1	-	exon-exon	five_prime_utr,transcript,gene,exon,CDS	0	0	0	0	0	0
3R	13670645	13671524	Task6	1	-	exon-exon	transcript,gene,exon,CDS	0	0	0	0	0	0
3R	14191739	14204812	Dop1R1	1	-	exon-exon	transcript,gene,exon,CDS	0	0	0	0	0	0
3R	14204251	14204812	Dop1R1	1	-	exon-exon	transcript,gene,exon,CDS	0	0	0	0	0	0
3R	14859309	14860067	btsz	1	-	exon-exon	five_prime_utr,transcript,gene,exon,CDS	0	0	0	1	0	0
3R	15061459	15063342	dpr9	1	-	exon-exon	transcript,gene,exon,CDS	0	0	0	0	0	0
3R	15071452	15072259	dpr9	1	-	exon-exon	five_prime_utr,transcript,gene,exon,CDS	0	0	0	0	0	0
3R	16512964	16514176	CG42342	1	+	exon-exon	five_prime_utr,transcript,gene,exon,CDS	1	0	0	0	0	0
3R	16550207	16552466	CG42342	1	+	exon-exon	exon,gene,transcript,CDS	0	0	0	0	0	0
3R	16550207	16556324	CG42342	1	+	exon-exon	exon,gene,transcript,CDS	0	0	0	0	0	0
3R	17238913	17239907	beat-IIb	1	-	exon-exon	transcript,gene,exon,CDS	0	0	0	0	1	0
3R	17239478	17239907	beat-IIb	1	-	exon-exon	exon,gene,transcript,CDS	0	1	0	0	0	0
3R	17327233	17332709	beat-IIa	1	-	exon-exon	transcript,gene,exon,CDS	0	0	0	0	0	0
3R	17331018	17332709	beat-IIa	1	-	exon-exon	transcript,gene,exon,CDS	1	0	0	0	0	0
3R	17484751	17487462	Dscam3	1	-	exon-exon	transcript,gene,exon,CDS	0	0	0	0	0	0
3R	17492436	17494229	Dscam3	1	-	exon-exon	transcript,gene,exon,CDS	0	0	0	0	0	0
3R	17497355	17498548	Dscam3	1	-	exon-exon	five_prime_utr,transcript,gene,exon,CDS	0	0	0	0	0	0
3R	17878778	17886541	Rim	1	-	exon-exon	transcript,gene,exon,CDS	0	0	0	0	0	0
3R	17878778	17887543	Rim	1	-	exon-exon	transcript,gene,exon,CDS	0	0	0	0	0	0
3R	17966473	17967828	cpo	1	+	exon-exon	five_prime_utr,transcript,gene,exon,CDS	1	0	0	0	2	0
3R	18943053	18948007	CG42613	1	+	exon-exon	five_prime_utr,transcript,gene,exon,CDS	0	0	0	0	0	0
3R	19237508	19238996	unc79	1	-	exon-exon	transcript,gene,exon,CDS	0	0	0	0	0	0
3R	19415633	19416388	CG31221	1	+	exon-exon	five_prime_utr,exon,gene,transcript,CDS	0	0	0	0	0	0
3R	20211081	20213914	Nlg4	1	+	exon-exon	five_prime_utr,transcript,gene,exon,CDS	0	0	0	0	0	0
3R	20213531	20228101	Nlg4	1	+	exon-exon	transcript,gene,exon,CDS	0	0	0	0	0	0
3R	20226345	20228101	Nlg4	1	+	exon-exon	transcript,gene,exon,CDS	0	0	0	0	0	0
3R	20705961	20706386	Oamb	1	-	exon-exon	five_prime_utr,transcript,gene,exon	0	0	0	0	0	0
3R	20752346	20754261	CG42322	1	+	exon-exon	transcript,three_prime_utr,gene,exon,CDS	0	0	0	0	0	0
3R	22512741	22513258	Octbeta1R	1	+	exon-exon	exon,gene,transcript,CDS	0	0	0	0	0	0
3R	22953001	22953468	klg	1	+	exon-exon	transcript,gene,exon,CDS	0	0	0	1	0	0
3R	22955752	22957409	klg	1	+	exon-exon	transcript,gene,exon,CDS	0	0	0	0	0	0
3R	23829957	23830329	CG34355	1	+	exon-exon	transcript,gene,exon,CDS	0	0	0	0	0	0
3R	24451895	24452633	nAChRalpha1	1	-	exon-exon	five_prime_utr,transcript,gene,exon	0	0	0	0	0	0
3R	25546161	25546505	msi	1	+	intron-intron	gene,transcript	0	0	0	0	0	1
3R	26268374	26270088	CG6154	1	+	exon-exon	five_prime_utr,transcript,gene,exon,CDS	0	0	0	0	0	0
3R	26661535	26663696	beat-VII	1	-	exon-exon	transcript,gene,exon,CDS	0	0	0	0	0	0
3R	26702474	26702872	amon	1	-	exon-exon	transcript,gene,exon,CDS	0	0	0	0	0	0
3R	27664416	27666245	unc80	1	+	exon-exon	transcript,gene,exon,CDS	0	0	0	0	0	0
3R	27666427	27668068	unc80	1	+	exon-exon	transcript,gene,exon,CDS	0	0	0	0	0	0
3R	27667100	27668068	unc80	1	+	exon-exon	transcript,gene,exon,CDS	0	0	0	0	0	0
3R	27667109	27668068	unc80	1	+	exon-exon	transcript,gene,exon,CDS	0	0	0	0	0	0
3R	27787331	27788372	CG34353	1	-	exon-exon	transcript,gene,exon,CDS	0	0	0	0	0	0
3R	28075677	28078632	CG34362	1	+	exon-exon	transcript,gene,exon,CDS	0	0	0	0	0	0
3R	28078161	28078632	CG34362	1	+	exon-exon	transcript,gene,exon,CDS	0	0	0	0	0	0
3R	28235075	28235453	CG34354	1	+	exon-exon	transcript,gene,exon,CDS	0	1	2	0	1	1
3R	29181159	29181872	CG14509	1	-	exon-exon	five_prime_utr,transcript,gene,exon,CDS	0	0	0	0	0	0
3R	29446926	29447196	Ptp99A	1	+	intron-intron	gene,transcript	0	0	0	0	0	0
3R	29640229	29642263	Dop1R2	1	-	exon-exon	five_prime_utr,transcript,gene,exon,CDS	0	0	0	0	0	0
3R	29959031	29962030	TkR99D	1	-	exon-exon	five_prime_utr,transcript,gene,exon,CDS	0	1	0	0	0	0
3R	31171009	31171632	Gycbeta100B	1	+	exon-exon	transcript,three_prime_utr,gene,exon,CDS	0	0	0	0	0	0
3R	32010577	32011102	heph	1	-	intron-intron	gene,transcript	0	0	0	0	1	0
4	247131	247204	dpr7	2	-	exon-exon	three_prime_utr,gene,exon,transcript	0	0	0	0	0	0
4	390425	391544	Lin29	1	-	exon-exon	five_prime_utr,transcript,gene,exon,CDS	0	1	0	0	0	1
4	638966	640736	CG9935	1	-	intron-exon	exon,gene,transcript,CDS	0	0	0	0	0	0
4	639015	640736	CG9935	1	-	exon-exon	three_prime_utr,gene,exon,transcript,CDS	0	0	0	0	0	0
4	710917	714512	ey	1	+	exon-exon	five_prime_utr,transcript,gene,exon,CDS	0	1	1	0	0	1
4	938332	939117	mGluR	1	+	exon-exon	five_prime_utr,transcript,gene,exon,CDS	0	0	0	1	0	0
4	946295	947225	not_annotated	1	-	intergenic-intergenic	not_annotated	0	0	0	0	0	0
4	992066	997883	toy	1	+	exon-exon	transcript,gene,exon,CDS	0	0	0	0	0	0
4	992066	998705	toy	1	+	exon-exon	transcript,gene,exon,CDS	0	0	0	0	0	0
4	992066	1004618	toy	1	+	exon-exon	transcript,gene,exon,CDS	0	0	0	0	0	0
4	996512	997883	toy	1	+	exon-exon	exon,gene,transcript,CDS	0	0	0	0	0	0
4	996512	998705	toy	1	+	exon-exon	exon,gene,transcript,CDS	0	0	0	0	0	0
4	996512	1004618	toy	1	+	exon-exon	exon,gene,transcript,CDS	0	0	0	0	0	0
4	1004158	1004618	toy	1	+	exon-exon	transcript,gene,exon,CDS	0	0	0	0	0	0
4	1233129	1234799	Caps	1	+	exon-exon	five_prime_utr,transcript,gene,exon,CDS	0	0	0	0	1	0
4	1247102	1265409	Caps	1	+	exon-exon	transcript,gene,exon,CDS	0	0	0	0	0	0
X	1413418	1414685	futsch	1	+	exon-exon	five_prime_utr,transcript,gene,exon,CDS	0	0	0	0	0	0
X	1749697	1750484	Scgdelta	1	-	exon-exon	five_prime_utr,transcript,gene,exon,CDS	0	0	0	0	0	0
X	2379042	2381944	PsGEF	1	-	exon-exon	transcript,gene,exon,CDS	0	0	0	0	0	1
X	3514868	3524031	CG32791	1	-	exon-exon	five_prime_utr,transcript,gene,exon,CDS	0	0	0	0	0	0
X	3519825	3524031	CG32791	1	-	exon-exon	five_prime_utr,exon,gene,transcript,CDS	1	0	0	0	1	0
X	3655581	3656817	AstA-R1	1	+	exon-exon	transcript,gene,exon,CDS	0	0	0	0	0	0
X	4450688	4451030	bi	1	+	exon-exon	transcript,gene,exon,CDS	0	0	0	0	0	0
X	4450688	4451039	bi	1	+	exon-exon	transcript,gene,exon,CDS	0	0	0	1	0	0
X	4478148	4478430	bi	1	+	exon-exon	transcript,gene,exon,CDS	0	0	0	0	0	0
X	4898408	4899452	CG42594	1	+	exon-exon	transcript,gene,exon,CDS	1	0	0	0	0	0
X	5351829	5353004	SK	1	+	exon-exon	transcript,start_codon,exon,CDS,gene	0	0	0	1	0	0
X	5398065	5398762	SK	1	+	exon-exon	transcript,gene,exon,CDS	0	0	1	0	0	0
X	6320489	6320998	CG15894	1	+	exon-exon	transcript,start_codon,exon,CDS,gene	0	0	0	0	0	0
X	6483794	6485527	CG42340	1	-	exon-exon	five_prime_utr,transcript,gene,exon,CDS	0	0	0	0	0	0
X	7022877	7033432	CG12541	1	-	exon-exon	three_prime_utr,gene,exon,transcript,CDS	0	0	0	0	0	0
X	8022405	8024308	Tbh	1	+	exon-exon	transcript,gene,exon,CDS	0	0	0	0	0	0
X	8191812	8192161	sdt	1	+	exon-exon	transcript,gene,exon,CDS	2	0	0	0	0	0
X	8301779	8307300	nAChRalpha3	1	-	exon-exon	transcript,gene,exon,CDS	0	0	0	0	0	0
X	8306645	8307300	nAChRalpha3	1	-	exon-exon	transcript,gene,exon,CDS	0	0	0	0	0	0
X	8640360	8642867	oc	1	-	exon-exon	five_prime_utr,transcript,gene,exon,CDS	0	0	0	0	0	0
X	8768056	8768942	Lim1	1	-	exon-exon	five_prime_utr,transcript,gene,exon,CDS	1	1	0	0	0	0
X	10242810	10255590	Hk	1	-	exon-exon	five_prime_utr,transcript,gene,exon,CDS	0	0	0	0	0	0
X	10257668	10258017	Hk	1	-	exon-exon	five_prime_utr,transcript,gene,exon	0	0	0	0	0	0
X	10257668	10259488	Hk	1	-	exon-exon	five_prime_utr,transcript,gene,exon	0	0	0	0	0	0
X	10420831	10424954	CG32683	1	-	exon-exon	transcript,gene,exon,CDS	0	0	0	0	0	0
X	10813249	10814093	Imp	1	-	exon-exon	five_prime_utr,transcript,gene,exon,CDS	0	0	0	0	0	0
X	11222019	11222254	CG44422	1	-	exon-exon	three_prime_utr,gene,exon,transcript	2	0	0	0	0	0
X	11946495	11954281	cac	1	-	exon-exon	transcript,gene,exon,CDS	0	0	0	0	0	0
X	11948628	11954281	cac	1	-	exon-exon	transcript,gene,exon,CDS	0	0	0	0	0	0
X	11962230	11969214	cac	1	-	exon-exon	transcript,gene,exon,CDS	0	0	0	0	0	0
X	11970331	11973484	cac	1	-	exon-exon	transcript,gene,exon,CDS	0	0	0	0	0	0
X	11971459	11972243	cac	1	-	exon-exon	transcript,gene,exon,CDS	0	0	0	0	0	1
X	11976403	11977562	cac	1	-	exon-exon	exon,gene,transcript,CDS	0	0	0	0	0	0
X	13031715	13032916	rad	1	+	exon-exon	transcript,gene,exon,CDS	0	0	0	0	0	0
X	13046904	13048027	rad	1	+	exon-exon	five_prime_utr,transcript,gene,exon,CDS	0	0	0	0	0	0
X	13072228	13073088	rad	1	+	exon-exon	transcript,gene,exon,CDS	0	0	0	0	0	0
X	15097456	15101172	Rab3-GEF	1	+	exon-exon	transcript,gene,exon,CDS	0	0	0	0	0	0
X	15097456	15109893	Rab3-GEF	1	+	exon-exon	transcript,gene,exon,CDS	0	0	0	0	0	0
X	15099813	15101172	Rab3-GEF	1	+	exon-exon	transcript,gene,exon,CDS	0	1	0	0	0	0
X	15183999	15187717	CG43737	1	+	exon-exon	transcript,three_prime_utr,gene,exon,CDS	0	0	0	0	0	0
X	15371512	15372208	acj6	1	-	exon-exon	transcript,gene,exon,CDS	0	0	0	0	0	0
X	15392370	15400814	Cngl	1	-	exon-exon	transcript,gene,exon,CDS	0	0	0	0	0	0
X	15410832	15411103	Cngl	1	-	exon-exon	transcript,gene,exon,CDS	0	0	0	0	0	0
X	15949520	15950385	mmd	1	-	exon-exon	exon,three_prime_utr,gene,transcript,CDS	0	0	0	0	0	0
X	15959803	15960912	mmd	1	-	intron-exon	exon,gene,transcript,CDS	0	0	0	0	0	0
X	16065402	16067799	dpr18	1	+	exon-exon	five_prime_utr,transcript,gene,exon,CDS	0	0	0	0	0	0
X	16474447	16475750	para	1	-	exon-exon	three_prime_utr,gene,exon,transcript,CDS	0	0	0	0	0	0
X	16503990	16506439	para	1	-	exon-exon	three_prime_utr,gene,exon,transcript,CDS	0	0	0	0	0	0
X	16503990	16514184	para	1	-	exon-exon	three_prime_utr,gene,exon,transcript,CDS	0	0	1	0	0	0
X	17532851	17534656	CG43658	1	-	exon-exon	five_prime_utr,transcript,gene,exon,CDS	0	0	0	0	0	0
X	17940720	17941157	Sh	1	-	exon-exon	three_prime_utr,gene,exon,transcript,CDS	0	0	0	0	0	0
X	17940720	17941160	Sh	1	-	exon-exon	three_prime_utr,gene,exon,transcript,CDS	0	0	0	0	0	0
X	18547826	18548425	Bx	1	+	intron-intron	gene,transcript	0	0	0	0	0	0
X	18713357	18713950	CCKLR-17D1	1	-	exon-exon	transcript,gene,exon,CDS	0	0	0	0	0	0
X	19533991	19534356	CG32532	1	-	exon-exon	exon,gene,transcript,CDS	0	0	0	0	0	0
X	20540705	20542044	RunxB	1	+	exon-exon	five_prime_utr,transcript,gene,exon,CDS	0	0	0	0	0	0
X	20792355	20805983	shakB	1	-	exon-exon	five_prime_utr,transcript,gene,exon,CDS	0	0	0	0	0	0
X	21431598	21432153	CG42343	1	-	exon-exon	transcript,gene,exon,CDS	0	0	0	0	0	0
X	22866051	22868001	CG42346	1	+	exon-exon	five_prime_utr,transcript,gene,exon,CDS	0	0	0	0	0	0

## Sheet: Thorax Day 10
Chr	Start	End	Gene	JunctionType	Strand	Start-End Region	OverallRegion	S_001.F_LKci.L__wt_p._10.Thor.REP_1.READ_1.Chimeric.out.junction	S_002.F_LKci.L__wt_p._10.Thor.REP_2.READ_1.Chimeric.out.junction	S_003.F_LKci.L__wt_p._10.Thor.REP_3.READ_1.Chimeric.out.junction	S_007.F_LKci.L_dil_p._10.Thor.REP_1.READ_1.Chimeric.out.junction	S_008.F_LKci.L_dil_p._10.Thor.REP_2.READ_1.Chimeric.out.junction	S_009.F_LKci.L_dil_p._10.Thor.REP_3.READ_1.Chimeric.out.junction	p value	bonferroni
2R	18021578	18021997	CG10910	1	+	exon-exon	transcript,gene,exon,CDS	3	7	6	0	0	0	1.69648e-06	0.00202559
3L	6523030	6524096	sfl	1	+	exon-exon	five_prime_utr,transcript,gene,exon,CDS	13	9	7	151	153	175	1.91901e-05	0.022913
2R	18052974	18053084	CG10911	2	-	exon-exon	exon,gene,transcript,CDS	0	1	2	0	1	0	2.91234e-05	0.0347734
3L	8635681	8637598	Zasp66	1	+	exon-exon	transcript,gene,exon,CDS	128	98	112	77	49	78	6.83161e-05	0.0815695
X	18113258	18114646	wupA	1	-	exon-exon	five_prime_utr,transcript,gene,exon,CDS	77	76	69	62	48	70	9.62039e-05	0.114867
3L	8106016	8106949	Ect4	1	+	exon-exon	three_prime_utr,gene,exon,transcript,CDS	10	8	14	3	2	1	0.000108228	0.129224
2R	2954997	2963222	Scp1	1	-	exon-exon	transcript,gene,exon,CDS	23	16	24	6	9	9	0.000436498	0.521179
4	449924	450509	CaMKI	1	+	exon-exon	transcript,gene,exon,CDS	170	151	194	232	222	217	0.000505126	0.60312
3R	15284613	15285354	Tm1	1	+	exon-exon	five_prime_utr,transcript,gene,exon,CDS	49	37	34	33	24	23	0.00103992	1
2R	24012268	24013035	Unc-89	1	-	exon-exon	transcript,gene,exon,CDS	17	12	13	10	3	10	0.00151383	1
2L	20648189	20648248	Uhg3	1	+	exon-exon	transcript,gene,exon	3	5	10	16	11	17	0.00294258	1
3L	20854057	20856562	CG32432	1	-	exon-exon	transcript,gene,exon,CDS	3	2	1	1	0	1	0.00483269	1
3R	4680229	4680837	CG43427	1	+	exon-exon	five_prime_utr,transcript,gene,exon	2	3	5	12	14	17	0.00688738	1
3L	20100603	20101665	CG14186	1	-	exon-exon	transcript,gene,exon,CDS	2	3	0	0	0	0	0.007781	1
4	1248303	1248836	Caps	1	+	exon-exon	transcript,gene,exon,CDS	7	7	12	5	2	4	0.00841585	1
3R	9621519	9622774	CG8312	1	+	exon-exon	five_prime_utr,transcript,gene,exon,CDS	2	0	2	6	5	12	0.0114397	1
2R	14971730	14972756	ckn	1	+	exon-exon	five_prime_utr,transcript,gene,exon,CDS	7	5	4	1	1	2	0.0122965	1
X	13759869	13760251	Yp3	1	+	exon-exon	transcript,gene,exon,CDS	11	6	10	5	1	4	0.0125381	1
2R	4599269	4609275	p120ctn	1	+	exon-exon	transcript,gene,exon,CDS	0	0	0	4	1	2	0.0134748	1
X	14946271	14946481	pdgy	1	-	exon-exon	transcript,gene,exon,CDS	4	2	1	1	1	0	0.0143598	1
3L	25873860	25874384	CG40178	1	-	exon-exon	transcript,gene,exon,CDS	1	5	6	0	0	0	0.0144895	1
2R	24591952	24592299	pio	1	+	exon-exon	transcript,gene,exon,CDS	35	19	24	24	12	31	0.0163704	1
2R	20469466	20470120	CG12484	1	+	exon-exon	transcript,gene,exon,CDS	2	2	1	0	1	1	0.0164527	1
X	2641125	2642093	sgg	1	+	exon-exon	five_prime_utr,transcript,gene,exon,CDS	2	2	2	11	7	7	0.0179671	1
X	2955948	2957257	rst	1	-	exon-exon	transcript,gene,exon,CDS	3	2	3	1	1	1	0.0183095	1
3L	5703925	5705241	sif	1	+	exon-exon	five_prime_utr,transcript,gene,exon,CDS	2	4	0	1	1	0	0.0209082	1
3R	10866529	10866976	SelR	1	-	exon-exon	five_prime_utr,transcript,gene,exon,CDS	10	8	11	8	3	5	0.0210302	1
3L	5703925	5706573	sif	1	+	exon-exon	five_prime_utr,transcript,gene,exon,CDS	4	4	5	4	2	8	0.0230556	1
X	6665000	6665686	Ctr1A	1	+	exon-exon	five_prime_utr,transcript,gene,exon,CDS	3	0	2	7	3	8	0.0241421	1
X	8531525	8532464	Nrg	1	+	exon-exon	five_prime_utr,transcript,gene,exon,CDS	24	22	24	73	45	50	0.0267481	1
2R	2493959	2495023	MFS17	1	-	intergenic-exon	not_annotated,exon,CDS,three_prime_utr,gene,transcript	2	3	4	7	8	7	0.0271724	1
3R	24727706	24728326	tok	1	+	exon-exon	five_prime_utr,transcript,gene,exon,CDS	1	2	2	5	6	4	0.0277078	1
X	11394223	11396103	dlg1	1	+	exon-exon	transcript,gene,exon,CDS	7	9	5	5	4	3	0.0282988	1
3R	24012983	24013628	KrT95D	1	-	exon-exon	transcript,gene,exon,CDS	6	5	6	4	7	8	0.028634	1
3R	26578721	26581022	scrib	1	+	exon-exon	transcript,gene,exon,CDS	4	5	3	3	0	2	0.0291759	1
2L	8105692	8107880	Bsg	1	+	exon-exon	transcript,gene,exon,CDS	6	3	4	3	0	1	0.0296142	1
X	16503990	16514184	para	1	-	exon-exon	three_prime_utr,gene,exon,transcript,CDS	5	4	8	5	6	9	0.0309912	1
2R	4711814	4712775	Nipped-B	1	-	exon-exon	transcript,gene,exon,CDS	4	3	5	13	2	12	0.0311948	1
3L	7932301	7933234	syd	1	-	exon-exon	transcript,gene,exon,CDS	3	5	5	15	7	10	0.0317711	1
X	3519825	3520133	CG32791	1	-	exon-exon	exon,gene,transcript,CDS	2	1	2	6	9	6	0.0325047	1
2L	21273324	21274429	CG8671	1	+	exon-exon	five_prime_utr,transcript,gene,exon,CDS	7	1	3	7	6	10	0.0329873	1
2L	10816024	10818566	Nos	1	-	exon-exon	transcript,gene,exon,CDS	1	0	0	0	0	0	0.0332137	1
2L	21712769	21717672	CG31619	1	+	exon-exon	transcript,gene,exon,CDS	13	4	8	4	8	6	0.033253	1
2R	13916854	13917910	shot	1	-	exon-exon	transcript,gene,exon,CDS	9	9	11	10	11	8	0.033881	1
2L	1851692	1854308	wry	1	+	exon-exon	transcript,gene,exon,CDS	1	2	1	0	0	0	0.0345418	1
2R	7984881	7985451	ACC	1	-	exon-exon	five_prime_utr,transcript,gene,exon,CDS	7	2	13	2	2	3	0.0351833	1
3L	16912129	16913398	Lmpt	1	+	exon-exon	five_prime_utr,transcript,gene,exon,CDS	5	7	7	3	5	4	0.0383031	1
3R	13670645	13671524	Task6	1	-	exon-exon	transcript,gene,exon,CDS	1	1	1	0	0	0	0.0389152	1
2L	19600858	19611626	Lar	1	+	exon-exon	five_prime_utr,transcript,gene,exon,CDS	1	2	5	1	0	0	0.0392343	1
X	6320489	6320998	CG15894	1	+	exon-exon	transcript,start_codon,exon,CDS,gene	1	4	1	0	0	1	0.0393667	1
2L	14610684	14611916	osp	1	-	exon-exon	exon,gene,transcript,CDS	1	2	2	0	1	0	0.0440652	1
3R	18919423	18921319	Xrp1	1	+	exon-exon	five_prime_utr,transcript,gene,exon,CDS	1	1	5	8	3	5	0.0450376	1
3R	4626973	4628349	5-HT2A	1	+	exon-exon	exon,gene,transcript,CDS	30	17	22	24	18	12	0.0460405	1
2R	6733628	6734911	l(2)01289	1	-	exon-exon	transcript,gene,exon,CDS	5	2	1	1	0	2	0.0468389	1
X	3514868	3524031	CG32791	1	-	exon-exon	five_prime_utr,transcript,gene,exon,CDS	3	0	0	0	0	1	0.0502548	1
3L	23007328	23007707	nrm	1	+	exon-exon	transcript,gene,exon,CDS	111	76	69	56	39	60	0.0518363	1
X	10224919	10226655	CG34408	1	+	exon-exon	transcript,gene,exon,CDS	18	16	15	10	15	15	0.0521194	1
3R	7495933	7497365	alpha-Est9	1	-	exon-exon	transcript,gene,exon,CDS	1	1	3	4	6	4	0.0541836	1
3L	9107342	9108191	bol	1	-	exon-exon	exon,three_prime_utr,gene,transcript,CDS	10	14	6	9	7	7	0.0553853	1
2R	9505004	9509170	brp	1	+	exon-exon	five_prime_utr,exon,gene,transcript	4	0	1	0	0	1	0.0566724	1
2R	9532346	9532984	brp	1	+	exon-exon	transcript,gene,exon,CDS	1	0	1	0	0	0	0.0585899	1
2L	1741660	1746029	CG17646	1	+	exon-exon	five_prime_utr,exon,gene,transcript,CDS	0	2	1	5	2	4	0.0586632	1
3R	6820197	6820256	7SLRNA:CR42652	1	-	exon-exon	transcript,gene,exon	11	9	13	22	17	12	0.0609278	1
X	10053923	10054102	Yp1	2	+	exon-exon	exon,gene,transcript,CDS	15	16	24	10	7	17	0.0619087	1
2R	1076635	1080441	rl	1	+	exon-exon	five_prime_utr,transcript,gene,exon,CDS	0	0	0	3	1	1	0.0632856	1
X	15073341	15074374	Lsd-2	1	-	exon-exon	transcript,gene,exon,CDS	14	19	14	15	13	9	0.0635365	1
3R	10004656	10008854	Mical	1	-	exon-exon	three_prime_utr,gene,exon,transcript,CDS	3	0	0	5	8	9	0.0636727	1
2L	9732916	9733532	Nckx30C	1	-	exon-exon	transcript,gene,exon,CDS	6	4	4	5	4	5	0.0638671	1
2L	227372	231034	kis	1	-	exon-exon	transcript,gene,exon,CDS	10	7	3	4	4	5	0.064221	1
2R	5320008	5320615	sxc	1	+	exon-exon	transcript,gene,exon,CDS	5	8	5	1	1	3	0.0683932	1
2L	21719514	21720481	CG31619	1	+	exon-exon	transcript,gene,exon,CDS	3	2	5	1	1	4	0.0686304	1
3R	12752418	12754790	beat-Vc	1	-	exon-exon	five_prime_utr,transcript,gene,exon,CDS	3	3	1	0	0	0	0.0690851	1
X	15410832	15411103	Cngl	1	-	exon-exon	transcript,gene,exon,CDS	3	0	1	0	0	0	0.0696479	1
3R	7672952	7675462	Nlg1	1	+	exon-exon	transcript,gene,exon,CDS	11	10	5	11	3	5	0.0701987	1
3L	14199945	14200807	nuf	1	+	exon-exon	five_prime_utr,transcript,gene,exon,CDS	2	3	3	0	1	0	0.0708104	1
3L	3767137	3769406	CG32264	1	-	exon-exon	transcript,gene,exon,CDS	2	2	4	2	3	2	0.0716184	1
2R	19001092	19001789	tn	1	+	exon-exon	transcript,gene,exon,CDS	4	4	0	3	0	3	0.0750758	1
3L	13356757	13356852	Nplp2	1	+	exon-exon	exon,gene,transcript,CDS	5	0	5	1	0	1	0.0757274	1
2R	19477616	19478865	par-1	1	+	exon-exon	transcript,gene,exon,CDS	12	5	4	21	14	10	0.0784931	1
2R	22878156	22880042	PIP5K59B	1	+	exon-exon	transcript,gene,exon,CDS	0	0	0	0	0	2	0.079642	1
X	16503990	16506439	para	1	-	exon-exon	three_prime_utr,gene,exon,transcript,CDS	3	0	2	1	0	1	0.0815467	1
2R	3900797	3901330	uex	1	-	exon-exon	transcript,gene,exon,CDS	7	2	8	2	1	2	0.082008	1
X	6644562	6645338	pigs	1	+	exon-exon	transcript,gene,exon,CDS	14	11	13	6	13	14	0.0821603	1
2L	2000934	2002920	CG33543	1	-	exon-exon	transcript,gene,exon,CDS	1	0	0	0	0	0	0.0843499	1
3R	29500719	29501488	Trc8	1	-	exon-exon	transcript,gene,exon,CDS	5	3	7	3	1	4	0.0846564	1
2R	12579129	12580612	Sin3A	1	-	exon-exon	transcript,gene,exon,CDS	9	5	7	5	3	6	0.0856423	1
2L	21273324	21275806	CG8671	1	+	exon-exon	five_prime_utr,transcript,gene,exon,CDS	0	1	5	3	5	5	0.0856861	1
X	12829710	12832340	Pde9	1	-	exon-exon	five_prime_utr,transcript,gene,exon,CDS	1	3	8	11	9	10	0.0861602	1
2L	1909669	1910149	CG7337	1	+	exon-exon	five_prime_utr,transcript,gene,exon,CDS	3	4	4	2	1	3	0.0868544	1
2R	9125551	9126066	CG18659	1	-	exon-exon	exon,three_prime_utr,gene,transcript,CDS	3	3	2	0	0	1	0.0868954	1
2R	8678430	8679134	Acsl	1	+	exon-exon	transcript,gene,exon,CDS	14	18	16	13	3	14	0.0883283	1
3L	16959099	16959884	Nc73EF	1	+	exon-exon	five_prime_utr,exon,gene,transcript,CDS	2	8	3	7	2	3	0.0884565	1
3L	8254865	8255618	Dscam4	1	+	exon-exon	transcript,gene,exon,CDS	2	0	1	0	0	0	0.0936288	1
X	18547826	18548425	Bx	1	+	intron-intron	gene,transcript	0	0	0	5	0	0	0.0942229	1
3L	1527190	1528076	CG12090	1	-	exon-exon	transcript,gene,exon,CDS	7	4	7	3	6	2	0.094766	1
3R	27664416	27666245	unc80	1	+	exon-exon	transcript,gene,exon,CDS	0	2	0	0	0	0	0.095188	1
2R	16697986	16699574	CG30463	1	-	exon-exon	transcript,gene,exon,CDS	1	1	2	0	0	0	0.096835	1
3L	2534711	2536218	Spn	1	-	exon-exon	five_prime_utr,transcript,gene,exon,CDS	2	4	7	2	4	3	0.0983246	1
3R	4502439	4503725	CG34357	1	-	exon-exon	transcript,gene,exon,CDS	4	4	1	1	0	2	0.0988408	1
3R	25710025	25739622	LpR2	1	-	exon-exon	five_prime_utr,transcript,gene,exon,CDS	2	0	4	0	0	0	0.100708	1
X	10519348	10523564	spri	1	-	exon-exon	five_prime_utr,transcript,gene,exon,CDS	6	2	5	4	3	4	0.10106	1
3R	19015791	19018483	gukh	1	+	exon-exon	transcript,gene,exon,CDS	9	2	1	4	1	5	0.101353	1
2R	9509888	9511199	brp	1	+	exon-exon	five_prime_utr,transcript,gene,exon,CDS	1	1	1	1	5	0	0.101974	1
2R	4606764	4607320	p120ctn	1	+	exon-exon	transcript,gene,exon,CDS	26	26	17	34	27	27	0.102273	1
2R	5241896	5246137	Nipped-A	1	-	exon-exon	transcript,gene,exon,CDS	0	0	0	3	0	2	0.104241	1
X	1675319	1677317	CG32809	1	-	exon-exon	exon,three_prime_utr,gene,transcript,CDS	0	1	0	0	0	0	0.105216	1
3R	25709291	25710147	LpR2	1	-	exon-exon	transcript,gene,exon,CDS	8	11	15	9	6	15	0.106039	1
2L	20334621	20336549	spir	1	+	exon-exon	transcript,gene,exon,CDS	26	25	20	10	17	13	0.108347	1
4	480035	481704	Asator	1	-	exon-exon	five_prime_utr,transcript,gene,exon,CDS	0	7	5	10	11	11	0.110301	1
2R	22823437	22824744	CG42284	1	+	exon-exon	transcript,gene,exon,CDS	1	0	4	1	0	3	0.110455	1
4	450242	450509	CaMKI	1	+	exon-exon	five_prime_utr,transcript,gene,exon,CDS	36	27	35	38	33	37	0.110769	1
2L	6575849	6576366	CG11319	1	-	exon-exon	transcript,gene,exon,CDS	1	0	2	1	0	1	0.112066	1
2L	1191403	1192625	CG5001	1	+	exon-exon	five_prime_utr,transcript,gene,exon,CDS	3	8	5	6	1	8	0.113026	1
2L	16174416	16175007	Ca-alpha1D	1	+	exon-exon	transcript,gene,exon,CDS	32	26	34	35	23	32	0.115288	1
X	4450688	4451039	bi	1	+	exon-exon	transcript,gene,exon,CDS	1	0	2	1	0	1	0.116048	1
2R	18745266	18748941	Hs3st-A	1	+	exon-exon	five_prime_utr,transcript,gene,exon,CDS	0	0	0	0	0	0	0.117218	1
3L	25969034	25969627	CG40178	1	-	exon-exon	transcript,gene,exon,CDS	1	2	5	7	4	3	0.118028	1
3R	20797144	20798409	Syp	1	+	exon-exon	transcript,gene,exon,CDS	4	3	3	0	0	3	0.118842	1
3R	4795737	4797067	ctrip	1	-	exon-exon	transcript,gene,exon,CDS	1	0	3	0	0	1	0.120348	1
3L	2682221	2684688	Fife	1	-	exon-exon	transcript,gene,exon,CDS	0	0	0	0	0	0	0.120913	1
X	10257668	10258017	Hk	1	-	exon-exon	five_prime_utr,transcript,gene,exon	0	0	0	0	0	0	0.120913	1
X	10519348	10519777	spri	1	-	exon-exon	five_prime_utr,transcript,gene,exon,CDS	1	2	4	1	1	3	0.121931	1
3R	9943481	9943894	Glut4EF	1	+	exon-exon	transcript,three_prime_utr,gene,exon,CDS	15	12	15	19	15	13	0.122151	1
3R	4796489	4797697	ctrip	1	-	exon-exon	transcript,gene,exon,CDS	1	3	2	2	1	1	0.123098	1
2R	9527288	9530206	brp	1	+	exon-exon	transcript,gene,exon,CDS	2	0	0	0	1	1	0.123341	1
4	185827	186840	CG2316	1	-	exon-exon	transcript,gene,exon,CDS	2	1	2	3	5	3	0.123974	1
3R	29959031	29962030	TkR99D	1	-	exon-exon	five_prime_utr,transcript,gene,exon,CDS	0	0	0	0	1	0	0.124819	1
2L	21727006	21727573	CG31619	1	+	exon-exon	transcript,gene,exon,CDS	6	4	5	1	6	5	0.125037	1
2R	6233266	6234307	bin3	1	+	exon-exon	five_prime_utr,transcript,gene,exon,CDS	32	28	13	47	24	51	0.125521	1
X	21396907	21396988	lcs	2	-	exon-exon	exon,gene,transcript,CDS	15	13	11	24	15	16	0.126099	1
3L	24253793	24258636	Snap25	1	+	exon-exon	transcript,gene,exon,CDS	50	23	32	39	19	28	0.126178	1
2L	74903	75366	galectin	1	+	exon-exon	five_prime_utr,transcript,gene,exon,CDS	22	16	15	15	19	37	0.127497	1
2L	10126001	10127877	CG44153	1	-	exon-exon	transcript,gene,exon,CDS	5	3	5	3	1	3	0.128332	1
X	11814697	11815539	CG1578	1	-	exon-exon	five_prime_utr,transcript,gene,exon,CDS	3	1	3	9	7	12	0.128835	1
2R	12722305	12723006	CG42663	1	+	exon-exon	five_prime_utr,exon,gene,transcript,CDS	5	4	6	3	0	2	0.129718	1
2R	14683549	14684607	mspo	1	-	exon-exon	transcript,gene,exon,CDS	1	0	6	5	1	1	0.130963	1
3L	8265894	8267073	Dscam4	1	+	exon-exon	transcript,gene,exon,CDS	0	1	0	1	0	0	0.13246	1
2L	8223825	8226606	Pvr	1	-	exon-exon	transcript,gene,exon,CDS	10	6	9	17	18	17	0.132867	1
3L	10575319	10577324	A2bp1	1	+	exon-exon	transcript,gene,exon,CDS	2	0	3	0	1	1	0.133026	1
X	10122056	10123204	RhoU	1	+	exon-exon	five_prime_utr,transcript,gene,exon,CDS	6	3	5	10	6	7	0.133375	1
X	4450688	4451030	bi	1	+	exon-exon	transcript,gene,exon,CDS	1	1	4	0	2	4	0.134373	1
X	10255493	10259488	Hk	1	-	exon-exon	five_prime_utr,transcript,gene,exon,CDS	0	0	0	0	0	0	0.134427	1
3L	19385398	19386125	CG32206	1	-	exon-exon	start_codon,transcript,gene,exon,CDS	2	2	0	0	0	0	0.137145	1
3R	29181159	29181872	CG14509	1	-	exon-exon	five_prime_utr,transcript,gene,exon,CDS	0	2	0	0	0	1	0.137603	1
4	236395	240833	CG1674	1	+	exon-exon	transcript,gene,exon,CDS	2	4	4	8	5	9	0.142145	1
2R	15452857	15456815	CG43729	1	+	exon-exon	five_prime_utr,transcript,gene,exon,CDS	20	11	8	24	21	20	0.143447	1
2L	230538	231034	kis	1	-	exon-exon	transcript,gene,exon,CDS	3	3	2	1	0	3	0.144453	1
3R	7118958	7121753	Alh	1	-	exon-exon	five_prime_utr,transcript,gene,exon,CDS	2	1	2	1	0	2	0.145337	1
2L	9905875	9906443	CG13124	1	-	exon-exon	five_prime_utr,transcript,gene,exon,CDS	5	8	2	5	5	8	0.145604	1
2L	14195733	14197867	Dyrk2	1	-	exon-exon	five_prime_utr,transcript,gene,exon,CDS	1	1	1	1	6	7	0.146369	1
3L	23002053	23002443	nrm	1	+	exon-exon	five_prime_utr,transcript,gene,exon,CDS	5	6	8	7	4	4	0.146817	1
3R	23829957	23830329	CG34355	1	+	exon-exon	transcript,gene,exon,CDS	1	0	1	0	0	0	0.147786	1
3L	9660642	9664244	fry	1	-	exon-exon	transcript,gene,exon,CDS	21	12	15	12	14	14	0.14872	1
3R	30571809	30573072	tmod	1	+	exon-exon	transcript,gene,exon,CDS	2	2	1	6	5	9	0.149485	1
2L	21059341	21060037	CG9265	1	-	exon-exon	transcript,gene,exon,CDS	0	2	3	2	0	1	0.151835	1
3L	4390450	4391221	slow	1	+	exon-exon	five_prime_utr,transcript,gene,exon,CDS	0	0	6	3	0	0	0.151992	1
3L	1172758	1174607	bab2	1	-	exon-exon	five_prime_utr,transcript,gene,exon,CDS	6	5	2	2	4	3	0.152925	1
2R	5852946	5855682	dpr12	1	+	exon-exon	transcript,gene,exon,CDS	1	1	0	0	0	1	0.153029	1
4	75068	87166	pan	1	+	exon-exon	transcript,gene,exon,CDS	0	2	1	2	6	2	0.153591	1
3L	1003396	1003821	trio	1	-	exon-exon	transcript,gene,exon,CDS	6	6	7	7	6	6	0.156724	1
3R	17878778	17886541	Rim	1	-	exon-exon	transcript,gene,exon,CDS	0	0	0	0	0	0	0.158457	1
X	1309859	1316161	DAAM	1	-	exon-exon	five_prime_utr,transcript,gene,exon	0	0	2	0	0	0	0.160598	1
2L	7234527	7234997	Ndae1	1	-	exon-exon	transcript,gene,exon,CDS	17	20	19	8	14	16	0.161153	1
4	996512	998705	toy	1	+	exon-exon	exon,gene,transcript,CDS	0	2	0	0	0	0	0.165165	1
2R	16038052	16040259	SP2353	1	+	exon-exon	five_prime_utr,transcript,gene,exon,CDS	0	0	0	0	0	0	0.166563	1
3R	19937254	19938456	Hs6st	1	-	exon-exon	transcript,gene,exon,CDS	1	0	1	4	4	3	0.167163	1
3R	6436725	6439007	gpp	1	+	exon-exon	five_prime_utr,exon,gene,transcript,CDS	2	0	0	4	4	3	0.167303	1
3R	17064716	17064961	Dad	1	+	exon-exon	transcript,gene,exon,CDS	1	0	4	3	6	7	0.167327	1
2L	4843540	4844772	mxt	1	-	exon-exon	transcript,gene,exon,CDS	1	5	3	1	2	5	0.168345	1
3R	19237508	19238996	unc79	1	-	exon-exon	transcript,gene,exon,CDS	0	0	0	0	0	0	0.169831	1
3R	11023468	11023817	CG34114	1	+	exon-exon	transcript,gene,exon,CDS	4	5	3	5	5	1	0.169885	1
2R	11346351	11346568	betaTry	1	+	exon-exon	transcript,gene,exon,CDS	1	1	0	0	0	0	0.16994	1
2R	7853406	7854720	Dgk	1	-	exon-exon	transcript,gene,exon,CDS	0	0	1	0	1	0	0.169991	1
3R	19760265	19764428	GluClalpha	1	+	exon-exon	transcript,gene,exon,CDS	1	1	0	0	0	0	0.170304	1
X	2671121	2673618	sgg	1	+	exon-exon	transcript,gene,exon,CDS	3	2	6	4	6	11	0.171491	1
X	4723178	4725194	Proc-R	1	+	exon-exon	five_prime_utr,transcript,gene,exon,CDS	8	4	6	3	4	5	0.174162	1
2R	2521441	2522730	MFS17	1	-	exon-exon	transcript,gene,exon,CDS	25	17	24	17	12	15	0.174827	1
4	1119937	1120801	Cals	1	-	exon-exon	transcript,gene,exon,CDS	6	1	5	7	5	6	0.174948	1
X	16065402	16067799	dpr18	1	+	exon-exon	five_prime_utr,transcript,gene,exon,CDS	0	0	1	0	1	1	0.174966	1
3L	4577917	4588124	CG42540	1	+	exon-exon	transcript,gene,exon,CDS	1	0	4	0	0	1	0.177769	1
4	94423	95002	pan	1	+	exon-exon	transcript,gene,exon,CDS	24	17	28	35	25	35	0.178769	1
3R	7662252	7675462	Nlg1	1	+	exon-exon	five_prime_utr,transcript,gene,exon,CDS	16	9	16	16	17	15	0.17923	1
2R	14961386	14961841	aPKC	1	-	exon-exon	five_prime_utr,transcript,gene,exon,CDS	6	5	6	6	5	4	0.179457	1
2L	4336450	4336957	Atet	1	+	exon-exon	five_prime_utr,transcript,gene,exon,CDS	4	1	2	1	2	3	0.180818	1
X	8208797	8210680	sdt	1	+	exon-exon	five_prime_utr,transcript,gene,exon,CDS	0	1	2	1	0	0	0.183478	1
2L	5640287	5640663	CG31646	1	-	exon-exon	transcript,gene,exon,CDS	2	0	0	0	0	0	0.183765	1
2L	14916100	14917484	CG42313	1	-	exon-exon	transcript,gene,exon,CDS	3	0	5	0	1	2	0.184857	1
X	4898408	4899452	CG42594	1	+	exon-exon	transcript,gene,exon,CDS	0	1	1	0	1	0	0.185614	1
3L	14199945	14201666	nuf	1	+	exon-exon	five_prime_utr,transcript,gene,exon,CDS	11	11	10	4	14	3	0.186005	1
3R	26702474	26702872	amon	1	-	exon-exon	transcript,gene,exon,CDS	7	5	12	7	6	6	0.186722	1
X	1749697	1750484	Scgdelta	1	-	exon-exon	five_prime_utr,transcript,gene,exon,CDS	0	0	0	0	4	0	0.186848	1
2R	10104256	10105825	14-3-3zeta	1	+	exon-exon	five_prime_utr,transcript,gene,exon,CDS	1	3	3	0	0	2	0.186889	1
3R	19752529	19757885	GluClalpha	1	+	exon-exon	five_prime_utr,transcript,gene,exon,CDS	1	2	1	3	0	1	0.189437	1
2L	12153508	12153974	CG31760	1	+	exon-exon	five_prime_utr,transcript,gene,exon,CDS	1	1	1	0	0	0	0.189892	1
2R	20745785	20746102	dpr	1	+	exon-exon	transcript,gene,exon,CDS	1	1	1	1	1	0	0.1912	1
3L	4664127	4664953	axo	1	-	exon-exon	transcript,gene,exon,CDS	4	0	2	2	1	1	0.191579	1
2L	10812287	10813445	Nos	1	-	exon-exon	three_prime_utr,gene,exon,transcript,CDS	7	6	2	9	4	7	0.193263	1
3L	16068113	16077809	Mbs	1	+	exon-exon	transcript,gene,exon,CDS	0	0	0	0	3	3	0.194885	1
3L	9592086	9592456	CG42673	1	+	exon-exon	transcript,gene,exon,CDS	0	0	2	0	0	0	0.195789	1
3R	9474717	9475840	CG16779	1	-	exon-exon	five_prime_utr,transcript,gene,exon,CDS	0	0	0	0	1	0	0.196961	1
2L	8662457	8663251	Sema-1a	1	+	exon-exon	transcript,gene,exon,CDS	0	1	1	0	0	0	0.197038	1
2R	15452857	15464686	CG43729	1	+	exon-exon	five_prime_utr,transcript,gene,exon,CDS	1	0	0	0	1	0	0.197164	1
X	15392370	15400814	Cngl	1	-	exon-exon	transcript,gene,exon,CDS	1	0	0	0	0	0	0.201389	1
3L	13584192	13602476	bru-3	1	-	exon-exon	three_prime_utr,gene,exon,transcript,CDS	0	0	1	0	0	0	0.201389	1
2R	3918151	3933463	uex	1	-	exon-exon	transcript,gene,exon,CDS	1	0	2	3	1	2	0.201779	1
2R	20313020	20313861	CG13868	1	-	exon-exon	five_prime_utr,transcript,gene,exon	1	0	2	0	0	0	0.202276	1
X	21396856	21396988	lcs	2	-	exon-exon	exon,gene,transcript,CDS	25	23	25	30	27	32	0.204174	1
3L	22583003	22583362	CG14459	1	-	exon-exon	transcript,gene,exon,CDS	1	0	0	0	0	0	0.205158	1
2R	10328858	10332367	CG42732	1	-	exon-exon	exon,gene,transcript,CDS	0	1	0	0	0	0	0.205678	1
X	1675600	1677317	CG32809	1	-	exon-exon	exon,three_prime_utr,gene,transcript,CDS	1	0	0	0	0	0	0.206053	1
2L	6196544	6196996	CG34380	1	+	exon-exon	transcript,gene,exon,CDS	0	1	0	1	0	0	0.206197	1
3R	7858938	7865761	CG17816	1	-	exon-exon	exon,gene,transcript,CDS	1	0	0	0	0	0	0.210407	1
3R	16550207	16552466	CG42342	1	+	exon-exon	exon,gene,transcript,CDS	0	0	0	0	0	0	0.210415	1
2L	5845305	5845952	TrissinR	1	+	exon-exon	five_prime_utr,exon,gene,transcript,CDS	0	0	0	0	0	0	0.212864	1
2R	13813800	13815648	stj	1	+	exon-exon	transcript,gene,exon,CDS	1	0	2	0	0	0	0.212902	1
X	1413418	1414685	futsch	1	+	exon-exon	five_prime_utr,transcript,gene,exon,CDS	1	1	2	1	1	0	0.215286	1
3L	2484564	2485228	CG45186	1	+	exon-exon	five_prime_utr,transcript,gene,exon,CDS	5	5	8	10	6	4	0.215841	1
2L	4990308	4991262	CG34126	1	+	exon-exon	transcript,gene,exon,CDS	1	1	3	5	5	3	0.215911	1
3R	5892221	5892989	CG34113	1	-	exon-exon	transcript,gene,exon,CDS	2	1	1	0	2	0	0.21653	1
3R	5642114	5643777	MTA1-like	1	-	exon-exon	transcript,gene,exon,CDS	2	0	1	0	0	0	0.219412	1
3R	17497355	17498548	Dscam3	1	-	exon-exon	five_prime_utr,transcript,gene,exon,CDS	0	2	0	0	0	0	0.220253	1
4	996512	1004618	toy	1	+	exon-exon	exon,gene,transcript,CDS	0	1	1	0	0	1	0.221623	1
3R	14583051	14593215	stumps	1	+	exon-exon	five_prime_utr,transcript,gene,exon,CDS	1	0	1	0	0	1	0.222474	1
3R	26598577	26599293	scrib	1	+	exon-exon	transcript,gene,exon,CDS	4	0	2	1	2	0	0.223636	1
2R	16038052	16038457	SP2353	1	+	exon-exon	five_prime_utr,transcript,gene,exon,CDS	0	0	1	0	2	0	0.224728	1
3R	23359310	23359393	RpS3	1	+	exon-exon	transcript,gene,exon,CDS	1	1	0	3	3	1	0.224797	1
2R	15292773	15293561	Trpm	1	-	exon-exon	five_prime_utr,transcript,gene,exon,CDS	21	8	18	13	12	26	0.225917	1
3R	18943053	18948007	CG42613	1	+	exon-exon	five_prime_utr,transcript,gene,exon,CDS	3	1	0	1	0	1	0.225994	1
3R	17238913	17239907	beat-IIb	1	-	exon-exon	transcript,gene,exon,CDS	1	1	5	3	0	2	0.227285	1
2R	10793844	10794484	CG33144	1	-	intron-exon	five_prime_utr,exon,gene,transcript	1	0	0	0	0	0	0.228656	1
3R	7865151	7865761	CG17816	1	-	exon-exon	transcript,gene,exon,CDS	0	1	2	0	0	1	0.230432	1
3R	11012014	11012525	CG34114	1	+	exon-exon	transcript,gene,exon,CDS	1	0	0	0	0	0	0.230812	1
X	21396880	21396988	lcs	2	-	exon-exon	exon,gene,transcript,CDS	1	5	2	0	1	2	0.230857	1
3R	5295641	5299573	mtd	1	-	exon-exon	five_prime_utr,transcript,gene,exon,CDS	1	2	0	0	0	1	0.231307	1
3R	17484751	17487462	Dscam3	1	-	exon-exon	transcript,gene,exon,CDS	0	2	2	0	0	3	0.231324	1
X	5633106	5634425	CG42492	1	-	exon-exon	transcript,gene,exon,CDS	1	1	0	0	0	2	0.231786	1
4	72321	94615	pan	1	+	exon-exon	five_prime_utr,exon,gene,transcript,CDS	3	7	2	0	5	1	0.233489	1
3L	2503176	2503235	CG16758	1	-	exon-exon	transcript,gene,exon,CDS	0	0	0	1	2	0	0.233932	1
X	8223628	8224047	sdt	1	+	exon-exon	five_prime_utr,transcript,gene,exon,CDS	21	12	12	14	11	17	0.233981	1
3L	3767137	3803454	CG32264	1	-	exon-exon	transcript,gene,exon,CDS	0	1	0	1	0	1	0.235675	1
3L	4577917	4580159	CG42540	1	+	exon-exon	transcript,gene,exon,CDS	5	3	3	0	5	4	0.235918	1
3R	24694957	24703307	slo	1	+	exon-exon	transcript,gene,exon,CDS	5	6	4	2	5	4	0.236676	1
2L	10619880	10620635	Trim9	1	+	exon-exon	transcript,gene,exon,CDS	0	4	3	1	1	2	0.23673	1
2L	20431924	20432729	CG31688	1	+	exon-exon	five_prime_utr,exon,gene,transcript,CDS	9	7	11	6	6	12	0.241283	1
3R	19760265	19764413	GluClalpha	1	+	exon-exon	transcript,gene,exon,CDS	1	0	0	0	0	0	0.242042	1
2L	9555284	9556398	jp	1	-	exon-exon	five_prime_utr,transcript,gene,exon,CDS	1	4	2	1	5	2	0.242826	1
4	94113	99475	pan	1	+	intron-exon	exon,gene,transcript,CDS	10	6	6	3	6	5	0.243181	1
2R	17901708	17902079	Elk	1	+	exon-exon	transcript,gene,exon,CDS	1	1	0	0	0	0	0.245425	1
X	16503990	16509704	para	1	-	exon-exon	three_prime_utr,gene,exon,transcript,CDS	0	1	1	0	0	1	0.24553	1
3R	11012014	11013428	CG34114	1	+	exon-exon	transcript,gene,exon,CDS	2	0	3	2	0	1	0.246155	1
3L	5734439	5736094	sif	1	+	exon-exon	transcript,gene,exon,CDS	1	1	1	2	0	0	0.247046	1
3L	27292882	27293271	Dbp80	1	+	exon-exon	transcript,gene,exon,CDS	29	13	16	34	16	24	0.247304	1
X	11222019	11222254	CG44422	1	-	exon-exon	three_prime_utr,gene,exon,transcript	0	5	3	9	2	2	0.247427	1
X	8191812	8192161	sdt	1	+	exon-exon	transcript,gene,exon,CDS	8	1	3	6	5	8	0.24775	1
3L	5659520	5670875	sif	1	+	exon-intron	five_prime_utr,transcript,gene,exon	0	0	0	0	0	0	0.247775	1
3L	7602788	7603962	CG33275	1	+	exon-exon	exon,gene,transcript,CDS	5	5	1	3	2	0	0.24807	1
3R	25706287	25709517	LpR2	1	-	exon-exon	transcript,gene,exon,CDS	7	6	0	1	1	3	0.248816	1
3R	3584980	3585510	Parp	1	-	exon-exon	transcript,gene,exon,CDS	7	5	9	2	3	7	0.24924	1
3L	7513818	7514354	CG7546	1	+	exon-exon	transcript,gene,exon,CDS	1	0	0	1	4	7	0.252759	1
2L	3080651	3081268	toc	1	-	exon-exon	exon,gene,transcript,CDS	6	4	6	8	5	6	0.252763	1
3L	21760031	21761265	Syn1	1	-	exon-exon	five_prime_utr,exon,gene,transcript,CDS	6	2	2	4	0	5	0.253114	1
3L	7803269	7804707	CG32369	1	-	exon-exon	five_prime_utr,transcript,gene,exon,CDS	6	6	6	7	4	2	0.253396	1
3R	30816875	30818207	cindr	1	+	exon-exon	five_prime_utr,transcript,gene,exon,CDS	4	2	3	8	3	7	0.253694	1
3L	8585971	8588818	CG43078	1	+	exon-exon	five_prime_utr,transcript,gene,exon,CDS	0	0	1	1	0	1	0.253779	1
3L	11674268	11675741	CG32085	1	-	exon-intron	transcript,gene,exon,CDS	0	0	0	4	4	7	0.254692	1
2R	20595557	20595814	bl	1	+	exon-exon	five_prime_utr,transcript,gene,exon,CDS	1	2	0	1	0	0	0.256624	1
2R	10338622	10340202	CG42732	1	-	exon-exon	transcript,gene,exon,CDS	1	0	1	0	0	0	0.257654	1
2R	1866138	1867050	CG17684	1	-	exon-exon	three_prime_utr,gene,exon,transcript,CDS	6	4	2	5	8	6	0.257719	1
3R	23978950	23979622	CG31140	1	+	exon-exon	transcript,gene,exon,CDS	0	2	0	2	0	1	0.260208	1
2R	14091993	14114296	Prosap	1	-	exon-exon	five_prime_utr,transcript,gene,exon,CDS	5	3	2	1	3	3	0.264167	1
2R	22757865	22777314	CG42260	1	-	exon-exon	five_prime_utr,transcript,gene,exon,CDS	0	0	0	0	0	0	0.264904	1
3L	21227258	21231310	Eip78C	1	+	exon-exon	five_prime_utr,exon,gene,transcript,CDS	0	0	0	0	0	0	0.264904	1
3L	20859680	20860426	CG32432	1	-	exon-exon	transcript,gene,exon,CDS	0	0	0	3	3	4	0.265856	1
3R	20698335	20700885	Oamb	1	-	exon-exon	five_prime_utr,transcript,gene,exon,CDS	0	0	3	0	1	0	0.266239	1
3R	10992905	10993605	CG34114	1	+	exon-exon	five_prime_utr,transcript,gene,exon,CDS	0	1	3	2	0	0	0.267416	1
3L	12851309	12852277	Wbp2	1	+	exon-exon	exon,three_prime_utr,gene,transcript,CDS	68	56	72	98	76	91	0.269953	1
3R	13430923	13431353	yrt	1	-	exon-exon	transcript,gene,exon,CDS	8	2	4	6	10	13	0.274104	1
2L	8563739	8564296	Sema-1a	1	+	exon-exon	five_prime_utr,transcript,gene,exon,CDS	2	0	2	1	0	2	0.274551	1
2R	22162905	22164989	a	1	+	exon-exon	five_prime_utr,transcript,gene,exon,CDS	2	4	9	12	8	7	0.274969	1
3L	14839218	14840048	CG17839	1	+	exon-intron	five_prime_utr,transcript,gene,exon	0	0	0	0	1	2	0.275329	1
3R	4534149	4538689	CG34357	1	-	exon-exon	five_prime_utr,transcript,gene,exon,CDS	2	0	0	0	1	0	0.275537	1
X	3645304	3656817	AstA-R1	1	+	exon-exon	five_prime_utr,transcript,gene,exon,CDS	0	1	0	0	0	0	0.276353	1
3R	14191739	14204812	Dop1R1	1	-	exon-exon	transcript,gene,exon,CDS	0	1	0	0	0	0	0.276353	1
2L	18209769	18211298	CG42750	1	-	exon-exon	five_prime_utr,transcript,gene,exon,CDS	1	2	0	0	0	1	0.276602	1
X	18689991	18690987	Cyp18a1	1	-	exon-exon	transcript,gene,exon,CDS	1	4	3	3	2	3	0.278022	1
2L	16897488	16904712	tweek	1	+	exon-exon	transcript,gene,exon,CDS	0	1	1	0	1	0	0.281572	1
4	737736	742550	bt	1	+	exon-exon	transcript,gene,exon,CDS	33	21	16	35	21	39	0.281695	1
3L	25969034	25978150	CG40178	1	-	exon-exon	five_prime_utr,transcript,gene,exon,CDS	4	5	2	2	2	1	0.282256	1
3L	5672055	5673265	sif	1	+	exon-exon	five_prime_utr,transcript,gene,exon,CDS	0	0	2	0	1	0	0.283257	1
X	5396184	5396600	SK	1	+	exon-exon	transcript,gene,exon,CDS	14	5	13	10	9	14	0.283415	1
3L	4674956	4675947	axo	1	-	exon-exon	five_prime_utr,transcript,gene,exon,CDS	2	4	2	1	0	2	0.283587	1
3L	21424454	21425545	barc	1	-	exon-exon	five_prime_utr,transcript,gene,exon,CDS	2	1	0	5	0	6	0.284429	1
2L	14932514	14939028	CG42313	1	-	exon-exon	transcript,gene,exon,CDS	1	0	0	1	0	0	0.284579	1
3R	15295113	15295544	Tm1	1	+	exon-exon	transcript,gene,exon,CDS	22	35	24	31	31	28	0.285113	1
2R	8819581	8821932	sns	1	+	exon-exon	transcript,gene,exon,CDS	3	2	0	4	1	1	0.285894	1
3R	4799692	4801991	ctrip	1	-	exon-exon	five_prime_utr,transcript,gene,exon,CDS	6	4	5	10	11	16	0.285915	1
2R	14943199	14944058	CG10257	1	+	exon-exon	transcript,gene,exon,CDS	0	0	0	0	0	0	0.288843	1
2L	5204463	5204903	Msp300	1	+	exon-exon	transcript,gene,exon,CDS	2	2	1	2	3	1	0.290915	1
2L	12153508	12155658	CG31760	1	+	exon-exon	five_prime_utr,transcript,gene,exon,CDS	0	2	2	2	1	0	0.291626	1
2L	1288133	1289728	robo3	1	+	exon-exon	transcript,gene,exon,CDS	0	1	0	1	0	1	0.291865	1
3R	30479119	30479780	PH4alphaEFB	1	+	exon-exon	transcript,gene,exon,CDS	0	0	0	1	1	2	0.292135	1
3R	19763598	19774704	GluClalpha	1	+	exon-exon	transcript,gene,exon,CDS	2	1	1	1	0	1	0.294023	1
3L	11150873	11151557	CG32082	1	+	exon-exon	five_prime_utr,transcript,gene,exon,CDS	7	8	1	5	6	3	0.296644	1
2L	18187212	18201386	CG42750	1	-	exon-exon	exon,gene,transcript,CDS	0	0	1	0	1	0	0.298183	1
2L	4873872	4875139	pog	1	+	exon-exon	three_prime_utr,gene,exon,transcript,CDS	0	0	0	0	0	1	0.29851	1
3L	20255898	20256638	rdgC	1	+	exon-exon	five_prime_utr,exon,gene,transcript,CDS	0	0	0	2	0	0	0.300762	1
2L	21311753	21312208	crc	1	+	exon-exon	five_prime_utr,exon,gene,transcript,CDS	1	2	2	1	1	0	0.300824	1
4	1073062	1073310	Rfabg	2	+	exon-exon	transcript,gene,exon,CDS	0	0	0	0	0	1	0.301812	1
3R	8833975	8835510	pyd	1	-	exon-exon	transcript,gene,exon,CDS	1	2	2	3	4	6	0.30193	1
3R	9432032	9432839	ps	1	+	exon-exon	five_prime_utr,exon,gene,transcript,CDS	4	5	3	7	12	8	0.302112	1
X	16486718	16489853	para	1	-	exon-exon	three_prime_utr,gene,exon,transcript,CDS	1	2	0	1	0	2	0.303791	1
3L	5431632	5433855	CG34391	1	+	exon-exon	transcript,gene,exon,CDS	0	0	0	5	1	0	0.304207	1
3R	19493965	19494318	Dys	1	+	exon-exon	transcript,gene,exon,CDS	16	13	10	22	9	11	0.305347	1
2L	7655054	7656463	Slob	1	-	exon-exon	five_prime_utr,transcript,gene,exon,CDS	0	2	1	2	2	4	0.305646	1
3L	4912672	4913956	Rh50	1	+	exon-exon	transcript,gene,exon,CDS	11	5	1	3	7	2	0.306919	1
3L	15858101	15860026	pHCl	1	-	exon-exon	transcript,gene,exon,CDS	5	5	2	5	4	3	0.307611	1
2R	10448199	10448632	Galphao	1	+	exon-exon	transcript,gene,exon,CDS	1	2	1	2	1	0	0.309838	1
X	21396926	21396988	lcs	2	-	exon-exon	exon,gene,transcript,CDS	3	1	0	2	3	3	0.310502	1
3R	28235075	28235453	CG34354	1	+	exon-exon	transcript,gene,exon,CDS	18	26	25	30	24	15	0.312408	1
3L	2678538	2684688	Fife	1	-	exon-exon	transcript,gene,exon,CDS	0	0	0	0	0	1	0.312906	1
X	6128378	6132313	Ca-alpha1T	1	-	exon-exon	transcript,gene,exon,CDS	0	0	0	0	0	0	0.312906	1
2R	3933157	3933463	uex	1	-	exon-exon	transcript,gene,exon,CDS	36	30	36	36	35	26	0.313779	1
2L	19409404	19410643	Pax	1	-	exon-exon	transcript,gene,exon,CDS	3	2	7	6	6	12	0.314615	1
3R	6820148	6820266	7SLRNA:CR42652	1	-	exon-exon	transcript,gene,exon	2	3	8	6	3	9	0.316969	1
3R	25744684	25747233	LpR1	1	-	exon-exon	transcript,gene,exon,CDS	1	1	1	1	0	1	0.31716	1
3R	8397454	8402875	CG45263	1	-	exon-exon	transcript,gene,exon,CDS	0	0	1	0	0	0	0.31777	1
2R	13442934	13445138	cnn	1	-	exon-exon	transcript,gene,exon,CDS	2	1	1	1	1	1	0.318376	1
3R	30109295	30110618	sima	1	+	exon-exon	transcript,gene,exon,CDS	14	8	13	15	7	19	0.31952	1
3R	16635546	16637111	Fas1	1	+	exon-exon	transcript,gene,exon,CDS	12	6	7	9	9	15	0.320567	1
X	6128393	6132313	Ca-alpha1T	1	-	exon-exon	transcript,gene,exon,CDS	1	0	0	1	0	0	0.321352	1
3R	26848661	26849549	Lerp	1	-	exon-exon	transcript,gene,exon,CDS	2	1	0	1	0	0	0.321471	1
X	22507108	22507965	l(1)G0196	1	+	exon-exon	transcript,three_prime_utr,gene,exon,CDS	4	5	5	6	2	2	0.322129	1
3L	5659429	5659681	sif	1	+	exon-exon	five_prime_utr,transcript,gene,exon	3	3	0	3	0	1	0.324065	1
3R	14823863	14827656	btsz	1	-	exon-exon	five_prime_utr,transcript,gene,exon,CDS	1	0	0	0	0	0	0.324338	1
4	1279023	1296098	not_annotated	1	+	intergenic-intergenic	not_annotated	0	2	0	0	0	0	0.324347	1
3L	13602342	13608846	bru-3	1	-	exon-exon	transcript,gene,exon,CDS	0	0	2	1	2	2	0.324952	1
2R	23665294	23666035	Pde8	1	+	exon-exon	five_prime_utr,transcript,gene,exon,CDS	9	7	5	14	5	13	0.325259	1
3R	25564080	25600764	msi	1	+	exon-exon	transcript,three_prime_utr,gene,exon,CDS	2	0	0	0	0	0	0.325291	1
X	15097456	15109893	Rab3-GEF	1	+	exon-exon	transcript,gene,exon,CDS	0	0	0	0	0	0	0.326033	1
X	1675667	1677317	CG32809	1	-	exon-exon	exon,three_prime_utr,gene,transcript,CDS	0	0	1	0	0	1	0.326694	1
3L	14311861	14317337	fz	1	+	exon-exon	transcript,gene,exon,CDS	6	2	3	5	3	2	0.326732	1
3L	22777111	22778824	SPoCk	1	+	exon-exon	five_prime_utr,transcript,gene,exon,CDS	7	8	3	9	18	7	0.327452	1
X	19464193	19466221	kek5	1	+	exon-exon	five_prime_utr,transcript,gene,exon,CDS	3	2	4	2	1	3	0.327891	1
3R	4414533	4415886	CG32944	1	-	exon-exon	five_prime_utr,transcript,gene,exon,CDS	1	1	0	0	0	2	0.328328	1
3L	5659429	5675208	sif	1	+	exon-exon	five_prime_utr,transcript,gene,exon,CDS	0	0	1	0	0	0	0.329549	1
3R	14066541	14067152	foxo	1	+	exon-exon	five_prime_utr,exon,gene,transcript,CDS	16	16	21	14	10	19	0.329827	1
X	11971459	11972243	cac	1	-	exon-exon	transcript,gene,exon,CDS	0	0	0	0	2	1	0.330085	1
2L	4079504	4080022	ed	1	+	exon-exon	transcript,gene,exon,CDS	4	0	3	2	2	2	0.330557	1
X	10575390	10576156	spri	1	-	exon-exon	transcript,gene,exon,CDS	10	7	8	7	5	13	0.330985	1
2R	23665294	23672088	Pde8	1	+	exon-exon	five_prime_utr,transcript,gene,exon,CDS	6	1	2	2	4	0	0.332824	1
2L	14938911	14941644	CG42313	1	-	exon-exon	transcript,gene,exon,CDS	1	1	0	1	2	0	0.333761	1
3L	8260322	8260790	Dscam4	1	+	exon-exon	transcript,gene,exon,CDS	0	0	0	0	0	0	0.333812	1
2R	15884335	15886315	sli	1	-	exon-exon	transcript,gene,exon,CDS	1	0	1	0	1	0	0.334419	1
3R	30824278	30826026	cindr	1	+	exon-exon	five_prime_utr,exon,gene,transcript,CDS	1	1	2	0	1	0	0.335446	1
3L	25933196	25961540	CG40178	1	-	exon-exon	transcript,gene,exon,CDS	1	3	0	1	0	0	0.335846	1
2L	7107141	7107551	Pvf3	1	-	exon-exon	transcript,gene,exon,CDS	1	1	5	0	2	2	0.336268	1
3R	19763598	19764413	GluClalpha	1	+	exon-exon	transcript,gene,exon,CDS	1	0	0	0	0	0	0.336803	1
X	13046904	13048027	rad	1	+	exon-exon	five_prime_utr,transcript,gene,exon,CDS	0	1	0	0	0	0	0.339562	1
3R	17777948	17780786	CG43102	1	-	exon-exon	five_prime_utr,transcript,gene,exon,CDS	5	4	2	6	9	4	0.340131	1
2L	16976490	16977050	beat-IIIb	1	+	exon-exon	five_prime_utr,exon,gene,transcript,CDS	1	0	1	0	0	1	0.340632	1
3L	10003584	10004101	dpr6	1	+	exon-exon	five_prime_utr,exon,gene,transcript,CDS	1	1	1	0	0	0	0.340634	1
2R	10794125	10794484	CG33144	1	-	exon-exon	five_prime_utr,transcript,gene,exon	1	2	0	0	1	0	0.343358	1
3R	21995520	21996787	Eip93F	1	+	exon-exon	transcript,gene,exon,CDS	11	12	14	11	11	25	0.344008	1
X	11395240	11396571	dlg1	1	+	exon-exon	exon,gene,transcript,CDS	3	0	2	5	6	2	0.344707	1
4	72321	75165	pan	1	+	exon-exon	five_prime_utr,exon,gene,transcript,CDS	1	1	1	5	1	4	0.346651	1
3L	19381372	19386125	CG32206	1	-	exon-exon	start_codon,transcript,gene,exon,CDS	0	1	1	2	0	0	0.34879	1
X	11976403	11977562	cac	1	-	exon-exon	exon,gene,transcript,CDS	0	0	0	0	0	0	0.349102	1
X	3519825	3524031	CG32791	1	-	exon-exon	five_prime_utr,exon,gene,transcript,CDS	2	3	1	2	5	3	0.349115	1
2R	16931112	16932578	Pkc53E	1	+	exon-exon	transcript,gene,exon,CDS	0	1	0	0	0	0	0.350336	1
3L	1526334	1528076	CG12090	1	-	exon-exon	transcript,gene,exon,CDS	0	0	1	0	0	0	0.350651	1
3L	24728297	24741000	scro	1	+	exon-exon	five_prime_utr,transcript,gene,exon,CDS	0	0	0	0	0	0	0.352144	1
3R	18434235	18435790	fru	1	-	exon-exon	five_prime_utr,transcript,gene,exon,CDS	0	0	1	3	3	1	0.3534	1
3R	13232679	13238199	Ace	1	-	exon-exon	transcript,gene,exon,CDS	0	0	1	0	1	0	0.353415	1
4	1233129	1234799	Caps	1	+	exon-exon	five_prime_utr,transcript,gene,exon,CDS	2	1	4	2	0	3	0.353568	1
3R	13019342	13025044	CtBP	1	+	exon-exon	five_prime_utr,transcript,gene,exon,CDS	0	1	0	1	1	2	0.354657	1
2L	12516484	12517185	bun	1	-	exon-exon	transcript,gene,exon,CDS	2	1	2	1	1	2	0.354714	1
2R	10328858	10330074	CG42732	1	-	exon-exon	exon,gene,transcript,CDS	0	2	5	2	2	2	0.355434	1
2R	22340577	22345293	Liprin-gamma	1	-	exon-exon	five_prime_utr,transcript,gene,exon,CDS	6	6	6	8	7	10	0.356307	1
2R	6792316	6797412	Epac	1	-	exon-exon	five_prime_utr,transcript,gene,exon,CDS	3	0	1	2	4	0	0.357426	1
3R	23081349	23082165	CG13830	1	-	exon-exon	transcript,gene,exon,CDS	1	1	0	3	1	1	0.357461	1
2L	4303336	4308859	tutl	1	+	exon-exon	transcript,gene,exon,CDS	0	0	0	0	0	0	0.357894	1
3R	13757183	13757792	CG34383	1	+	exon-intron	three_prime_utr,gene,exon,transcript,CDS	16	15	18	17	11	19	0.359273	1
2R	8138938	8140149	Lpin	1	-	exon-exon	transcript,gene,exon,CDS	7	3	3	13	8	9	0.359528	1
X	9096766	9098413	CG7766	1	-	exon-exon	transcript,gene,exon,CDS	8	3	3	7	5	6	0.360296	1
2L	11833260	11835651	Pde1c	1	-	exon-exon	five_prime_utr,transcript,gene,exon,CDS	4	4	3	4	3	4	0.361112	1
2R	17521706	17521900	Patronin	1	-	exon-exon	transcript,gene,exon,CDS	0	0	0	0	0	0	0.36125	1
2R	19573988	19574326	sm	1	-	exon-exon	transcript,gene,exon,CDS	1	2	1	2	12	7	0.363223	1
3R	24590572	24591421	mld	1	+	exon-exon	five_prime_utr,exon,gene,transcript,CDS	6	7	2	6	4	6	0.364477	1
3R	26045469	26045827	gro	1	+	exon-exon	transcript,gene,exon,CDS	7	12	5	4	9	9	0.364577	1
2R	19346053	19349911	Rgk1	1	-	exon-exon	five_prime_utr,transcript,gene,exon,CDS	0	1	1	1	2	8	0.364808	1
4	882617	883641	unc-13	1	-	exon-exon	transcript,gene,exon,CDS	0	0	2	2	4	1	0.365853	1
2R	13444428	13445138	cnn	1	-	exon-exon	transcript,gene,exon,CDS	1	2	3	1	3	1	0.366838	1
4	85712	87166	pan	1	+	exon-exon	transcript,gene,exon,CDS	2	1	1	2	2	6	0.367053	1
3R	9445044	9446497	ps	1	+	exon-exon	exon,gene,transcript,CDS	12	1	12	10	7	12	0.368057	1
2R	18748051	18748941	Hs3st-A	1	+	exon-exon	transcript,gene,exon,CDS	0	0	0	0	0	0	0.36952	1
3R	23337896	23340527	pnt	1	-	exon-exon	five_prime_utr,transcript,gene,exon,CDS	6	5	4	5	3	6	0.369666	1
X	13081513	13083098	hep	1	-	exon-exon	three_prime_utr,gene,exon,transcript,CDS	11	19	16	22	21	25	0.372885	1
X	16744614	16745953	CG9634	1	-	exon-exon	five_prime_utr,transcript,gene,exon,CDS	8	12	16	16	9	16	0.373874	1
3R	19087405	19088300	cdi	1	-	exon-exon	five_prime_utr,transcript,gene,exon,CDS	0	4	6	5	3	4	0.374958	1
3L	10584816	10585539	A2bp1	1	+	exon-exon	transcript,gene,exon,CDS	4	0	0	0	0	3	0.375622	1
3L	5735726	5736094	sif	1	+	exon-exon	transcript,gene,exon,CDS	9	9	7	14	9	13	0.375654	1
X	15305829	15311216	gce	1	+	exon-exon	five_prime_utr,transcript,gene,exon,CDS	26	8	37	49	33	36	0.375881	1
2R	7982641	7985451	ACC	1	-	exon-exon	five_prime_utr,transcript,gene,exon,CDS	2	4	3	6	5	8	0.37684	1
3L	22221700	22223847	olf413	1	+	exon-exon	transcript,gene,exon,CDS	0	0	0	0	0	1	0.377344	1
X	21397019	21397072	lcs	1	-	exon-exon	exon,gene,transcript,CDS	0	0	1	1	1	2	0.378567	1
2R	12485269	12486310	Dh44-R2	1	+	exon-exon	transcript,gene,exon,CDS	2	1	1	0	0	0	0.378942	1
3R	10193860	10204316	Syn	1	+	exon-exon	five_prime_utr,transcript,gene,exon,CDS	0	0	0	1	1	3	0.381465	1
2L	19714889	19715953	Lar	1	+	exon-exon	transcript,gene,exon,CDS	12	2	3	6	7	7	0.381556	1
3R	5298202	5299573	mtd	1	-	exon-exon	five_prime_utr,transcript,gene,exon,CDS	3	7	5	6	6	8	0.381802	1
2R	9231748	9232732	hig	1	-	exon-exon	exon,gene,transcript,CDS	8	13	12	18	9	17	0.382127	1
3L	20852579	20856562	CG32432	1	-	exon-exon	transcript,gene,exon,CDS	0	0	0	0	1	0	0.382224	1
2R	20726045	20734450	dpr	1	+	exon-exon	transcript,gene,exon,CDS	0	0	0	1	0	1	0.383391	1
3L	22583003	22595910	CG14459	1	-	exon-exon	transcript,gene,exon,CDS	0	1	0	0	0	0	0.386697	1
X	13767787	13770142	rdgB	1	+	exon-exon	five_prime_utr,transcript,gene,exon,CDS	2	0	0	0	0	0	0.387105	1
4	1117851	1121622	Cals	1	-	exon-exon	five_prime_utr,transcript,gene,exon,CDS	2	1	0	0	3	4	0.388741	1
3R	24694957	24699426	slo	1	+	exon-exon	transcript,gene,exon,CDS	7	4	2	1	3	4	0.389036	1
3L	1283650	1288238	CG32333	1	+	exon-exon	five_prime_utr,transcript,gene,exon,CDS	1	0	0	1	0	1	0.390901	1
2R	6249412	6250852	Pld	1	+	exon-exon	five_prime_utr,transcript,gene,exon,CDS	3	3	5	2	3	11	0.391036	1
2L	5274019	5275780	Bsg25D	1	-	exon-exon	transcript,gene,exon,CDS	7	12	9	19	18	9	0.391763	1
3L	6738704	6739921	dikar	1	-	exon-exon	three_prime_utr,gene,exon,transcript,CDS	0	0	2	1	0	0	0.395556	1
3R	6822673	6822732	7SLRNA:CR32864	1	+	exon-exon	transcript,gene,exon	37	34	44	50	30	53	0.39632	1
3R	22728843	22730148	CG45049	1	+	exon-exon	five_prime_utr,transcript,gene,exon,three_prime_utr	2	0	0	1	0	1	0.397291	1
4	189998	191386	CG2316	1	-	exon-exon	five_prime_utr,transcript,gene,exon	0	0	1	2	1	1	0.398142	1
3L	13541489	13542218	bru-3	1	-	exon-exon	three_prime_utr,gene,exon,transcript,CDS	0	1	0	1	0	0	0.398913	1
3R	25705931	25709517	LpR2	1	-	exon-exon	transcript,gene,exon,CDS	0	2	3	0	1	0	0.400023	1
2R	24882631	24883612	NKAIN	1	+	exon-exon	five_prime_utr,transcript,gene,exon,CDS	1	1	1	5	2	0	0.400067	1
4	1070749	1070923	Rfabg	2	+	exon-exon	transcript,gene,exon,CDS	5	7	2	3	3	5	0.400125	1
4	822337	823618	Sox102F	1	-	intron-exon	five_prime_utr,exon,gene,transcript	1	1	0	0	1	1	0.400237	1
X	1683097	1684745	CG32809	1	-	exon-exon	transcript,gene,exon,CDS	1	1	3	4	3	1	0.401383	1
3R	28727525	28729049	htt	1	+	exon-exon	transcript,gene,exon,CDS	4	1	1	2	2	0	0.402733	1
3L	12379139	12379644	Ncc69	1	-	exon-exon	five_prime_utr,transcript,gene,exon,CDS	3	4	1	6	4	11	0.403369	1
2R	7947605	7948520	CG14764	1	-	exon-exon	transcript,gene,exon,CDS	3	7	7	8	4	5	0.404169	1
X	737169	741876	sdk	1	+	exon-exon	transcript,gene,exon,CDS	0	0	1	0	0	1	0.407829	1
2R	19158734	19159352	ena	1	+	exon-exon	exon,gene,transcript,CDS	4	0	1	4	2	0	0.409672	1
3R	31150394	31151970	Gycbeta100B	1	+	exon-exon	transcript,gene,exon,CDS	0	0	0	0	0	0	0.410339	1
X	10052174	10052260	Yp2	2	-	exon-exon	transcript,gene,exon,CDS	3	2	6	2	2	3	0.411403	1
2L	9154659	9156594	CG32982	1	+	exon-exon	transcript,gene,exon,CDS	0	0	1	1	0	0	0.411549	1
3R	5939364	5939938	CG34113	1	-	exon-exon	five_prime_utr,transcript,gene,exon,CDS	2	4	2	1	0	3	0.411774	1
3R	28075677	28078632	CG34362	1	+	exon-exon	transcript,gene,exon,CDS	0	1	1	1	0	0	0.411775	1
2L	2798486	2798836	Syt1	1	-	exon-exon	five_prime_utr,transcript,gene,exon	0	0	1	0	0	1	0.412306	1
3R	25574884	25584453	msi	1	+	exon-exon	five_prime_utr,transcript,gene,exon,CDS	2	1	4	2	0	3	0.412592	1
3L	20852579	20860426	CG32432	1	-	exon-exon	transcript,gene,exon,CDS	0	1	0	2	0	1	0.413115	1
3R	19415633	19416388	CG31221	1	+	exon-exon	five_prime_utr,exon,gene,transcript,CDS	0	0	0	0	0	0	0.413287	1
4	1072288	1073310	Rfabg	2	+	exon-exon	transcript,gene,exon,CDS	1	1	1	0	0	3	0.413815	1
2R	13988373	13989986	RN-tre	1	-	exon-exon	five_prime_utr,transcript,gene,exon,CDS	0	0	1	0	3	2	0.416297	1
3R	7603104	7605468	CG34127	1	-	exon-exon	five_prime_utr,transcript,gene,exon,CDS	0	0	0	0	2	2	0.41692	1
3R	8108232	8111301	puc	1	+	exon-exon	five_prime_utr,transcript,gene,exon,CDS	11	1	2	3	5	5	0.416984	1
3R	9354422	9355083	CG45050	1	+	exon-exon	five_prime_utr,exon,gene,transcript,CDS	5	2	7	5	9	9	0.417639	1
3R	24691460	24696126	slo	1	+	exon-exon	transcript,gene,exon,CDS	3	0	0	0	0	0	0.420294	1
2R	10613768	10614126	psq	1	+	exon-exon	transcript,gene,exon,CDS	3	2	1	5	2	7	0.420606	1
3R	3849503	3850235	CG41099	1	+	exon-exon	five_prime_utr,transcript,gene,exon,CDS	0	0	1	1	0	1	0.420817	1
3R	13243219	13244399	Ace	1	-	exon-exon	transcript,gene,exon,CDS	0	1	0	1	0	1	0.421165	1
3L	14777339	14777766	bmm	1	-	exon-exon	transcript,gene,exon,CDS	4	2	7	4	8	6	0.421669	1
3L	11085429	11085708	JIL-1	1	-	exon-exon	transcript,gene,exon,CDS	0	1	0	1	1	3	0.422127	1
X	17940720	17941160	Sh	1	-	exon-exon	three_prime_utr,gene,exon,transcript,CDS	0	0	0	0	0	0	0.422343	1
2R	20734170	20734450	dpr	1	+	exon-exon	transcript,gene,exon,CDS	0	0	0	0	0	0	0.422344	1
3R	15061459	15063342	dpr9	1	-	exon-exon	transcript,gene,exon,CDS	0	0	0	0	1	0	0.422942	1
X	6120235	6132313	Ca-alpha1T	1	-	exon-exon	transcript,gene,exon,CDS	0	0	0	0	0	0	0.422942	1
3L	2665911	2667058	Fife	1	-	exon-exon	transcript,gene,exon,CDS	4	4	3	4	5	4	0.423528	1
3R	26268374	26270088	CG6154	1	+	exon-exon	five_prime_utr,transcript,gene,exon,CDS	0	0	0	0	0	0	0.425538	1
2R	20595557	20598694	bl	1	+	exon-exon	five_prime_utr,transcript,gene,exon,CDS	11	5	14	12	9	10	0.425791	1
3R	26554357	26555651	scrib	1	+	exon-exon	transcript,gene,exon,CDS	14	15	15	25	15	16	0.425988	1
3R	31873834	31881871	heph	1	-	exon-exon	five_prime_utr,transcript,gene,exon,CDS	2	1	1	0	1	1	0.426504	1
X	11948628	11950157	cac	1	-	exon-exon	transcript,gene,exon,CDS	1	3	1	1	1	0	0.427024	1
X	17940720	17941157	Sh	1	-	exon-exon	three_prime_utr,gene,exon,transcript,CDS	0	0	0	0	0	0	0.427466	1
3R	24691460	24692316	slo	1	+	exon-exon	transcript,gene,exon,CDS	1	0	4	0	0	1	0.427712	1
4	382123	382408	Lin29	1	-	exon-exon	transcript,gene,exon,CDS	0	0	0	3	0	1	0.42847	1
2R	4378369	4379155	Gprk1	1	-	exon-exon	transcript,gene,exon,CDS	5	2	4	1	5	3	0.428642	1
X	12316764	12317405	Ten-a	1	+	exon-exon	transcript,gene,exon,CDS	3	5	1	3	1	4	0.429244	1
4	1247102	1255998	Caps	1	+	exon-exon	transcript,gene,exon,CDS	9	2	5	6	4	4	0.432111	1
4	823501	824448	Sox102F	1	-	exon-intron	transcript,gene,exon,CDS	0	1	0	0	2	0	0.432386	1
2L	9722761	9727256	Nckx30C	1	-	exon-exon	transcript,gene,exon,CDS	0	0	0	1	1	0	0.432826	1
X	12607698	12608865	Sec16	1	+	exon-exon	transcript,three_prime_utr,gene,exon,CDS	1	1	0	0	0	0	0.432836	1
X	13219748	13220146	mew	1	-	exon-exon	transcript,gene,exon,CDS	3	2	3	2	4	4	0.433704	1
3R	14344225	14345184	NK7.1	1	-	exon-exon	five_prime_utr,transcript,gene,exon,CDS	1	4	0	1	4	1	0.433871	1
2R	4350549	4351218	Gprk1	1	-	exon-exon	transcript,gene,exon,CDS	5	1	0	0	2	1	0.434712	1
3R	9079745	9081022	pum	1	-	exon-exon	transcript,gene,exon,CDS	0	2	1	6	2	0	0.436569	1
2R	3933011	3933463	uex	1	-	exon-exon	transcript,gene,exon,CDS	22	19	28	24	17	29	0.439785	1
2R	1113198	1113725	rl	1	+	exon-exon	transcript,gene,exon,CDS	7	9	7	2	4	10	0.443558	1
2L	8283409	8284220	Btk29A	1	-	exon-exon	five_prime_utr,transcript,gene,exon,CDS	12	14	15	15	12	18	0.443585	1
X	22457427	22458260	CG14619	1	+	exon-exon	five_prime_utr,transcript,gene,exon,CDS	12	6	11	15	15	11	0.444799	1
X	13584861	13586092	Tango13	1	+	exon-exon	exon,gene,transcript,CDS	5	7	12	6	4	5	0.445097	1
2L	21616182	21616573	CG2201	1	-	exon-exon	transcript,gene,exon,CDS	8	8	7	8	5	5	0.445531	1
3R	17492436	17494229	Dscam3	1	-	exon-exon	transcript,gene,exon,CDS	1	0	0	0	0	0	0.44554	1
X	22866051	22868001	CG42346	1	+	exon-exon	five_prime_utr,transcript,gene,exon,CDS	0	0	0	0	0	2	0.445541	1
2L	17737964	17739713	CadN	1	-	exon-exon	five_prime_utr,transcript,gene,exon,CDS	2	3	4	2	7	5	0.445804	1
2R	18469502	18470976	CG30116	1	-	exon-exon	transcript,gene,exon,CDS	0	1	0	1	0	1	0.446587	1
2R	13277444	13278170	Dh31-R	1	-	exon-exon	five_prime_utr,transcript,gene,exon,CDS	1	3	1	0	0	0	0.446814	1
2L	21716325	21717672	CG31619	1	+	exon-exon	transcript,gene,exon,CDS	6	8	8	11	5	5	0.448284	1
3L	23889105	23890206	CG40470	1	-	exon-exon	transcript,gene,exon,CDS	0	1	3	0	1	1	0.449927	1
4	1129435	1130586	CG11155	1	+	exon-exon	transcript,gene,exon,CDS	27	23	30	31	26	40	0.450367	1
4	1022242	1023680	PlexA	1	-	exon-exon	five_prime_utr,transcript,gene,exon,CDS	28	25	31	34	19	33	0.45172	1
4	992066	997883	toy	1	+	exon-exon	transcript,gene,exon,CDS	0	1	0	0	0	0	0.452116	1
2L	2793175	2798836	Syt1	1	-	exon-exon	five_prime_utr,exon,CDS,three_prime_utr,gene,transcript	1	2	0	1	2	1	0.453005	1
3R	11592367	11604283	Jupiter	1	-	exon-exon	five_prime_utr,transcript,gene,exon,CDS	0	1	1	1	2	0	0.453058	1
3L	15946908	15947579	Pka-C3	1	-	exon-exon	five_prime_utr,transcript,gene,exon,CDS	35	25	24	44	35	36	0.453337	1
3R	29382956	29383391	Ptp99A	1	+	exon-exon	five_prime_utr,transcript,gene,exon,CDS	0	0	0	0	0	0	0.454657	1
2R	22777023	22777314	CG42260	1	-	exon-exon	five_prime_utr,transcript,gene,exon,CDS	0	0	2	0	1	0	0.455138	1
X	21376120	21379709	slgA	1	+	exon-exon	five_prime_utr,exon,gene,transcript,CDS	1	0	0	0	0	0	0.455154	1
2R	8075473	8076448	lig	1	+	exon-exon	transcript,three_prime_utr,gene,exon,CDS	2	1	0	0	0	1	0.455803	1
3L	23934415	23935121	CG40470	1	-	exon-exon	transcript,gene,exon,CDS	0	1	2	1	3	2	0.456627	1
3R	8388584	8402875	CG45263	1	-	exon-exon	transcript,gene,exon,CDS	0	0	1	0	1	0	0.456782	1
3L	5734466	5736094	sif	1	+	exon-exon	transcript,gene,exon,CDS	5	2	1	3	8	6	0.456783	1
X	12475640	12475997	CG42258	1	+	exon-exon	five_prime_utr,transcript,gene,exon,CDS	24	8	7	11	7	15	0.457698	1
4	1247102	1265409	Caps	1	+	exon-exon	transcript,gene,exon,CDS	4	4	0	4	0	1	0.457788	1
3L	20074107	20076131	sNPF-R	1	-	exon-exon	five_prime_utr,exon,gene,transcript,three_prime_utr	1	0	2	5	2	3	0.457962	1
3L	21976295	21977630	CG7470	1	+	exon-exon	transcript,gene,exon,CDS	2	4	3	4	4	6	0.458884	1
3R	17239478	17239907	beat-IIb	1	-	exon-exon	exon,gene,transcript,CDS	1	1	0	0	0	1	0.458913	1
3R	27787331	27788372	CG34353	1	-	exon-exon	transcript,gene,exon,CDS	1	0	1	1	2	0	0.458913	1
3R	9232074	9234664	pum	1	-	exon-exon	five_prime_utr,transcript,gene,exon,CDS	0	2	5	1	1	1	0.459027	1
2R	1926295	1926863	CG17684	1	-	exon-exon	transcript,gene,exon,CDS	24	19	25	23	25	27	0.459522	1
3L	27146395	27147695	vtd	1	+	exon-exon	exon,gene,transcript,CDS	0	1	2	4	2	1	0.463741	1
2R	17528313	17529191	Patronin	1	-	exon-exon	transcript,gene,exon,CDS	10	4	9	6	8	5	0.471268	1
3L	16529627	16530656	CG43373	1	-	exon-exon	five_prime_utr,transcript,gene,exon,CDS	6	1	1	3	1	3	0.471487	1
3R	16298470	16299689	gish	1	+	exon-exon	transcript,gene,exon,CDS	3	1	2	0	2	3	0.471618	1
2L	21127850	21129082	Nhe2	1	+	exon-exon	transcript,gene,exon,CDS	3	0	0	2	1	1	0.474011	1
3R	23829957	23845462	CG34355	1	+	exon-exon	transcript,gene,exon,CDS	0	0	1	1	0	1	0.474189	1
3L	21976295	21978374	CG7470	1	+	exon-exon	transcript,gene,exon,CDS	0	2	2	3	4	1	0.474911	1
3L	23740161	23746544	CG17698	1	+	exon-exon	five_prime_utr,transcript,gene,exon,CDS	1	1	1	0	0	0	0.476471	1
3L	23873610	23874431	CG40470	1	-	exon-exon	transcript,gene,exon,CDS	6	9	5	6	4	4	0.478142	1
2R	7727942	7729708	CG18812	1	-	exon-exon	five_prime_utr,transcript,gene,exon,CDS	1	1	0	3	2	3	0.479126	1
X	11946495	11954281	cac	1	-	exon-exon	transcript,gene,exon,CDS	0	0	0	0	0	0	0.480821	1
2R	22338801	22345293	Liprin-gamma	1	-	exon-exon	five_prime_utr,transcript,gene,exon,CDS	9	8	13	26	20	21	0.482431	1
4	996512	997883	toy	1	+	exon-exon	exon,gene,transcript,CDS	1	0	0	0	0	1	0.483812	1
3L	8098346	8099536	Ect4	1	+	exon-exon	five_prime_utr,transcript,gene,exon,CDS	41	19	33	49	54	42	0.484411	1
3R	14204251	14204812	Dop1R1	1	-	exon-exon	transcript,gene,exon,CDS	0	1	0	1	0	0	0.48518	1
3R	24451895	24452633	nAChRalpha1	1	-	exon-exon	five_prime_utr,transcript,gene,exon	0	1	0	0	0	0	0.487001	1
3R	17878778	17887543	Rim	1	-	exon-exon	transcript,gene,exon,CDS	0	1	0	0	0	0	0.487001	1
2R	16254422	16255431	CngA	1	-	exon-exon	five_prime_utr,transcript,gene,exon,CDS	1	0	0	0	0	0	0.487001	1
3L	4659480	4660409	axo	1	-	exon-exon	transcript,gene,exon,CDS	1	2	1	2	2	0	0.488365	1
2R	17706354	17708045	CG6424	1	-	exon-exon	five_prime_utr,transcript,gene,exon,CDS	1	1	0	0	2	0	0.490617	1
3R	30067075	30068420	sima	1	+	exon-exon	transcript,gene,exon,CDS	20	11	16	12	17	16	0.491081	1
2L	20648198	20648248	Uhg3	1	+	exon-exon	transcript,gene,exon	0	1	2	3	1	0	0.491153	1
2L	22927438	22927765	lt	1	+	exon-exon	five_prime_utr,transcript,gene,exon,CDS	6	4	10	5	5	9	0.491153	1
3L	9747135	9750299	CG42268	1	-	exon-exon	transcript,gene,exon,CDS	0	0	0	2	0	1	0.491496	1
2L	10409974	10410051	RpS27A	1	+	exon-exon	transcript,gene,exon,CDS	0	1	0	3	0	0	0.492772	1
3R	23806626	23808029	CG33111	1	-	exon-exon	five_prime_utr,transcript,gene,exon,CDS	1	5	3	5	5	9	0.494017	1
2L	1741660	1743779	CG17646	1	+	exon-exon	five_prime_utr,exon,gene,transcript,CDS	13	13	7	14	10	14	0.494041	1
2R	10754909	10757544	CG33144	1	-	exon-exon	five_prime_utr,transcript,gene,exon,CDS	9	2	3	10	6	11	0.494361	1
4	390425	391544	Lin29	1	-	exon-exon	five_prime_utr,transcript,gene,exon,CDS	5	13	17	11	12	16	0.496182	1
3L	5429163	5433855	CG34391	1	+	exon-exon	five_prime_utr,transcript,gene,exon,CDS	0	0	0	0	0	1	0.4963	1
3L	16504322	16505230	CG43373	1	-	exon-exon	transcript,three_prime_utr,gene,exon,CDS	0	0	0	0	1	0	0.4963	1
2R	10331674	10332367	CG42732	1	-	exon-exon	transcript,gene,exon,CDS	0	0	0	0	0	0	0.4963	1
X	2379042	2381944	PsGEF	1	-	exon-exon	transcript,gene,exon,CDS	0	0	0	0	0	0	0.496301	1
2L	14911971	14914449	CG42313	1	-	exon-exon	transcript,gene,exon,CDS	0	0	0	0	0	1	0.496301	1
3L	9686365	9689448	CG6767	1	-	exon-exon	transcript,gene,exon,CDS	4	2	1	5	0	0	0.496422	1
2R	17901708	17903679	Elk	1	+	exon-exon	transcript,gene,exon,CDS	3	1	1	0	1	5	0.497431	1
2R	19025878	19027307	5-HT1B	1	-	exon-exon	transcript,gene,exon,CDS	0	0	0	1	1	0	0.497975	1
2L	18540629	18543715	Pde11	1	-	exon-exon	transcript,gene,exon,CDS	2	0	1	2	3	3	0.498269	1
X	11397825	11400832	dlg1	1	+	exon-exon	transcript,gene,exon,CDS	0	3	2	1	1	2	0.500329	1
3L	20168476	20169063	CG42674	1	-	exon-exon	five_prime_utr,transcript,gene,exon	2	1	1	4	4	6	0.501138	1
4	1074667	1074896	Rfabg	2	+	exon-exon	transcript,gene,exon,CDS	0	0	2	1	1	0	0.501272	1
3R	8619786	8622857	5-HT2B	1	+	exon-exon	transcript,gene,exon,CDS	0	0	1	1	0	1	0.501795	1
3R	27232473	27233681	CG31064	1	-	exon-exon	transcript,gene,exon,CDS	3	5	2	5	1	6	0.502017	1
2R	6792316	6792621	Epac	1	-	exon-exon	transcript,gene,exon,CDS	0	0	0	3	1	0	0.502211	1
2L	6203179	6203618	CG34380	1	+	exon-exon	transcript,gene,exon,CDS	0	0	1	0	0	1	0.502741	1
X	23030190	23030853	zyd	1	+	exon-exon	five_prime_utr,exon,gene,transcript,CDS	2	0	0	2	2	1	0.503011	1
3L	10573450	10576475	A2bp1	1	+	exon-exon	transcript,gene,exon,CDS	2	0	1	2	1	2	0.503857	1
2L	9227529	9235263	tai	1	+	intron-exon	exon,gene,transcript,CDS	2	3	0	1	1	2	0.506787	1
3R	19141412	19142273	Ppcs	1	-	exon-exon	three_prime_utr,gene,exon,transcript,CDS	3	4	1	5	3	7	0.509279	1
2L	334120	334257	Plc21C	1	+	exon-exon	transcript,gene,exon,CDS	6	4	8	9	10	10	0.509418	1
2L	21711081	21717672	CG31619	1	+	exon-exon	transcript,gene,exon,CDS	1	0	0	2	2	2	0.51037	1
2R	17527214	17529191	Patronin	1	-	exon-exon	transcript,gene,exon,CDS	5	4	0	1	5	8	0.51108	1
X	7660406	7661138	ct	1	+	exon-exon	transcript,gene,exon,CDS	0	1	0	3	2	4	0.512005	1
3R	24691460	24691933	slo	1	+	exon-exon	transcript,gene,exon,CDS	0	0	1	0	2	0	0.512242	1
2R	7119806	7120652	esn	1	+	exon-exon	transcript,gene,exon,CDS	0	0	1	0	0	2	0.512509	1
2R	22627806	22628557	CG33143	1	+	exon-exon	transcript,gene,exon,CDS	1	0	1	1	1	0	0.512509	1
X	8301779	8307300	nAChRalpha3	1	-	exon-exon	transcript,gene,exon,CDS	2	0	2	1	1	0	0.514164	1
2R	10325190	10325894	CG42732	1	-	exon-exon	transcript,gene,exon,CDS	0	0	1	1	0	1	0.514164	1
2R	10848453	10849260	CG30015	1	-	exon-exon	five_prime_utr,transcript,gene,exon,CDS	4	5	8	4	10	8	0.514281	1
X	289041	290596	CG13375	1	-	exon-exon	five_prime_utr,transcript,gene,exon,CDS	3	2	5	1	2	1	0.518182	1
3R	4104964	4110320	not_annotated	1	+	intergenic-intergenic	not_annotated	0	3	1	2	0	1	0.51854	1
4	1074514	1074636	Rfabg	1	+	exon-exon	transcript,gene,exon,CDS	0	0	1	0	0	1	0.518838	1
2L	21615103	21615676	CG2201	1	-	exon-exon	transcript,gene,exon,CDS	0	3	1	1	0	1	0.519096	1
X	7926649	7926856	CG10777	1	-	exon-exon	three_prime_utr,gene,exon,transcript	0	0	0	0	2	1	0.520293	1
2R	15456435	15456815	CG43729	1	+	exon-exon	transcript,gene,exon,CDS	0	0	0	3	2	0	0.523367	1
2R	5241896	5242582	Nipped-A	1	-	exon-exon	transcript,gene,exon,CDS	0	0	1	0	1	2	0.523447	1
4	1071736	1071797	Rfabg	1	+	exon-exon	transcript,gene,exon,CDS	0	0	0	0	0	0	0.524588	1
3R	30800038	30800963	wts	1	-	exon-exon	five_prime_utr,transcript,gene,exon,CDS	3	5	5	4	5	5	0.524677	1
3L	17539456	17539727	Nedd4	1	+	exon-exon	exon,gene,transcript,CDS	0	0	0	2	0	0	0.526458	1
X	5383063	5388377	SK	1	+	exon-exon	transcript,gene,exon,CDS	0	0	1	1	1	2	0.527815	1
2L	1690117	1690755	chinmo	1	+	exon-exon	five_prime_utr,transcript,gene,exon,CDS	1	3	0	1	0	1	0.527816	1
2L	22990754	22992125	cta	1	+	exon-exon	transcript,three_prime_utr,gene,exon,CDS	5	12	13	9	4	18	0.528129	1
2R	7848890	7851052	Dgk	1	-	exon-exon	transcript,gene,exon,CDS	0	0	0	0	0	0	0.528708	1
2R	9125551	9126213	CG18659	1	-	exon-exon	exon,three_prime_utr,gene,transcript,CDS	23	19	26	38	19	28	0.528999	1
3L	16148408	16148958	CG5151	1	-	exon-exon	five_prime_utr,transcript,gene,exon	21	13	23	16	10	21	0.529915	1
2R	4700389	4701261	Nipped-B	1	-	exon-exon	transcript,gene,exon,CDS	4	2	7	3	2	8	0.531336	1
3L	14763053	14765684	CG9384	1	+	exon-exon	five_prime_utr,transcript,gene,exon,CDS	3	1	1	2	0	0	0.532711	1
2R	10500551	10502462	lola	1	-	exon-exon	transcript,gene,exon,CDS,three_prime_utr	0	0	0	0	0	0	0.53273	1
X	9811788	9812156	CG32698	1	+	exon-exon	five_prime_utr,exon,gene,transcript,CDS	30	19	13	23	27	50	0.533327	1
2L	21710564	21711410	CG31619	1	+	exon-exon	transcript,gene,exon,CDS	1	5	0	8	3	3	0.533358	1
2R	15409566	15410542	CG43729	1	+	exon-exon	five_prime_utr,transcript,gene,exon	2	2	0	3	2	0	0.534781	1
2R	16424038	16424651	Sema-2b	1	+	exon-exon	transcript,gene,exon,CDS	16	12	15	19	10	13	0.53491	1
3R	30483893	30484752	PH4alphaEFB	1	+	exon-exon	transcript,gene,exon,CDS	1	1	0	0	1	0	0.535379	1
X	12607698	12609348	Sec16	1	+	exon-exon	transcript,three_prime_utr,gene,exon,CDS	4	2	2	2	2	6	0.535671	1
3L	310277	311285	fwd	1	-	exon-exon	five_prime_utr,transcript,gene,exon,CDS	0	0	2	0	1	0	0.536056	1
2R	23829968	23830634	CG5549	1	+	exon-exon	five_prime_utr,transcript,gene,exon,CDS	0	1	0	0	0	0	0.53632	1
2R	3918151	3919358	uex	1	-	exon-exon	transcript,gene,exon,CDS	17	21	24	17	7	18	0.538105	1
3R	8391287	8402875	CG45263	1	-	exon-exon	transcript,gene,exon,CDS	1	2	0	0	4	2	0.538167	1
X	12794095	12794584	Pde9	1	-	exon-exon	exon,gene,transcript,CDS	3	0	1	3	0	0	0.538591	1
2L	12240868	12241780	aret	1	+	exon-exon	five_prime_utr,transcript,gene,exon,CDS	1	3	3	1	1	3	0.539388	1
X	10060448	10061348	CG15312	1	-	exon-exon	transcript,gene,exon,CDS	3	3	0	2	1	5	0.540347	1
3R	13757183	13757783	CG34383	1	+	exon-exon	three_prime_utr,gene,exon,transcript,CDS	11	5	10	12	11	7	0.540764	1
2L	21688474	21704603	CG31619	1	+	exon-exon	five_prime_utr,transcript,gene,exon,CDS	0	0	1	0	0	1	0.540853	1
X	5711477	5711803	CG33080	1	-	exon-exon	five_prime_utr,exon,gene,transcript,CDS	8	3	5	3	5	5	0.541305	1
2R	11099532	11100114	luna	1	-	exon-exon	five_prime_utr,transcript,gene,exon,CDS	4	0	4	7	3	3	0.541428	1
2L	2870689	2871688	CG31694	1	-	exon-exon	transcript,gene,exon,CDS	5	2	2	1	5	1	0.541489	1
2R	4599269	4607320	p120ctn	1	+	exon-exon	transcript,gene,exon,CDS	0	0	0	0	0	1	0.541848	1
3R	4795737	4797697	not_annotated	2	+	intergenic-intergenic	not_annotated	0	0	0	0	0	0	0.541886	1
3L	4673173	4675947	axo	1	-	exon-exon	five_prime_utr,transcript,gene,exon,CDS	3	2	0	1	0	1	0.542307	1
3L	313024	314317	fwd	1	-	exon-exon	five_prime_utr,transcript,gene,exon,CDS	3	8	3	4	5	9	0.54277	1
3L	16651133	16651535	Baldspot	1	-	exon-exon	transcript,gene,exon,CDS	0	1	1	0	0	0	0.545846	1
X	4674367	4676572	rap	1	-	exon-exon	five_prime_utr,transcript,gene,exon,CDS	1	1	2	2	0	1	0.54724	1
3R	4093946	4095991	CG42402	1	+	exon-exon	transcript,gene,exon,CDS	3	3	3	3	5	4	0.548215	1
2R	10128581	10129029	gem	1	+	exon-exon	exon,gene,transcript,CDS	13	5	7	9	7	9	0.548692	1
3R	17327233	17332709	beat-IIa	1	-	exon-exon	transcript,gene,exon,CDS	1	1	2	0	0	2	0.548917	1
3R	25396712	25397562	Fur1	1	-	exon-exon	five_prime_utr,transcript,gene,exon,CDS	4	4	6	3	7	7	0.549167	1
2R	17275410	17276063	mbl	1	+	exon-exon	five_prime_utr,transcript,gene,exon,CDS	957	783	1224	1281	866	1041	0.550715	1
2R	1995173	1995906	CG17684	1	-	exon-exon	transcript,gene,exon,CDS	4	1	0	3	2	2	0.551957	1
3R	11044003	11045544	CG34114	1	+	exon-exon	transcript,gene,exon,CDS	1	0	0	1	0	0	0.552439	1
2R	15456435	15464686	CG43729	1	+	exon-exon	transcript,gene,exon,CDS	0	0	0	0	0	0	0.555616	1
X	6118118	6126857	Ca-alpha1T	1	-	exon-exon	transcript,gene,exon,CDS	0	0	0	0	0	0	0.557128	1
3L	5162456	5167059	shep	1	-	exon-exon	transcript,gene,exon,CDS,three_prime_utr	2	0	0	0	0	0	0.558086	1
2R	13725546	13726278	fas	1	+	exon-exon	exon,gene,transcript,CDS	3	4	0	1	3	6	0.558605	1
3R	26597647	26598712	scrib	1	+	exon-exon	transcript,gene,exon,CDS	5	0	1	3	2	1	0.560297	1
2R	6928509	6930370	mim	1	-	exon-exon	transcript,gene,exon,CDS	5	2	4	7	3	6	0.560841	1
3R	31171009	31171632	Gycbeta100B	1	+	exon-exon	transcript,three_prime_utr,gene,exon,CDS	0	0	0	0	0	1	0.561066	1
2R	10328783	10330074	CG42732	1	-	exon-exon	transcript,gene,exon,CDS	1	0	2	2	1	0	0.561151	1
3L	19970860	19972022	Ac76E	1	+	exon-exon	transcript,gene,exon,CDS	3	1	4	3	0	3	0.561632	1
2L	4295163	4295621	tutl	1	+	exon-exon	five_prime_utr,transcript,gene,exon,CDS	0	0	0	0	0	1	0.561839	1
4	1070792	1070957	Rfabg	1	+	exon-exon	transcript,gene,exon,CDS	0	0	0	0	0	0	0.562287	1
2L	3929307	3930035	fred	1	-	exon-exon	transcript,gene,exon,CDS	1	0	1	1	2	1	0.564621	1
X	5383063	5396600	SK	1	+	exon-exon	transcript,gene,exon,CDS	1	0	0	0	1	0	0.565005	1
X	893222	894305	CG43867	1	-	exon-exon	five_prime_utr,transcript,gene,exon,CDS	0	0	0	1	1	0	0.565815	1
3R	19218969	19219627	vib	1	-	exon-exon	transcript,gene,exon,CDS	6	1	3	4	3	5	0.566741	1
2R	2053024	2053618	CG17684	1	-	exon-exon	transcript,gene,exon,CDS	5	15	9	11	3	15	0.567671	1
3L	17721809	17723285	Ccn	1	+	exon-exon	transcript,gene,exon,CDS	6	5	9	12	1	11	0.567781	1
2R	24771725	24772795	Eps-15	1	-	exon-exon	transcript,gene,exon,CDS	41	33	25	34	30	42	0.568227	1
3L	8469410	8469691	Gug	1	+	exon-exon	transcript,gene,exon,CDS	17	9	17	22	19	20	0.568533	1
3R	19760265	19774704	GluClalpha	1	+	exon-exon	transcript,gene,exon,CDS	28	11	25	47	37	37	0.569763	1
3L	25961360	25969627	CG40178	1	-	exon-exon	exon,gene,transcript,CDS	3	0	5	1	4	3	0.571157	1
4	524331	526520	zfh2	1	+	exon-exon	transcript,gene,exon,CDS	2	3	2	3	0	4	0.571571	1
X	13520518	13521183	Neto	1	+	exon-exon	transcript,gene,exon,CDS	1	6	3	5	1	5	0.573432	1
X	15310378	15311216	gce	1	+	exon-exon	five_prime_utr,exon,gene,transcript,CDS	19	9	9	17	9	23	0.575618	1
3L	5360964	5361511	CG4769	1	+	exon-exon	transcript,gene,exon,CDS	0	0	0	0	1	0	0.575801	1
2L	15578883	15580850	kek3	1	+	exon-exon	five_prime_utr,transcript,gene,exon,CDS	1	0	0	0	1	1	0.57603	1
4	1066580	1066714	Rfabg	2	+	exon-exon	transcript,gene,exon,CDS	0	0	0	0	0	0	0.576401	1
X	12806898	12807228	Pde9	1	-	exon-exon	transcript,gene,exon,CDS	0	3	2	0	2	3	0.577174	1
2R	9049880	9051151	CG13743	1	-	exon-exon	transcript,gene,exon,CDS	2	1	2	2	3	2	0.5772	1
2L	8176573	8182049	Piezo	1	+	exon-exon	transcript,gene,exon,CDS	3	6	2	4	3	2	0.577885	1
3L	4578760	4588124	CG42540	1	+	exon-exon	transcript,gene,exon,CDS	0	0	1	1	0	0	0.578822	1
2R	9265490	9267976	Pkn	1	-	exon-exon	five_prime_utr,transcript,gene,exon,CDS	43	51	39	57	46	56	0.578835	1
3R	31154027	31158395	Gycbeta100B	1	+	exon-exon	transcript,gene,exon,CDS	0	1	1	1	1	1	0.579415	1
3L	15910501	15911652	sff	1	-	exon-exon	five_prime_utr,transcript,gene,exon,CDS	4	3	0	7	2	5	0.579434	1
X	16474447	16475750	para	1	-	exon-exon	three_prime_utr,gene,exon,transcript,CDS	2	4	4	1	6	5	0.579874	1
3R	22478080	22479765	Nrx-1	1	+	exon-exon	transcript,gene,exon,CDS	0	0	0	0	0	0	0.580579	1
4	474960	477102	Asator	1	-	exon-exon	transcript,gene,exon,CDS	2	3	2	2	2	2	0.581505	1
3L	3594651	3598621	Eip63E	1	+	exon-exon	transcript,gene,exon,CDS	1	1	1	1	1	1	0.581734	1
2L	21727006	21728235	CG31619	1	+	exon-exon	transcript,three_prime_utr,gene,exon,CDS	0	0	1	0	0	1	0.581795	1
2L	21710564	21713308	CG31619	1	+	exon-exon	transcript,gene,exon,CDS	1	0	0	2	0	1	0.582331	1
2L	22927438	22927903	lt	1	+	exon-intron	five_prime_utr,transcript,gene,exon,CDS	13	5	9	4	2	8	0.584715	1
3R	25744684	25746392	LpR1	1	-	exon-exon	transcript,gene,exon,CDS	0	0	0	0	0	0	0.585904	1
3R	25749027	25752191	LpR1	1	-	exon-exon	five_prime_utr,transcript,gene,exon,CDS	0	0	0	0	0	0	0.587876	1
3R	24687187	24692316	slo	1	+	exon-exon	transcript,gene,exon,CDS	27	13	18	19	16	23	0.58811	1
3L	9418344	9419271	CG3967	1	-	exon-exon	five_prime_utr,transcript,gene,exon,CDS	2	9	5	8	11	8	0.589141	1
3L	2540977	2541403	Spn	1	-	exon-exon	five_prime_utr,transcript,gene,exon	1	1	0	1	0	0	0.589435	1
3L	24725824	24726292	scro	1	+	exon-exon	five_prime_utr,transcript,gene,exon,CDS	4	4	4	9	2	2	0.589456	1
3L	16512965	16514449	CG43373	1	-	exon-exon	transcript,gene,exon,CDS	0	0	0	2	0	1	0.590048	1
3L	4670118	4675947	axo	1	-	exon-exon	five_prime_utr,transcript,gene,exon,CDS	2	3	1	3	3	1	0.591907	1
4	938332	939117	mGluR	1	+	exon-exon	five_prime_utr,transcript,gene,exon,CDS	6	4	3	8	4	5	0.592202	1
2R	17921142	17922023	Elk	1	+	exon-exon	transcript,gene,exon,CDS	0	0	0	0	0	1	0.592347	1
X	15937591	15938335	Stim	1	-	exon-exon	three_prime_utr,gene,exon,transcript,CDS	0	0	0	1	1	0	0.592585	1
3R	3468909	3469478	Parp	1	-	exon-exon	transcript,gene,exon,CDS	9	8	19	15	8	11	0.594496	1
2L	8283409	8298340	Btk29A	1	-	exon-exon	five_prime_utr,transcript,gene,exon,CDS	2	4	1	0	4	2	0.595214	1
3L	11674268	11675665	CG32085	1	-	exon-exon	five_prime_utr,transcript,gene,exon,CDS	1	0	1	4	5	1	0.595588	1
4	247131	247204	dpr7	2	-	exon-exon	three_prime_utr,gene,exon,transcript	0	0	0	0	0	0	0.597126	1
2L	21384455	21385397	nrv3	1	+	exon-exon	transcript,gene,exon,CDS	0	2	0	0	0	1	0.597138	1
2R	19482952	19484207	par-1	1	+	exon-exon	transcript,three_prime_utr,gene,exon,CDS	0	0	2	1	0	0	0.597393	1
2R	10989628	10991124	luna	1	-	exon-exon	exon,gene,transcript,CDS	1	2	1	2	7	4	0.597633	1
3R	20992241	20994423	Calx	1	+	exon-exon	five_prime_utr,transcript,gene,exon,CDS	0	0	1	1	0	0	0.598416	1
3R	4626973	4630521	5-HT2A	1	+	exon-exon	exon,gene,transcript,CDS	0	0	0	1	0	2	0.600847	1
3L	3310520	3310896	ZnT63C	1	+	exon-exon	five_prime_utr,transcript,gene,exon,CDS	4	3	3	4	3	2	0.600979	1
3L	2678538	2682561	Fife	1	-	exon-exon	transcript,gene,exon,CDS	1	0	0	0	0	1	0.604309	1
4	1004158	1004618	toy	1	+	exon-exon	transcript,gene,exon,CDS	0	0	1	1	0	0	0.60431	1
3L	6626931	6629005	GluRIA	1	+	exon-exon	transcript,gene,exon,CDS	1	0	0	0	0	1	0.60431	1
2R	7602432	7606244	CG1358	1	-	exon-exon	five_prime_utr,transcript,gene,exon,CDS	2	0	2	2	3	1	0.604518	1
2R	4029741	4030297	Haspin	1	+	exon-exon	transcript,gene,exon,CDS	5	7	6	9	3	8	0.604527	1
3L	25924296	25978150	CG40178	1	-	exon-exon	five_prime_utr,transcript,gene,exon,CDS	2	2	1	3	0	0	0.607768	1
3R	1861194	1861417	CG45784	1	+	exon-exon	transcript,gene,exon,CDS	1	3	2	0	0	3	0.607882	1
X	13373863	13374385	CG1640	1	+	exon-exon	five_prime_utr,transcript,gene,exon,CDS	1	2	5	3	1	4	0.608931	1
X	13575902	13577664	Tango13	1	+	exon-exon	five_prime_utr,transcript,gene,exon,CDS	5	1	5	1	4	5	0.609618	1
3R	29471651	29474848	Ptp99A	1	+	exon-exon	transcript,gene,exon,CDS	0	2	1	0	2	2	0.609648	1
2R	19628481	19629070	sm	1	-	exon-exon	five_prime_utr,transcript,gene,exon,CDS	6	4	4	7	6	3	0.611178	1
3R	7864261	7868372	CG17816	1	-	exon-exon	transcript,gene,exon,CDS	3	1	4	7	0	2	0.612996	1
X	7660406	7663554	ct	1	+	exon-exon	transcript,gene,exon,CDS	1	0	0	0	1	1	0.613872	1
2R	21510106	21512177	MESK2	1	+	exon-exon	five_prime_utr,transcript,gene,exon,CDS	0	0	0	0	2	1	0.616233	1
X	950364	950839	CG3690	1	-	exon-exon	exon,gene,transcript,CDS	1	0	2	2	0	1	0.616814	1
X	7232364	7233229	CG9650	1	+	exon-exon	five_prime_utr,transcript,gene,exon,CDS	0	0	1	0	1	0	0.617947	1
3R	7101137	7102097	Alh	1	-	exon-exon	transcript,gene,exon,CDS	1	0	0	1	2	1	0.619166	1
3L	23262708	23264364	nAChRalpha4	1	+	exon-exon	five_prime_utr,exon,gene,transcript,CDS	0	0	1	3	0	1	0.619167	1
X	18794960	18797469	bnb	1	-	exon-exon	five_prime_utr,three_prime_utr,gene,exon,transcript	0	1	1	3	1	2	0.619274	1
2R	5203752	5204278	Nipped-A	1	-	exon-exon	transcript,gene,exon,CDS	13	7	6	6	4	10	0.619793	1
3R	3523414	3523947	Parp	1	-	exon-exon	transcript,gene,exon,CDS	19	19	22	17	16	15	0.619874	1
2R	21165559	21165874	CG4266	1	-	exon-exon	transcript,gene,exon,CDS	11	11	7	17	7	14	0.621721	1
2R	5201446	5204278	Nipped-A	1	-	exon-exon	transcript,gene,exon,CDS	2	0	2	1	0	0	0.622471	1
2L	2323383	2327552	eys	1	+	exon-exon	five_prime_utr,transcript,gene,exon,CDS	0	0	0	1	1	1	0.623726	1
2L	9503593	9504813	CG33298	1	+	exon-exon	five_prime_utr,exon,gene,transcript,CDS	11	4	12	9	7	5	0.624787	1
X	16492447	16504298	para	1	-	exon-exon	three_prime_utr,gene,exon,transcript,CDS	0	0	0	0	0	0	0.625083	1
2R	6928509	6933441	mim	1	-	exon-exon	transcript,gene,exon,CDS	1	0	3	3	1	3	0.625239	1
3L	10568129	10568605	A2bp1	1	+	exon-exon	transcript,gene,exon,CDS	2	1	3	2	1	4	0.627415	1
2R	9667365	9667774	Mmp2	1	-	exon-exon	transcript,gene,exon,CDS	16	10	12	14	10	8	0.627921	1
2L	1851692	1852150	wry	1	+	exon-exon	transcript,gene,exon,CDS	0	0	0	0	0	0	0.62935	1
3L	25933196	25978150	CG40178	1	-	exon-exon	five_prime_utr,transcript,gene,exon,CDS	1	0	0	0	0	2	0.630994	1
2R	24623673	24624542	CG13594	1	-	exon-exon	transcript,gene,exon,CDS	0	0	0	0	0	0	0.63205	1
4	611285	613795	Eph	1	+	exon-exon	five_prime_utr,exon,gene,transcript,CDS	1	0	0	0	1	1	0.632224	1
3R	8619786	8620532	5-HT2B	1	+	exon-exon	transcript,gene,exon,CDS	0	0	0	0	0	0	0.63267	1
2R	803321	804121	not_annotated	1	-	intergenic-intergenic	not_annotated	5	1	10	3	4	3	0.635363	1
3L	505887	506356	klar	1	-	exon-exon	transcript,gene,exon,CDS	1	1	2	2	0	3	0.635471	1
X	9643657	9644367	l(1)G0232	1	-	exon-exon	five_prime_utr,transcript,gene,exon,CDS	2	2	1	1	3	3	0.636028	1
2L	22924982	22927765	lt	1	+	exon-exon	five_prime_utr,transcript,gene,exon,CDS	2	0	0	0	0	0	0.636212	1
3R	10372149	10373205	Rfx	1	-	exon-exon	five_prime_utr,transcript,gene,exon,CDS	1	1	2	6	3	9	0.636294	1
X	22493481	22494275	l(1)G0196	1	+	exon-exon	exon,gene,transcript,CDS	15	6	14	24	9	13	0.636789	1
2L	16034188	16034713	beat-Ic	1	+	exon-exon	transcript,gene,exon,CDS	1	1	0	0	0	1	0.637005	1
X	13750316	13752027	Pdcd4	1	-	exon-exon	five_prime_utr,exon,gene,transcript,CDS	6	3	2	3	9	6	0.637381	1
2R	642100	642363	CG45781	1	+	exon-exon	transcript,gene,exon,CDS	1	5	1	0	2	2	0.638056	1
2L	20334081	20336549	spir	1	+	exon-exon	transcript,gene,exon,CDS	2	0	0	1	2	1	0.638805	1
3L	5659429	5670875	sif	1	+	exon-intron	five_prime_utr,transcript,gene,exon	0	0	0	0	0	0	0.640071	1
3R	18009948	18010574	cpo	1	+	exon-exon	transcript,three_prime_utr,gene,exon,CDS	34	25	31	59	34	58	0.640459	1
3L	2509364	2510557	Spn	1	-	exon-exon	three_prime_utr,gene,exon,transcript,CDS	1	0	1	0	0	2	0.641039	1
3R	4795737	4797697	ctrip	1	-	exon-exon	transcript,gene,exon,CDS	8	2	8	7	8	12	0.641374	1
3L	4324922	4325410	Cip4	1	-	exon-exon	transcript,gene,exon,CDS	21	8	3	11	9	14	0.641915	1
2L	21124135	21125439	Nhe2	1	+	exon-exon	transcript,gene,exon,CDS	2	0	0	1	0	5	0.642393	1
3R	7959752	7961122	dsx	1	-	exon-exon	five_prime_utr,transcript,gene,exon,CDS	7	2	4	1	2	7	0.644826	1
2L	3678211	3678464	CG34340	1	+	exon-exon	transcript,gene,exon,CDS	1	0	0	3	0	0	0.645484	1
3R	14592282	14593215	stumps	1	+	exon-exon	transcript,gene,exon,CDS	8	5	2	6	6	10	0.646162	1
2R	7602432	7603519	CG1358	1	-	exon-exon	transcript,gene,exon,CDS	0	0	1	0	0	0	0.647931	1
2R	9124744	9126213	CG18659	1	-	exon-exon	exon,three_prime_utr,gene,transcript,CDS	2	1	0	1	5	1	0.647984	1
2R	22338801	22341595	Liprin-gamma	1	-	exon-exon	transcript,gene,exon,CDS	6	5	2	4	9	5	0.65049	1
3R	13232679	13233124	Ace	1	-	exon-exon	transcript,gene,exon,CDS	6	7	0	3	6	12	0.651888	1
3L	23262708	23278462	nAChRalpha4	1	+	exon-exon	five_prime_utr,exon,gene,transcript,CDS	0	0	0	1	1	0	0.652345	1
X	3692953	3693932	Mnt	1	+	exon-exon	five_prime_utr,transcript,gene,exon,CDS	5	5	6	8	6	5	0.652504	1
2R	19094040	19096509	5-HT1A	1	+	exon-exon	transcript,gene,exon,CDS	1	0	0	0	2	1	0.652811	1
3R	11535583	11536179	dpr4	1	-	exon-exon	transcript,gene,exon,CDS	0	2	1	1	0	1	0.654662	1
3L	9155026	9162974	Rdl	1	-	exon-exon	transcript,gene,exon,CDS	4	2	0	2	2	2	0.655496	1
3L	3722156	3723105	CG32264	1	-	exon-exon	transcript,gene,exon,CDS	5	5	3	8	4	6	0.656604	1
3R	19763598	19766647	GluClalpha	1	+	exon-exon	transcript,gene,exon,CDS	0	0	0	0	0	0	0.656822	1
4	1233129	1241897	Caps	1	+	exon-exon	five_prime_utr,transcript,gene,exon,CDS	0	0	0	0	0	0	0.65687	1
3R	31865132	31866436	heph	1	-	exon-exon	transcript,gene,exon,CDS	0	0	1	1	1	1	0.657292	1
2R	21998801	22000806	CG34370	1	-	exon-exon	transcript,gene,exon,CDS	0	0	0	0	1	0	0.657967	1
X	13276435	13282229	HDAC4	1	-	exon-exon	five_prime_utr,transcript,gene,exon,CDS	0	0	2	0	2	1	0.658799	1
3R	13019342	13021642	CtBP	1	+	exon-exon	five_prime_utr,transcript,gene,exon,CDS	2	2	1	5	1	3	0.661316	1
2R	21138226	21139232	Magi	1	-	exon-exon	five_prime_utr,transcript,gene,exon,CDS	9	4	1	4	9	4	0.661745	1
2R	9917938	9919062	Mef2	1	-	exon-exon	exon,gene,transcript,CDS	7	4	2	9	13	8	0.661789	1
3R	15954158	15955205	Sap47	1	+	exon-exon	exon,gene,transcript,CDS	2	3	1	2	2	3	0.662169	1
2L	4504777	4513761	dp	1	-	exon-exon	transcript,gene,exon,CDS	0	9	9	3	6	15	0.663351	1
2L	3094217	3098065	toc	1	-	exon-exon	transcript,gene,exon,CDS	2	2	0	1	2	2	0.663844	1
3R	20705961	20706386	Oamb	1	-	exon-exon	five_prime_utr,transcript,gene,exon	0	0	1	1	1	0	0.664302	1
4	639015	640736	CG9935	1	-	exon-exon	three_prime_utr,gene,exon,transcript,CDS	0	1	0	0	2	0	0.665533	1
3R	11023468	11034925	CG34114	1	+	exon-exon	transcript,gene,exon,CDS	0	0	0	0	1	0	0.667061	1
3R	7864261	7865761	CG17816	1	-	exon-exon	transcript,gene,exon,CDS	37	31	30	51	40	45	0.667923	1
3R	24677244	24691933	slo	1	+	exon-exon	transcript,gene,exon,CDS	2	1	0	1	0	3	0.667988	1
3L	2534711	2541403	Spn	1	-	exon-exon	five_prime_utr,transcript,gene,exon,CDS	5	3	3	10	4	2	0.668712	1
3R	20791745	20792555	Syp	1	+	exon-exon	five_prime_utr,transcript,gene,exon,CDS	3	4	6	3	6	2	0.66935	1
2L	1875012	1876591	CG31663	1	-	exon-exon	transcript,gene,exon,CDS	1	0	1	2	0	0	0.669418	1
2L	1741660	1742260	CG17646	1	+	exon-exon	five_prime_utr,exon,gene,transcript,CDS	38	21	34	33	29	36	0.67052	1
2R	10325190	10330074	CG42732	1	-	exon-exon	transcript,gene,exon,CDS	1	2	1	1	2	1	0.670605	1
2R	20597548	20598694	bl	1	+	exon-exon	transcript,gene,exon,CDS	0	0	0	0	1	1	0.670673	1
3R	17966473	17967828	cpo	1	+	exon-exon	five_prime_utr,transcript,gene,exon,CDS	3	3	1	3	4	4	0.670886	1
3L	4645560	4647024	axo	1	-	exon-exon	transcript,gene,exon,CDS	1	0	1	0	1	0	0.671253	1
4	302242	302526	Syt7	1	-	exon-exon	five_prime_utr,transcript,gene,exon,CDS	0	4	2	1	0	4	0.671331	1
3L	25924296	25961540	CG40178	1	-	exon-exon	transcript,gene,exon,CDS	0	0	1	0	0	3	0.67238	1
X	11395240	11400832	dlg1	1	+	exon-exon	exon,gene,transcript,CDS	14	3	11	7	14	11	0.673098	1
3R	4201843	4202797	CG12582	1	+	exon-exon	transcript,gene,exon,CDS	6	10	3	2	5	11	0.67643	1
3R	20213531	20228101	Nlg4	1	+	exon-exon	transcript,gene,exon,CDS	0	0	0	0	0	0	0.676561	1
4	382123	386984	Lin29	1	-	exon-exon	transcript,gene,exon,CDS	0	0	0	0	1	0	0.679113	1
2R	19325939	19349911	Rgk1	1	-	exon-exon	five_prime_utr,transcript,gene,exon,CDS	0	0	0	2	0	0	0.679713	1
X	22493481	22496861	l(1)G0196	1	+	exon-exon	exon,gene,transcript,CDS	1	2	1	2	2	0	0.680714	1
3R	21755607	21755728	CG31198	2	+	exon-exon	transcript,gene,exon,CDS	0	0	0	0	0	0	0.681032	1
3L	18887061	18887746	CG3961	1	-	exon-exon	five_prime_utr,transcript,gene,exon,CDS	33	27	25	24	26	32	0.681913	1
3R	26924634	26925261	sda	1	+	exon-exon	five_prime_utr,transcript,gene,exon,CDS	21	14	17	15	17	21	0.684373	1
3L	9157941	9162974	Rdl	1	-	exon-exon	exon,gene,transcript,CDS	0	6	0	2	1	1	0.685805	1
X	7926649	7926886	CG10777	1	-	exon-exon	three_prime_utr,gene,exon,transcript	0	0	0	0	0	0	0.686653	1
X	15819596	15820553	sd	1	+	exon-exon	five_prime_utr,transcript,gene,exon,CDS	6	2	2	4	6	1	0.689481	1
2R	9403707	9404458	wun	1	-	exon-exon	transcript,gene,exon,CDS	1	1	1	1	3	4	0.689806	1
3R	9432029	9432839	ps	1	+	exon-exon	five_prime_utr,exon,gene,transcript,CDS	12	8	33	43	15	24	0.690707	1
X	3721376	3721647	tlk	1	+	exon-exon	five_prime_utr,transcript,gene,exon,CDS	11	9	11	8	10	12	0.69138	1
3R	24694957	24696126	slo	1	+	exon-exon	transcript,gene,exon,CDS	0	0	1	1	0	0	0.692189	1
2R	5852946	5853801	dpr12	1	+	exon-exon	transcript,gene,exon,CDS	1	1	0	2	2	3	0.693543	1
2R	24012268	24013038	Unc-89	1	-	exon-exon	transcript,gene,exon,CDS	7	9	9	7	15	17	0.694563	1
2L	14743482	14743541	CG34166	1	+	exon-exon	transcript,gene,exon,CDS	0	0	0	0	1	0	0.694726	1
2R	23642239	23643272	retn	1	+	exon-exon	transcript,gene,exon,CDS	3	2	0	1	1	0	0.699106	1
X	20792355	20805983	shakB	1	-	exon-exon	five_prime_utr,transcript,gene,exon,CDS	0	0	0	2	1	1	0.699783	1
2R	22466478	22466947	CG10384	1	+	exon-exon	transcript,gene,exon,CDS	1	2	1	0	0	0	0.700433	1
X	6772227	6772894	COQ7	1	+	exon-exon	transcript,gene,exon,CDS	0	0	0	0	0	0	0.70176	1
3L	5162967	5167059	shep	1	-	exon-exon	transcript,gene,exon,CDS	1	0	3	0	1	3	0.70348	1
X	14793126	14796122	rut	1	-	exon-exon	transcript,gene,exon,CDS	0	0	0	0	0	0	0.703751	1
3R	27666427	27668068	unc80	1	+	exon-exon	transcript,gene,exon,CDS	0	0	0	0	0	0	0.703752	1
3R	19760265	19761034	GluClalpha	1	+	exon-exon	transcript,gene,exon,CDS	12	8	8	14	8	13	0.703788	1
X	16492447	16500569	para	1	-	exon-exon	three_prime_utr,gene,exon,transcript,CDS	0	1	0	2	2	4	0.704413	1
2R	10532039	10533968	lola	1	-	exon-exon	five_prime_utr,transcript,gene,exon,CDS	0	0	4	1	3	2	0.705568	1
2R	22460068	22466947	CG10384	1	+	exon-exon	five_prime_utr,transcript,gene,exon,CDS	1	1	1	2	0	1	0.70581	1
3L	13356757	13356846	Nplp2	1	+	exon-exon	exon,gene,transcript,CDS	1	0	0	0	0	0	0.708913	1
X	17643023	17644178	RhoGAPp190	1	-	exon-exon	transcript,gene,exon,CDS	0	0	0	0	0	0	0.709316	1
3R	16512964	16514176	CG42342	1	+	exon-exon	five_prime_utr,transcript,gene,exon,CDS	0	1	2	4	1	6	0.711109	1
3L	6035857	6036070	yip7	2	+	exon-exon	transcript,gene,exon,CDS	6	1	3	0	0	0	0.711801	1
2L	7209349	7209653	CG13784	1	-	exon-exon	transcript,gene,exon,CDS	36	22	25	13	22	24	0.711912	1
X	6483794	6485527	CG42340	1	-	exon-exon	five_prime_utr,transcript,gene,exon,CDS	0	0	4	1	1	0	0.713751	1
3L	13985121	13986168	CG17364	1	-	exon-exon	five_prime_utr,exon,gene,transcript,CDS	0	0	1	0	2	0	0.713752	1
X	18039085	18040383	Sh	1	-	exon-exon	five_prime_utr,transcript,gene,exon,CDS	21	28	37	64	26	35	0.715021	1
3R	7195616	7196393	lap	1	+	exon-exon	exon,gene,transcript,CDS	0	0	3	1	2	0	0.715475	1
2R	10294612	10296047	CAP	1	+	exon-exon	five_prime_utr,transcript,gene,exon,CDS	2	2	2	5	3	4	0.716486	1
4	1261952	1265409	Caps	1	+	exon-exon	transcript,gene,exon,CDS	0	0	1	0	0	0	0.718421	1
2R	4562845	4563081	Stlk	1	+	exon-exon	transcript,gene,exon,CDS	2	0	1	0	1	0	0.720792	1
2L	21680518	21680612	EF2	2	-	intron-intron	gene,transcript	4	3	4	1	6	1	0.721046	1
2L	2710499	2712136	CG31690	1	+	exon-exon	transcript,gene,exon,CDS	0	1	0	1	2	1	0.72157	1
2L	16322960	16323517	cact	1	-	exon-exon	transcript,gene,exon,CDS	15	10	13	18	19	19	0.721806	1
2L	12593625	12594670	nub	1	+	exon-exon	five_prime_utr,transcript,gene,exon,CDS	3	3	1	3	1	4	0.72406	1
3L	20854605	20855291	CG32432	1	-	exon-exon	transcript,gene,exon,CDS	0	0	0	0	1	1	0.724491	1
3R	9930364	9943894	Glut4EF	1	+	exon-exon	five_prime_utr,exon,CDS,three_prime_utr,gene,transcript	1	0	0	1	0	2	0.724546	1
2R	12762837	12763046	CG12374	2	+	exon-exon	exon,gene,transcript,CDS	2	1	1	0	0	0	0.724556	1
3R	8838392	8842839	pyd	1	-	exon-exon	transcript,gene,exon,CDS	9	7	6	13	6	11	0.725236	1
3R	5293630	5299573	mtd	1	-	exon-exon	five_prime_utr,transcript,gene,exon,CDS	0	0	0	0	0	1	0.725519	1
2R	15662924	15664434	fus	1	-	exon-exon	five_prime_utr,transcript,gene,exon,CDS	2	8	1	2	3	5	0.72824	1
4	1247102	1250883	Caps	1	+	exon-exon	transcript,gene,exon,CDS	5	7	6	6	7	5	0.728614	1
3L	10568129	10571246	A2bp1	1	+	exon-exon	transcript,gene,exon,CDS	2	0	0	1	1	0	0.72872	1
X	2672914	2673618	sgg	1	+	exon-exon	transcript,gene,exon,CDS	2	2	1	3	2	1	0.728843	1
2L	18064634	18065730	rdo	1	+	exon-exon	transcript,gene,exon,CDS	3	0	2	1	0	2	0.729217	1
3R	30915940	30916721	Ptx1	1	+	exon-exon	five_prime_utr,transcript,gene,exon,CDS	1	0	2	1	1	1	0.733015	1
X	13031715	13032916	rad	1	+	exon-exon	transcript,gene,exon,CDS	0	2	0	0	0	1	0.733144	1
3L	19110093	19112519	CG14082	1	-	exon-exon	five_prime_utr,transcript,gene,exon,CDS	0	0	3	0	1	0	0.733398	1
3L	9843232	9845439	RasGAP1	1	-	exon-exon	transcript,gene,exon,CDS	0	1	3	3	0	2	0.733865	1
2R	803321	803877	not_annotated	1	-	intergenic-intergenic	not_annotated	1	1	1	1	2	0	0.733956	1
3R	14341222	14345184	NK7.1	1	-	exon-exon	five_prime_utr,transcript,gene,exon,CDS	1	1	4	3	3	2	0.735876	1
3R	16550207	16556324	CG42342	1	+	exon-exon	exon,gene,transcript,CDS	0	0	0	1	2	0	0.737737	1
2R	2118977	2121538	CG17684	1	-	exon-intron	transcript,gene,exon,CDS	0	1	0	0	1	2	0.738619	1
X	15959803	15960912	mmd	1	-	intron-exon	exon,gene,transcript,CDS	0	0	0	0	0	0	0.73978	1
2L	13348768	13348857	CG16826	2	+	exon-exon	exon,three_prime_utr,gene,transcript,CDS	0	0	2	0	1	0	0.740135	1
3R	10193860	10196912	Syn	1	+	exon-exon	five_prime_utr,transcript,gene,exon,CDS	0	0	0	0	0	0	0.741169	1
2R	14563011	14565073	ttv	1	+	exon-exon	five_prime_utr,transcript,gene,exon,CDS	2	3	2	0	2	3	0.741608	1
3L	19171703	19172038	fz2	1	-	intron-intron	gene,transcript	1	1	1	3	6	0	0.74194	1
3L	9159610	9162974	Rdl	1	-	exon-exon	transcript,gene,exon,CDS	0	0	3	4	2	1	0.741987	1
3R	31881748	31881871	heph	1	-	exon-exon	five_prime_utr,transcript,gene,exon,CDS	0	0	0	1	0	0	0.74458	1
3R	10014990	10015926	Mical	1	-	exon-exon	transcript,gene,exon,CDS	1	3	7	8	2	9	0.745891	1
2R	6151830	6152550	EcR	1	-	exon-exon	five_prime_utr,transcript,gene,exon,CDS	1	5	2	1	5	3	0.747187	1
X	5383063	5394188	SK	1	+	exon-exon	transcript,gene,exon,CDS	0	0	0	0	1	0	0.747862	1
3L	14667259	14667741	dlp	1	+	exon-exon	transcript,gene,exon,CDS	1	0	0	0	0	0	0.747863	1
3R	4622509	4623624	5-HT2A	1	+	exon-exon	five_prime_utr,transcript,gene,exon,CDS	3	4	4	7	4	5	0.748236	1
2L	9405832	9406263	Shawl	1	-	exon-exon	five_prime_utr,transcript,gene,exon,CDS	0	0	0	0	0	2	0.748693	1
3R	19827654	19829042	bnl	1	-	exon-exon	five_prime_utr,transcript,gene,exon,CDS	9	6	7	11	6	10	0.748976	1
X	16486380	16504298	para	1	-	exon-exon	three_prime_utr,gene,exon,transcript,CDS	0	0	0	0	0	0	0.749443	1
3L	2563818	2564695	msn	1	-	exon-exon	transcript,gene,exon,CDS	2	1	1	2	2	1	0.749885	1
3R	3849499	3850235	CG41099	1	+	exon-exon	transcript,gene,exon,CDS	10	4	6	6	3	7	0.750378	1
2L	9233988	9235263	tai	1	+	exon-exon	transcript,gene,exon,CDS	10	8	10	6	16	10	0.750381	1
2R	17978788	17979540	dpr13	1	-	exon-exon	transcript,gene,exon,CDS	0	0	0	1	1	0	0.751474	1
3R	31150394	31150712	Gycbeta100B	1	+	exon-exon	transcript,gene,exon,CDS	8	4	2	10	4	5	0.752041	1
3R	23209342	23209883	cnc	1	-	exon-exon	transcript,gene,exon,CDS	13	10	16	16	4	16	0.752868	1
2L	20339245	20345259	spir	1	+	exon-exon	transcript,three_prime_utr,gene,exon,CDS	0	0	0	0	0	0	0.753035	1
3R	24691460	24699426	slo	1	+	exon-exon	transcript,gene,exon,CDS	2	1	2	1	1	0	0.753266	1
4	953513	955050	4E-T	1	-	exon-exon	transcript,gene,exon,CDS	14	7	4	10	9	8	0.753702	1
4	1072859	1073310	Rfabg	2	+	exon-exon	transcript,gene,exon,CDS	1	2	5	2	0	1	0.75429	1
2L	8654105	8656506	Sema-1a	1	+	exon-exon	transcript,gene,exon,CDS	1	1	1	0	1	0	0.754376	1
4	521473	526520	zfh2	1	+	exon-exon	five_prime_utr,transcript,gene,exon,CDS	7	1	6	6	1	8	0.756024	1
3R	24687187	24687905	slo	1	+	exon-exon	transcript,gene,exon,CDS	1	1	1	3	0	2	0.756481	1
3L	7179723	7183955	Dscam2	1	-	exon-exon	transcript,gene,exon,CDS	0	0	0	0	1	1	0.760517	1
3R	6566135	6566877	dpr11	1	-	exon-exon	five_prime_utr,transcript,gene,exon,CDS	2	2	3	4	4	1	0.760815	1
3L	3769078	3769406	CG32264	1	-	exon-exon	transcript,gene,exon,CDS	5	3	2	8	3	6	0.76127	1
3R	20211081	20213914	Nlg4	1	+	exon-exon	five_prime_utr,transcript,gene,exon,CDS	0	0	0	0	1	0	0.763301	1
2R	21921517	21930350	Fili	1	+	exon-exon	five_prime_utr,transcript,gene,exon,CDS	0	0	0	0	1	0	0.763302	1
2R	14150226	14151926	Rcd1	1	-	exon-exon	five_prime_utr,transcript,gene,exon,CDS	6	6	4	3	9	11	0.765488	1
4	75068	94615	pan	1	+	exon-exon	transcript,gene,exon,CDS	0	0	0	1	0	0	0.76565	1
2R	24894084	24894606	NaCP60E	1	+	exon-exon	five_prime_utr,transcript,gene,exon,CDS	2	0	0	1	1	2	0.766207	1
2R	13706435	13726278	fas	1	+	exon-exon	transcript,gene,exon,CDS	0	0	0	0	0	0	0.768857	1
X	6123389	6132313	Ca-alpha1T	1	-	exon-exon	transcript,gene,exon,CDS	0	0	0	1	0	1	0.769051	1
2R	5423750	5424239	laccase2	1	+	exon-exon	transcript,gene,exon,CDS	108	65	88	94	94	89	0.769824	1
4	992066	998705	toy	1	+	exon-exon	transcript,gene,exon,CDS	2	0	0	0	0	2	0.771303	1
3R	25889655	25890278	Lnk	1	+	exon-exon	five_prime_utr,exon,gene,transcript,CDS	3	1	2	3	3	3	0.772357	1
2R	17527214	17528105	Patronin	1	-	exon-exon	transcript,gene,exon,CDS	8	6	3	6	7	5	0.773338	1
4	94423	99475	pan	1	+	exon-exon	transcript,gene,exon,CDS	24	28	21	26	22	20	0.774712	1
3R	23311982	23313558	pnt	1	-	exon-exon	transcript,gene,exon,CDS	0	0	0	1	1	0	0.775342	1
2L	14196927	14197867	Dyrk2	1	-	exon-exon	five_prime_utr,transcript,gene,exon,CDS	1	2	1	2	0	3	0.7758	1
3L	8273176	8275667	Dscam4	1	+	exon-exon	transcript,gene,exon,CDS	1	0	0	0	0	0	0.776709	1
3R	24219600	24220563	twin	1	-	exon-exon	five_prime_utr,transcript,gene,exon,CDS	1	1	0	1	1	0	0.777151	1
X	10242810	10255590	Hk	1	-	exon-exon	five_prime_utr,transcript,gene,exon,CDS	0	0	0	1	1	0	0.778277	1
3L	8469410	8469682	Gug	1	+	exon-exon	transcript,gene,exon,CDS	14	9	12	25	12	9	0.778469	1
3R	9217987	9218763	pum	1	-	exon-exon	transcript,gene,exon,CDS	12	7	7	10	6	14	0.780167	1
3R	28078161	28078632	CG34362	1	+	exon-exon	transcript,gene,exon,CDS	0	0	0	1	0	0	0.780596	1
X	8022405	8024308	Tbh	1	+	exon-exon	transcript,gene,exon,CDS	0	0	0	0	1	1	0.780672	1
X	5383063	5383646	SK	1	+	exon-exon	transcript,gene,exon,CDS	2	0	0	1	0	0	0.781612	1
3L	24728297	24734187	scro	1	+	exon-exon	five_prime_utr,transcript,gene,exon,CDS	0	0	0	0	0	1	0.781916	1
2R	19349253	19349911	Rgk1	1	-	exon-exon	five_prime_utr,transcript,gene,exon	10	10	7	13	16	11	0.782296	1
3R	22955752	22957409	klg	1	+	exon-exon	transcript,gene,exon,CDS	0	0	0	1	0	0	0.783305	1
2R	19176248	19176743	CG10737	1	+	exon-exon	exon,gene,transcript,CDS	0	1	0	3	3	0	0.783306	1
2R	22262765	22263443	dve	1	+	exon-exon	transcript,gene,exon,CDS	0	2	2	1	0	0	0.783307	1
X	12607698	12608954	Sec16	1	+	exon-exon	transcript,three_prime_utr,gene,exon,CDS	0	0	0	1	0	0	0.783566	1
X	22495491	22503740	l(1)G0196	1	+	exon-exon	transcript,gene,exon,CDS	2	0	0	0	0	2	0.785278	1
2L	12536275	12537419	bun	1	-	exon-exon	transcript,gene,exon,CDS	1	1	5	5	6	3	0.785565	1
3L	25961360	25978150	CG40178	1	-	exon-exon	five_prime_utr,exon,gene,transcript,CDS	10	1	3	4	2	4	0.786348	1
2R	15269533	15271539	Trpm	1	-	exon-exon	transcript,gene,exon,CDS	0	0	0	0	0	0	0.787916	1
X	5761169	5762681	MAPk-Ak2	1	-	exon-exon	five_prime_utr,transcript,gene,exon,CDS	3	1	4	4	1	3	0.788185	1
X	21060492	21061557	bves	1	+	exon-exon	five_prime_utr,transcript,gene,exon,CDS	1	0	2	0	2	6	0.789263	1
2R	22555218	22556794	px	1	-	exon-exon	five_prime_utr,transcript,gene,exon,CDS	5	6	6	6	8	7	0.79039	1
3L	462181	462558	klar	1	-	exon-exon	five_prime_utr,transcript,gene,exon,CDS	0	1	2	2	1	4	0.79044	1
3L	14039048	14040594	Hsc70Cb	1	+	exon-exon	transcript,gene,exon,CDS	2	1	4	6	3	1	0.791464	1
3R	4379450	4379824	CG11739	1	+	exon-exon	five_prime_utr,transcript,gene,exon,CDS	2	0	3	3	3	1	0.793012	1
3L	980951	986044	Glut1	1	+	exon-exon	three_prime_utr,gene,exon,transcript,CDS	0	0	0	0	0	0	0.794246	1
3R	28839925	28840825	Apc	1	-	exon-exon	five_prime_utr,transcript,gene,exon,CDS	1	0	0	0	1	0	0.794464	1
3R	29640229	29642263	Dop1R2	1	-	exon-exon	five_prime_utr,transcript,gene,exon,CDS	3	0	0	0	0	1	0.794544	1
2R	2520579	2522730	MFS17	1	-	exon-exon	transcript,gene,exon,CDS,three_prime_utr	11	6	10	5	6	12	0.795399	1
3R	14427037	14433205	cv-c	1	-	exon-exon	five_prime_utr,transcript,gene,exon,CDS	1	4	0	0	1	4	0.796528	1
2L	4854398	4874169	pog	1	+	exon-exon	five_prime_utr,exon,CDS,three_prime_utr,gene,transcript	0	0	0	0	1	0	0.79673	1
X	13072228	13073088	rad	1	+	exon-exon	transcript,gene,exon,CDS	0	1	0	0	0	0	0.79673	1
X	11948628	11954281	cac	1	-	exon-exon	transcript,gene,exon,CDS	0	0	0	0	0	1	0.798736	1
3L	11668195	11675665	CG32085	1	-	exon-exon	five_prime_utr,transcript,gene,exon,CDS	0	1	0	2	1	3	0.798982	1
2L	4987907	4991262	CG34126	1	+	exon-exon	transcript,gene,exon,CDS	3	3	3	5	1	2	0.799257	1
X	17918328	17918971	CG6847	1	+	exon-exon	five_prime_utr,exon,gene,transcript,CDS	1	1	2	1	0	5	0.801588	1
3R	19560148	19562826	Dys	1	+	exon-exon	transcript,gene,exon,CDS	0	0	1	1	0	0	0.802034	1
3R	29471651	29473440	Ptp99A	1	+	exon-exon	transcript,gene,exon,CDS	0	0	0	0	0	1	0.802314	1
3L	9736928	9738278	CG42268	1	-	exon-exon	transcript,gene,exon,CDS	1	0	0	2	0	0	0.805138	1
X	14990320	14993766	eag	1	+	exon-exon	transcript,gene,exon,CDS	0	1	1	2	1	2	0.805388	1
2R	3938552	3938885	uex	1	-	exon-exon	transcript,gene,exon,CDS	276	223	285	215	141	170	0.805779	1
2R	17275410	17276063	not_annotated	2	-	intergenic-intergenic	not_annotated	0	0	0	0	0	1	0.806986	1
2R	15421527	15424405	CG43729	1	+	exon-exon	transcript,gene,exon,CDS	0	1	2	4	4	4	0.807741	1
3R	16293987	16298550	gish	1	+	exon-exon	transcript,gene,exon,CDS	0	1	1	0	1	0	0.808322	1
4	72321	72862	pan	1	+	exon-exon	five_prime_utr,exon,gene,transcript,CDS	10	2	3	8	2	4	0.808805	1
X	19321656	19324891	out	1	-	exon-intergenic	five_prime_utr,transcript,gene,exon,not_annotated	14	3	2	2	10	5	0.809304	1
X	8191812	8204303	sdt	1	+	exon-exon	five_prime_utr,transcript,gene,exon,CDS	1	0	0	0	1	1	0.80943	1
2L	19644268	19644635	Lar	1	+	exon-exon	transcript,gene,exon,CDS	0	1	0	0	1	1	0.811133	1
X	22493481	22503740	l(1)G0196	1	+	exon-exon	exon,gene,transcript,CDS	3	2	5	6	1	7	0.811446	1
3R	23614377	23615206	CG31145	1	-	exon-exon	transcript,gene,exon,CDS	1	0	0	0	0	1	0.813994	1
3R	6841235	6842214	Scr	1	-	exon-exon	five_prime_utr,transcript,gene,exon,CDS	4	0	3	5	4	3	0.8167	1
2R	12891467	12893051	vg	1	+	exon-exon	transcript,gene,exon,CDS	3	1	3	2	3	2	0.817398	1
X	16486341	16504298	para	1	-	exon-exon	three_prime_utr,gene,exon,transcript,CDS	0	0	0	0	0	0	0.818933	1
3R	16166536	16167265	CG6006	1	+	exon-exon	five_prime_utr,transcript,gene,exon,CDS	13	15	7	22	29	26	0.820032	1
4	1193560	1196477	PIP4K	1	-	exon-exon	five_prime_utr,exon,gene,transcript,CDS	8	14	9	10	10	19	0.82015	1
3L	17602675	17603383	Eip74EF	1	-	exon-exon	five_prime_utr,transcript,gene,exon	3	2	2	7	9	5	0.820992	1
3R	15954158	15957919	Sap47	1	+	exon-exon	exon,three_prime_utr,gene,transcript,CDS	0	1	0	2	3	0	0.821178	1
2R	19546012	19564512	sm	1	-	exon-exon	five_prime_utr,transcript,gene,exon,CDS	0	2	1	5	3	3	0.822197	1
X	3523634	3524031	CG32791	1	-	exon-exon	five_prime_utr,transcript,gene,exon,CDS	0	1	1	2	1	0	0.823341	1
3R	7662252	7667835	Nlg1	1	+	exon-exon	five_prime_utr,transcript,gene,exon,CDS	10	9	5	16	13	17	0.825035	1
2R	22994488	22996512	CG9896	1	-	exon-exon	five_prime_utr,three_prime_utr,gene,exon,transcript	0	1	0	1	2	0	0.825186	1
4	925083	926661	eIF4G	1	-	exon-exon	transcript,gene,exon,CDS	2	1	1	2	1	2	0.826215	1
3L	2610494	2612003	Pxn	1	-	exon-exon	transcript,gene,exon,CDS	0	0	1	1	0	0	0.827479	1
3R	24687187	24691933	slo	1	+	exon-exon	transcript,gene,exon,CDS	14	14	21	18	14	13	0.827833	1
2L	2808980	2810643	daw	1	+	exon-exon	five_prime_utr,transcript,gene,exon,CDS	11	7	14	6	2	11	0.82817	1
2R	13871294	13874459	shot	1	-	exon-exon	transcript,gene,exon,CDS	6	3	3	11	4	3	0.828569	1
X	15097456	15101172	Rab3-GEF	1	+	exon-exon	transcript,gene,exon,CDS	0	0	0	1	0	4	0.83076	1
3R	1187700	1191975	CG45784	1	+	intron-exon	exon,gene,transcript,CDS	4	0	2	2	0	1	0.830871	1
X	3244735	3246685	dnc	1	+	exon-exon	five_prime_utr,transcript,gene,exon,CDS	2	0	1	3	0	3	0.831744	1
3R	3626910	3626985	Alg-2	1	+	exon-exon	transcript,gene,exon,CDS	3	1	2	1	1	1	0.832281	1
3R	22953001	22953468	klg	1	+	exon-exon	transcript,gene,exon,CDS	7	9	5	10	6	6	0.832369	1
X	13264917	13270612	HDAC4	1	-	exon-exon	exon,three_prime_utr,gene,transcript,CDS	0	1	1	2	5	0	0.832677	1
2L	18062362	18063932	rdo	1	+	exon-exon	transcript,gene,exon,CDS	0	0	0	0	1	0	0.832695	1
2L	10923147	10925510	dpr2	1	-	exon-exon	transcript,gene,exon,CDS	0	0	0	0	0	0	0.832695	1
3R	20226345	20228101	Nlg4	1	+	exon-exon	transcript,gene,exon,CDS	0	0	0	0	0	1	0.832696	1
3L	8266347	8267073	Dscam4	1	+	exon-exon	transcript,gene,exon,CDS	0	0	0	0	0	0	0.832696	1
X	21376120	21376666	slgA	1	+	exon-exon	five_prime_utr,exon,gene,transcript,CDS	4	5	4	5	1	9	0.833629	1
2R	6032098	6032721	SCAP	1	-	exon-exon	transcript,gene,exon,CDS	3	3	6	6	11	6	0.834848	1
3L	8070952	8072493	Ect4	1	+	exon-exon	five_prime_utr,transcript,gene,exon,CDS	1	5	4	12	9	12	0.836361	1
X	11395240	11396103	dlg1	1	+	exon-exon	exon,gene,transcript,CDS	105	62	71	119	96	95	0.836868	1
3L	22183786	22184602	olf413	1	+	exon-exon	five_prime_utr,transcript,gene,exon,CDS	0	0	0	0	1	0	0.837612	1
3L	19371086	19374840	CG32206	1	-	exon-exon	transcript,gene,exon,CDS	1	0	0	0	1	0	0.838043	1
3L	14864837	14870860	CG17839	1	+	exon-exon	five_prime_utr,transcript,gene,exon,CDS	0	2	1	1	0	3	0.83923	1
3R	27972921	27974342	betaTub97EF	1	-	exon-exon	exon,gene,transcript,CDS	2	1	3	6	0	2	0.839554	1
X	8768056	8768942	Lim1	1	-	exon-exon	five_prime_utr,transcript,gene,exon,CDS	2	1	2	5	6	8	0.840215	1
2R	17145674	17145824	snoRNA:U3:54Ab	1	+	exon-exon	transcript,gene,exon	3	3	1	3	2	0	0.842221	1
4	473147	474768	Asator	1	-	exon-exon	three_prime_utr,gene,exon,transcript,CDS	29	23	32	38	29	30	0.843385	1
3R	31595434	31595520	RpL6	1	-	exon-exon	exon,gene,transcript,CDS	3	0	0	0	2	1	0.845405	1
2R	24913676	24914542	NaCP60E	1	+	exon-exon	transcript,three_prime_utr,gene,exon,CDS	0	0	0	0	0	0	0.845946	1
4	72321	87166	pan	1	+	exon-exon	five_prime_utr,exon,gene,transcript,CDS	18	12	14	16	11	21	0.846215	1
2R	15757698	15758634	CG30089	1	+	exon-exon	transcript,gene,exon,CDS	2	2	0	4	1	1	0.846805	1
X	1251172	1252096	Atf3	1	-	exon-exon	five_prime_utr,transcript,gene,exon,CDS	1	3	1	6	0	1	0.84825	1
3L	14547117	14547482	Gbs-70E	1	-	exon-exon	five_prime_utr,transcript,gene,exon,CDS	0	1	0	0	1	2	0.848816	1
3R	17331018	17332709	beat-IIa	1	-	exon-exon	transcript,gene,exon,CDS	2	1	0	1	3	2	0.849922	1
X	8204173	8210680	sdt	1	+	exon-exon	five_prime_utr,transcript,gene,exon,CDS	0	0	0	1	0	0	0.850555	1
2L	13689356	13690531	CG31814	1	-	exon-exon	transcript,gene,exon,CDS	0	0	1	0	0	0	0.850876	1
3R	23197287	23197976	cnc	1	-	exon-exon	five_prime_utr,transcript,gene,exon,CDS	11	8	14	11	15	13	0.85103	1
3L	17715967	17716185	Ccn	1	+	exon-exon	five_prime_utr,transcript,gene,exon,CDS	0	0	0	0	0	0	0.853627	1
2R	21994614	22000806	CG34370	1	-	exon-exon	transcript,gene,exon,CDS	0	0	0	0	0	0	0.854929	1
2R	13813800	13814786	stj	1	+	exon-exon	transcript,gene,exon,CDS	0	0	0	0	0	0	0.854929	1
3L	5659429	5673265	sif	1	+	exon-exon	five_prime_utr,transcript,gene,exon,CDS	1	0	1	1	1	0	0.85501	1
2L	2495374	2495888	oaf	1	+	exon-exon	transcript,gene,exon,CDS	1	0	0	2	1	0	0.856887	1
3L	12851309	12852277	not_annotated	2	-	intergenic-intergenic	not_annotated	0	0	0	0	0	0	0.857011	1
X	15183999	15187717	CG43737	1	+	exon-exon	transcript,three_prime_utr,gene,exon,CDS	0	0	0	0	0	0	0.857639	1
3L	7163752	7168289	Dscam2	1	-	exon-exon	transcript,gene,exon,CDS	0	0	0	1	1	0	0.85764	1
3R	1342196	1455091	CG45784	1	+	exon-exon	transcript,gene,exon,CDS	0	0	0	0	1	0	0.858014	1
2L	7040473	7041159	milt	1	+	exon-exon	five_prime_utr,transcript,gene,exon,CDS	2	3	5	4	4	2	0.85802	1
2R	7725689	7729708	CG18812	1	-	exon-exon	five_prime_utr,transcript,gene,exon,CDS	5	7	1	10	6	7	0.859654	1
2R	21363699	21366965	cv-2	1	-	exon-exon	five_prime_utr,transcript,gene,exon,CDS	2	3	2	8	1	3	0.859815	1
4	680440	681135	CG11360	1	+	exon-exon	five_prime_utr,transcript,gene,exon,CDS	1	0	2	1	0	2	0.860842	1
4	1233129	1233510	Caps	1	+	exon-exon	five_prime_utr,transcript,gene,exon,CDS	1	1	0	1	0	2	0.86173	1
3L	21914776	21915655	mub	1	+	exon-exon	transcript,gene,exon,CDS	3	1	3	3	4	3	0.862056	1
3R	31154027	31155067	Gycbeta100B	1	+	exon-exon	transcript,gene,exon,CDS	0	0	0	0	0	0	0.864972	1
X	11962230	11969214	cac	1	-	exon-exon	transcript,gene,exon,CDS	0	0	0	0	0	0	0.864972	1
2R	13336952	13337348	CR44206	1	-	exon-exon	transcript,gene,exon	1	0	0	1	0	0	0.866827	1
3L	17715967	17721888	Ccn	1	+	exon-exon	five_prime_utr,transcript,gene,exon,CDS	0	0	1	1	2	1	0.866843	1
3L	17715967	17738926	Ccn	1	+	exon-exon	five_prime_utr,transcript,gene,exon,CDS	0	0	0	0	0	1	0.867043	1
X	11224117	11226078	CG44422	1	-	exon-exon	three_prime_utr,gene,exon,transcript,CDS	0	0	0	1	0	0	0.867124	1
4	992066	1004618	toy	1	+	exon-exon	transcript,gene,exon,CDS	1	2	0	3	3	3	0.867897	1
3L	16715441	16716837	Dab	1	+	exon-exon	transcript,gene,exon,CDS	5	0	2	3	5	2	0.868996	1
2R	14563011	14563385	ttv	1	+	exon-exon	transcript,gene,exon,CDS	0	0	0	0	0	0	0.872101	1
3R	20963725	20964193	Atpalpha	1	+	exon-exon	five_prime_utr,transcript,gene,exon,CDS	2	1	4	3	3	2	0.872321	1
2R	13809275	13815648	stj	1	+	exon-exon	transcript,gene,exon,CDS	0	0	1	0	0	2	0.873016	1
X	13264917	13270642	HDAC4	1	-	exon-exon	exon,three_prime_utr,gene,transcript,CDS	0	3	1	5	0	4	0.873761	1
3L	23210852	23227547	nAChRalpha4	1	+	exon-exon	five_prime_utr,transcript,gene,exon,CDS	0	0	0	1	0	2	0.875808	1
2L	17809238	17810938	CadN2	1	-	exon-exon	transcript,gene,exon,CDS	0	0	0	2	1	0	0.876015	1
X	3522212	3524031	CG32791	1	-	exon-exon	five_prime_utr,transcript,gene,exon,CDS	0	0	0	1	0	0	0.876274	1
X	5351829	5353004	SK	1	+	exon-exon	transcript,start_codon,exon,CDS,gene	3	2	1	2	3	6	0.876365	1
3R	4093946	4094456	CG42402	1	+	exon-exon	transcript,gene,exon,CDS	0	0	0	0	2	0	0.876404	1
2R	10508329	10511004	lola	1	-	exon-exon	three_prime_utr,gene,exon,transcript,CDS	0	0	1	0	0	1	0.87722	1
3L	27420679	27421014	Dbp80	1	+	exon-exon	three_prime_utr,gene,exon,transcript,CDS	5	4	4	5	3	4	0.877363	1
3R	28333709	28334707	larp	1	-	exon-exon	five_prime_utr,transcript,gene,exon,CDS	3	11	3	6	4	10	0.877431	1
3R	18008865	18010574	cpo	1	+	exon-exon	transcript,three_prime_utr,gene,exon,CDS	10	16	4	13	15	15	0.878636	1
3R	24677244	24687297	slo	1	+	exon-exon	transcript,gene,exon,CDS	0	0	0	0	0	0	0.879604	1
3R	14523154	14525473	Pde6	1	-	exon-exon	transcript,gene,exon,CDS	0	1	0	1	0	1	0.880243	1
3L	11686070	11688338	Sug	1	+	exon-exon	transcript,gene,exon,CDS	4	1	9	0	2	0	0.880502	1
X	16769853	16771695	if	1	-	exon-exon	transcript,gene,exon,CDS	0	2	1	2	4	1	0.883388	1
X	21376120	21381063	slgA	1	+	exon-exon	five_prime_utr,exon,gene,transcript,CDS	5	4	0	2	2	8	0.88396	1
3R	23169896	23170480	Irk1	1	+	exon-exon	five_prime_utr,transcript,gene,exon,CDS	1	1	5	5	4	1	0.884209	1
3R	7862919	7865761	CG17816	1	-	exon-exon	transcript,gene,exon,CDS	0	1	0	3	0	0	0.888017	1
X	1225434	1226282	CG3638	1	-	exon-exon	transcript,gene,exon,CDS	4	2	7	5	3	4	0.888116	1
2R	7469360	7470882	Aldh-III	1	-	exon-exon	transcript,gene,exon,CDS	2	2	4	4	1	4	0.888236	1
X	9332454	9333622	CG34449	1	-	exon-exon	transcript,gene,exon,CDS	0	0	0	0	0	1	0.888454	1
3L	1718706	1720169	drpr	1	-	exon-exon	transcript,gene,exon,CDS	5	4	6	6	2	11	0.889495	1
3R	27667100	27668068	unc80	1	+	exon-exon	transcript,gene,exon,CDS	0	0	0	0	0	0	0.89014	1
4	1247102	1247238	Caps	1	+	exon-exon	transcript,gene,exon,CDS	0	0	0	0	0	0	0.890896	1
2L	16690902	16691192	grp	1	+	exon-exon	five_prime_utr,transcript,gene,exon,CDS	0	2	0	0	2	0	0.893826	1
3R	23622371	23627460	CG31145	1	-	exon-exon	five_prime_utr,transcript,gene,exon,CDS	3	4	5	4	7	2	0.894773	1
3R	31351268	31351821	CG34347	1	+	exon-exon	transcript,gene,exon,CDS	0	0	1	0	0	0	0.89483	1
X	13761102	13761171	Yp3	1	+	exon-exon	transcript,gene,exon,three_prime_utr	0	0	0	0	0	0	0.895224	1
3L	12212653	12215802	app	1	-	exon-exon	transcript,gene,exon,CDS	0	0	1	1	1	1	0.896138	1
4	823501	827924	Sox102F	1	-	exon-exon	five_prime_utr,transcript,gene,exon,CDS	2	0	4	3	2	0	0.897624	1
3R	20287949	20291086	cic	1	+	exon-exon	five_prime_utr,transcript,gene,exon,CDS	1	3	0	6	1	4	0.898569	1
X	12316764	12319427	Ten-a	1	+	exon-exon	transcript,gene,exon,CDS	0	1	0	0	0	2	0.898584	1
2L	6301154	6303850	Ddr	1	+	exon-exon	transcript,gene,exon,CDS	3	1	0	1	1	0	0.898739	1
3R	16077114	16077537	Mhcl	1	-	exon-exon	transcript,gene,exon,CDS	1	1	2	1	0	2	0.899028	1
3L	9653485	9653793	CNMaR	1	+	exon-exon	transcript,gene,exon,CDS	0	0	0	0	1	0	0.899097	1
3R	6822663	6822781	7SLRNA:CR32864	1	+	exon-exon	transcript,gene,exon	9	14	6	9	9	12	0.90164	1
X	21376120	21376861	slgA	1	+	exon-intron	five_prime_utr,exon,gene,transcript	0	0	0	0	0	0	0.902112	1
3L	135458	136335	Pdk1	1	+	exon-exon	five_prime_utr,transcript,gene,exon,CDS	51	39	42	48	52	60	0.903034	1
3L	14212194	14213203	nuf	1	+	exon-exon	five_prime_utr,transcript,gene,exon,CDS	0	1	0	1	1	1	0.903596	1
X	6630705	6631105	pigs	1	+	exon-exon	five_prime_utr,transcript,gene,exon,CDS	2	3	2	6	1	6	0.904823	1
3R	4467294	4468599	CG31523	1	-	exon-exon	five_prime_utr,transcript,gene,exon,CDS	1	0	2	0	2	2	0.905811	1
X	15371512	15372208	acj6	1	-	exon-exon	transcript,gene,exon,CDS	2	0	2	4	3	2	0.906035	1
2L	7227104	7231126	Ndae1	1	-	exon-exon	transcript,gene,exon,CDS	0	0	0	0	0	0	0.907484	1
2R	19574003	19574326	sm	1	-	exon-exon	transcript,gene,exon,CDS	14	16	16	34	23	25	0.907612	1
X	4478148	4478430	bi	1	+	exon-exon	transcript,gene,exon,CDS	5	3	4	4	4	3	0.908492	1
2R	16759252	16760714	unc-104	1	-	exon-exon	transcript,gene,exon,CDS	3	1	2	2	4	4	0.909988	1
3L	12219978	12221282	app	1	-	exon-exon	five_prime_utr,transcript,gene,exon,CDS	1	1	2	3	2	2	0.910452	1
3R	15071452	15072259	dpr9	1	-	exon-exon	five_prime_utr,transcript,gene,exon,CDS	0	0	0	0	0	0	0.910466	1
3L	10575319	10576475	A2bp1	1	+	exon-exon	transcript,gene,exon,CDS	0	0	0	2	0	0	0.911811	1
3L	3057430	3058124	CG32486	1	-	exon-exon	transcript,gene,exon,CDS	0	0	0	1	0	0	0.912536	1
2R	19407841	19408593	hts	1	-	exon-exon	transcript,gene,exon,CDS	1	1	5	0	4	5	0.91279	1
2L	11798665	11800322	crol	1	-	exon-exon	exon,gene,transcript,CDS	1	0	0	2	1	0	0.912896	1
X	3655581	3656817	AstA-R1	1	+	exon-exon	transcript,gene,exon,CDS	0	0	0	0	0	2	0.913864	1
2L	8664158	8665518	Sema-1a	1	+	exon-exon	transcript,three_prime_utr,gene,exon,CDS	0	0	0	1	1	0	0.913864	1
3R	21154890	21155387	SNF4Agamma	1	+	exon-exon	five_prime_utr,exon,gene,transcript,CDS	5	5	5	7	5	7	0.914331	1
2L	7655545	7656463	Slob	1	-	exon-exon	five_prime_utr,transcript,gene,exon,CDS	2	2	2	3	4	7	0.914829	1
2L	21688474	21701938	CG31619	1	+	exon-exon	five_prime_utr,transcript,gene,exon,CDS	0	0	0	1	0	0	0.915397	1
3R	19760265	19766647	GluClalpha	1	+	exon-exon	transcript,gene,exon,CDS	0	1	0	1	1	2	0.916008	1
4	822307	823618	Sox102F	1	-	intron-exon	five_prime_utr,exon,gene,transcript	3	0	2	2	0	0	0.91709	1
3R	21625165	21626850	E2f1	1	-	exon-exon	five_prime_utr,transcript,gene,exon,CDS	5	8	4	3	11	3	0.917678	1
X	12607698	12609326	Sec16	1	+	exon-exon	transcript,three_prime_utr,gene,exon,CDS	0	0	0	0	0	0	0.919615	1
3R	26701516	26703822	amon	1	-	exon-exon	transcript,gene,exon,CDS	0	0	0	0	0	1	0.920801	1
2R	13067132	13068236	Drl-2	1	-	exon-exon	transcript,gene,exon,CDS	0	0	0	0	1	0	0.921109	1
X	7022877	7033432	CG12541	1	-	exon-exon	three_prime_utr,gene,exon,transcript,CDS	1	0	0	1	0	0	0.921532	1
X	3519825	3522312	CG32791	1	-	exon-exon	exon,gene,transcript,CDS	1	0	0	0	1	0	0.921533	1
X	11970331	11973484	cac	1	-	exon-exon	transcript,gene,exon,CDS	0	1	0	1	0	0	0.921533	1
3L	21188787	21189972	CG42337	1	-	exon-exon	five_prime_utr,transcript,gene,exon,CDS	6	2	0	5	5	7	0.922341	1
X	11397825	11398822	dlg1	1	+	exon-exon	transcript,gene,exon,CDS	9	5	11	8	9	11	0.923601	1
3R	25564080	25600737	msi	1	+	exon-exon	transcript,gene,exon,CDS	0	0	0	0	0	1	0.924906	1
2R	5316269	5320615	sxc	1	+	exon-exon	exon,gene,transcript,CDS	34	34	28	27	25	29	0.925798	1
X	13085596	13087140	hep	1	-	exon-exon	transcript,gene,exon,CDS	5	8	7	4	10	12	0.926278	1
3R	22512741	22513258	Octbeta1R	1	+	exon-exon	exon,gene,transcript,CDS	0	2	0	0	0	0	0.928239	1
2R	19118119	19119483	5-HT1A	1	+	exon-exon	transcript,three_prime_utr,gene,exon,CDS	0	0	0	0	1	1	0.928239	1
3R	17695923	17696586	osa	1	-	exon-exon	transcript,gene,exon,CDS	0	0	0	0	0	0	0.928522	1
3R	31864597	31866436	heph	1	-	exon-exon	transcript,gene,exon,CDS	0	0	1	0	1	4	0.929022	1
X	15589625	15590953	CG9220	1	-	exon-exon	five_prime_utr,transcript,gene,exon,CDS	3	3	5	6	3	3	0.929869	1
2R	23722210	23722875	Sesn	1	+	exon-exon	five_prime_utr,transcript,gene,exon,CDS	2	6	4	4	7	11	0.929873	1
3L	1009322	1009739	trio	1	-	exon-exon	transcript,gene,exon,CDS	1	1	0	1	5	2	0.930259	1
2L	8915354	8916053	CG34398	1	+	exon-exon	five_prime_utr,transcript,gene,exon,CDS	12	5	7	12	18	15	0.931128	1
2L	951587	953510	CG4341	1	+	exon-exon	transcript,gene,exon,CDS	0	0	0	0	2	2	0.931256	1
X	2671121	2671822	sgg	1	+	exon-exon	transcript,gene,exon,CDS	3	3	8	8	3	4	0.932299	1
3R	29597241	29597473	alph	1	+	exon-exon	exon,three_prime_utr,gene,transcript,CDS	0	0	1	4	0	0	0.932702	1
2R	22344714	22346709	Liprin-gamma	1	-	exon-exon	five_prime_utr,transcript,gene,exon,CDS	0	1	3	3	1	3	0.934072	1
X	21431598	21432153	CG42343	1	-	exon-exon	transcript,gene,exon,CDS	4	2	0	4	4	1	0.935952	1
3L	19371086	19373583	CG32206	1	-	exon-exon	transcript,gene,exon,CDS	1	2	2	3	2	1	0.936421	1
2L	12407185	12409623	vir-1	1	-	exon-exon	transcript,gene,exon,CDS	3	6	2	2	1	5	0.936448	1
3L	17067137	17068058	Rbp6	1	-	exon-exon	three_prime_utr,gene,exon,transcript,CDS	0	1	1	0	1	1	0.936482	1
3R	27667109	27668068	unc80	1	+	exon-exon	transcript,gene,exon,CDS	0	0	0	1	0	1	0.9389	1
2R	17521832	17528852	Patronin	1	-	exon-exon	transcript,gene,exon,CDS	0	0	0	0	0	0	0.940349	1
2R	21019159	21020241	RIC-3	1	+	exon-exon	five_prime_utr,transcript,gene,exon,CDS	1	1	0	2	2	1	0.940774	1
2R	4560361	4563081	Stlk	1	+	exon-exon	exon,gene,transcript,CDS	1	2	2	2	0	1	0.942833	1
2L	1061234	1062213	S	1	-	exon-exon	five_prime_utr,transcript,gene,exon,CDS	0	3	2	3	4	7	0.945453	1
4	1264656	1265409	Caps	1	+	exon-exon	transcript,gene,exon,CDS	0	0	0	0	0	0	0.947868	1
4	281724	282738	Syt7	1	-	exon-exon	five_prime_utr,transcript,gene,exon,CDS	0	0	0	0	0	0	0.947869	1
2L	5850831	5853258	TrissinR	1	+	exon-exon	transcript,gene,exon,CDS	7	5	0	3	1	2	0.948459	1
3R	5312989	5314305	mtd	1	-	exon-exon	five_prime_utr,transcript,gene,exon,CDS	0	1	0	2	0	1	0.949603	1
3R	11539101	11540101	dpr4	1	-	exon-exon	five_prime_utr,transcript,gene,exon,CDS	0	0	0	0	1	0	0.951168	1
2L	16690902	16692124	grp	1	+	exon-exon	five_prime_utr,transcript,gene,exon,CDS	2	1	1	0	3	0	0.951676	1
3L	23325642	23326760	alpha-Cat	1	-	exon-exon	transcript,three_prime_utr,gene,exon,CDS	2	5	2	2	1	4	0.951766	1
X	15936799	15937031	Stim	1	-	exon-exon	transcript,three_prime_utr,gene,exon,CDS	13	17	12	9	20	17	0.951957	1
3R	14529177	14530230	Pde6	1	-	exon-exon	five_prime_utr,transcript,gene,exon,CDS	2	2	4	4	2	2	0.952796	1
2R	9614827	9615503	Mmp2	1	-	exon-exon	five_prime_utr,transcript,gene,exon,CDS	0	0	2	0	1	0	0.955747	1
3L	19371086	19372402	CG32206	1	-	exon-exon	transcript,gene,exon,CDS	0	0	0	1	0	0	0.957011	1
3R	21817101	21819123	CASK	1	-	exon-exon	transcript,gene,exon,CDS	0	0	0	0	1	0	0.957088	1
X	17720587	17721615	CG42684	1	+	exon-exon	exon,gene,transcript,CDS	8	4	14	13	7	8	0.959752	1
2R	8347501	8348294	pdm3	1	+	exon-exon	five_prime_utr,exon,gene,transcript,CDS	1	0	1	4	1	3	0.959831	1
3L	27331994	27332346	Dbp80	1	+	exon-exon	five_prime_utr,exon,gene,transcript,CDS	322	228	276	218	201	237	0.960457	1
X	11948628	11949254	cac	1	-	exon-exon	transcript,gene,exon,CDS	0	0	1	0	2	0	0.960506	1
3L	23210852	23216107	nAChRalpha4	1	+	exon-exon	five_prime_utr,transcript,gene,exon,CDS	0	1	0	0	1	1	0.960507	1
X	12285501	12287054	Ten-a	1	+	exon-exon	transcript,gene,exon,CDS	0	0	0	0	0	2	0.960936	1
2R	5716649	5717766	ap	1	-	exon-exon	five_prime_utr,transcript,gene,exon,CDS	15	12	14	8	12	11	0.963174	1
2R	21994614	21995109	CG34370	1	-	exon-exon	transcript,gene,exon,CDS	10	2	12	6	5	11	0.963906	1
3R	22173932	22174727	SKIP	1	+	exon-exon	five_prime_utr,transcript,gene,exon,CDS	3	1	1	3	2	4	0.96513	1
X	21211080	21211799	CG32521	1	-	exon-exon	five_prime_utr,transcript,gene,exon,CDS	8	5	13	8	8	9	0.965423	1
X	6128393	6130656	Ca-alpha1T	1	-	exon-exon	transcript,gene,exon,CDS	0	0	0	0	1	0	0.965563	1
2R	8674647	8676607	Acsl	1	+	exon-exon	five_prime_utr,transcript,gene,exon,CDS	18	8	12	16	12	12	0.968724	1
3R	4093946	4100015	CG42402	1	+	exon-exon	transcript,gene,exon,CDS	1	0	1	0	1	2	0.971615	1
3R	4282674	4284406	cpx	1	+	exon-exon	five_prime_utr,transcript,gene,exon,CDS	1	0	0	0	0	2	0.972019	1
2R	10754909	10759915	CG33144	1	-	exon-exon	five_prime_utr,transcript,gene,exon,CDS	5	5	7	7	3	11	0.972828	1
2R	1515890	1521559	Maf1	1	-	exon-exon	five_prime_utr,transcript,gene,exon,CDS	0	0	1	0	1	0	0.973031	1
X	21060495	21061557	bves	1	+	exon-exon	five_prime_utr,transcript,gene,exon,CDS	2	1	2	1	5	3	0.974479	1
2R	21510867	21512177	MESK2	1	+	exon-exon	five_prime_utr,transcript,gene,exon,CDS	0	1	3	4	1	1	0.975285	1
3R	26855573	26856297	Lerp	1	-	exon-exon	transcript,gene,exon,CDS	0	0	2	1	1	0	0.975376	1
3R	29862901	29862957	RpS8	2	+	exon-exon	transcript,gene,exon,CDS	0	0	0	0	0	0	0.9795	1
X	9836314	9836806	CG32698	1	+	exon-exon	transcript,gene,exon,CDS	0	0	0	0	0	0	0.980049	1
3L	9112634	9113487	bol	1	-	exon-exon	five_prime_utr,transcript,gene,exon,CDS	4	2	1	1	6	3	0.981826	1
3L	17539456	17539736	Nedd4	1	+	exon-exon	exon,gene,transcript,CDS	0	0	0	0	0	0	0.982627	1
X	21397019	21397090	lcs	1	-	exon-exon	exon,gene,transcript,CDS	0	1	0	1	0	0	0.982759	1
2L	20339245	20339693	spir	1	+	exon-exon	transcript,gene,exon,CDS	1	1	0	0	2	2	0.987659	1
2R	4695119	4695610	Nipped-B	1	-	exon-exon	transcript,gene,exon,CDS	1	1	1	0	1	1	0.987957	1
3R	19554818	19562826	Dys	1	+	exon-exon	transcript,gene,exon,CDS	0	1	0	0	0	2	0.987959	1
3R	14668866	14671803	Meltrin	1	-	exon-exon	transcript,gene,exon,CDS	2	0	3	6	4	4	0.989846	1
X	5398065	5398762	SK	1	+	exon-exon	transcript,gene,exon,CDS	8	5	6	8	6	10	0.992316	1
3R	15954158	15956307	Sap47	1	+	exon-exon	exon,gene,transcript,CDS	6	1	2	2	2	7	0.992367	1
2L	6699765	6700619	Tsp	1	-	exon-exon	transcript,gene,exon,CDS	7	5	5	4	9	16	0.994186	1
2L	5146993	5148882	Msp300	1	+	exon-exon	five_prime_utr,transcript,gene,exon,CDS	10	8	6	18	14	12	0.996402	1
dmel_mitochondrion_genome	2783	2861	mt:CoI	2	+	exon-exon	transcript,gene,exon,CDS	1	1	2	1	1	2	0.99901	1
3R	26661535	26663696	beat-VII	1	-	exon-exon	transcript,gene,exon,CDS	0	0	0	2	1	0	0.999824	1
X	18372031	18373455	CrebB	1	+	exon-exon	five_prime_utr,exon,gene,transcript,CDS	47	40	50	39	41	57	0.999846	1
2R	1866138	1867070	CG17684	1	-	exon-intron	three_prime_utr,gene,exon,transcript	0	0	0	0	0	0	0.999858	1
2R	23484061	23485393	CG43795	1	+	exon-exon	transcript,gene,exon,CDS	1	0	0	2	1	0	0.999867	1
3L	12347194	12348139	CrzR	1	-	exon-exon	five_prime_utr,transcript,gene,exon,CDS	2	0	1	2	1	0	0.999871	1
3L	24725824	24728508	scro	1	+	exon-exon	five_prime_utr,transcript,gene,exon,CDS	0	0	0	0	0	0	0.999903	1
2L	10923147	10923670	dpr2	1	-	exon-exon	transcript,gene,exon,CDS	0	0	0	0	0	0	0.999916	1
2R	21929402	21930350	Fili	1	+	exon-exon	five_prime_utr,transcript,gene,exon,CDS	0	0	0	0	3	0	0.999923	1
X	15099813	15101172	Rab3-GEF	1	+	exon-exon	transcript,gene,exon,CDS	0	1	1	3	3	1	0.999931	1
2L	17657063	17659614	CadN	1	-	exon-exon	transcript,gene,exon,CDS	0	1	1	0	2	0	1	1
2R	13067354	13068236	Drl-2	1	-	exon-exon	transcript,gene,exon,CDS	0	0	0	0	0	0	1	1
2R	19108752	19109148	5-HT1A	1	+	exon-exon	transcript,gene,exon,CDS	1	0	1	1	1	0	1	1
3R	12107139	12108082	dpr17	1	+	exon-exon	five_prime_utr,transcript,gene,exon,CDS	0	0	0	0	0	0	1	1
3R	22277637	22277972	SKIP	1	+	exon-exon	transcript,gene,exon,CDS	1	0	1	1	1	0	1	1
3R	29446926	29447196	Ptp99A	1	+	intron-intron	gene,transcript	0	0	0	0	0	0	1	1
X	6123389	6126857	Ca-alpha1T	1	-	exon-exon	transcript,gene,exon,CDS	1	0	0	0	0	1	1	1
X	8306645	8307300	nAChRalpha3	1	-	exon-exon	transcript,gene,exon,CDS	2	1	0	1	1	2	1	1
2L	2065611	2067160	dpr3	1	-	exon-exon	transcript,gene,exon,CDS	0	1	1	0	2	1
2L	3916781	3919794	fred	1	-	exon-exon	transcript,gene,exon,CDS	0	1	0	0	1	0
2L	9055020	9055412	CG31708	1	-	exon-exon	transcript,gene,exon,CDS	0	0	0	0	0	0
2L	9854597	9854878	nAChRalpha6	1	-	intron-intron	gene,transcript	0	1	1	1	1	3
2L	10126001	10137559	CG44153	1	-	exon-exon	five_prime_utr,transcript,gene,exon,CDS	0	0	0	0	0	0
2R	8033305	8034540	Optix	1	+	exon-exon	transcript,gene,exon,CDS	0	0	0	0	0	0
2R	9775739	9777206	CG1688	1	-	exon-exon	transcript,gene,exon,CDS	0	0	0	0	0	0
2R	19325939	19330711	Rgk1	1	-	exon-exon	transcript,gene,exon,CDS	0	0	0	0	2	1
2R	20922459	20923921	Rx	1	+	exon-exon	transcript,gene,exon,CDS	0	0	0	0	1	0
2R	20958260	20958845	hbn	1	-	exon-exon	transcript,gene,exon,CDS	0	0	0	0	0	0
2R	22757865	22759405	CG42260	1	-	exon-exon	transcript,gene,exon,CDS	1	0	0	1	0	1
3L	4987077	4988264	Con	1	-	exon-intron	five_prime_utr,transcript,gene,exon	1	0	0	1	1	0
3L	7276964	7279357	unc-13-4A	1	-	exon-exon	transcript,gene,exon,CDS	0	0	0	0	0	1
3L	8260322	8263119	Dscam4	1	+	exon-exon	transcript,gene,exon,CDS	0	0	0	0	0	0
3L	8277855	8279966	Dscam4	1	+	exon-exon	transcript,gene,exon,CDS	0	0	0	0	0	0
3L	9266315	9267167	GluRIB	1	+	exon-exon	transcript,gene,exon,CDS	0	0	0	0	0	2
3L	22546931	22547938	not_annotated	1	-	intergenic-intergenic	not_annotated	3	2	4	5	3	6
3L	25303603	25304278	CG45782	1	-	exon-exon	transcript,gene,exon,CDS	2	0	2	1	1	0
3L	25421161	25421783	CG45782	1	-	exon-exon	transcript,gene,exon,CDS	0	0	0	0	0	0
3L	25635935	25636450	CG45782	1	-	intron-intron	gene,transcript	0	0	0	0	0	0
3R	1342196	1467258	CG45784	1	+	exon-exon	transcript,gene,exon,CDS	0	0	2	0	0	0
3R	8365324	8366446	CG45263	1	-	exon-exon	transcript,gene,exon,CDS	0	0	0	0	0	0
3R	14859309	14860067	btsz	1	-	exon-exon	five_prime_utr,transcript,gene,exon,CDS	1	1	1	6	5	9
3R	20752346	20754261	CG42322	1	+	exon-exon	transcript,three_prime_utr,gene,exon,CDS	0	0	0	0	0	0
3R	25546161	25546505	msi	1	+	intron-intron	gene,transcript	1	0	1	0	0	1
3R	32010577	32011102	heph	1	-	intron-intron	gene,transcript	3	2	0	2	0	2
4	638966	640736	CG9935	1	-	intron-exon	exon,gene,transcript,CDS	0	1	0	0	0	0
4	710917	714512	ey	1	+	exon-exon	five_prime_utr,transcript,gene,exon,CDS	0	0	2	1	0	1
4	946295	947225	not_annotated	1	-	intergenic-intergenic	not_annotated	0	0	0	0	0	0
X	579071	608514	CG13366	1	-	intergenic-exon	transcript,gene,exon,CDS,not_annotated	2	0	0	0	0	0
X	8640360	8642867	oc	1	-	exon-exon	five_prime_utr,transcript,gene,exon,CDS	0	0	0	0	0	1
X	10257668	10259488	Hk	1	-	exon-exon	five_prime_utr,transcript,gene,exon	1	0	0	0	0	0
X	10420831	10424954	CG32683	1	-	exon-exon	transcript,gene,exon,CDS	0	0	0	0	0	0
X	10813249	10814093	Imp	1	-	exon-exon	five_prime_utr,transcript,gene,exon,CDS	1	0	0	1	1	1
X	15949520	15950385	mmd	1	-	exon-exon	exon,three_prime_utr,gene,transcript,CDS	0	0	1	0	0	0
X	17532851	17534656	CG43658	1	-	exon-exon	five_prime_utr,transcript,gene,exon,CDS	2	0	0	1	0	0
X	18713357	18713950	CCKLR-17D1	1	-	exon-exon	transcript,gene,exon,CDS	0	0	0	0	0	0
X	19533991	19534356	CG32532	1	-	exon-exon	exon,gene,transcript,CDS	0	0	0	0	0	0
X	20540705	20542044	RunxB	1	+	exon-exon	five_prime_utr,transcript,gene,exon,CDS	0	0	0	0	0	0

## Sheet: Brain Day 10
Chr	Start	End	Gene	JunctionType	Strand	Start-End Region	OverallRegion	S_037.F_LKci.L__wt_p._10.Brai.REP_1.READ_1.Chimeric.out.junction	S_038.F_LKci.L__wt_p._10.Brai.REP_2.READ_1.Chimeric.out.junction	S_039.F_LKci.L__wt_p._10.Brai.REP_3.READ_1.Chimeric.out.junction	S_043.F_LKci.L_dil_p._10.Brai.REP_1.READ_1.Chimeric.out.junction	S_044.F_LKci.L_dil_p._10.Brai.REP_2.READ_1.Chimeric.out.junction	S_045.F_LKci.L_dil_p._10.Brai.REP_3.READ_1.Chimeric.out.junction	p value	bonferroni
2L	334120	334257	Plc21C	1	+	exon-exon	transcript,gene,exon,CDS	12	13	21	28	62	38	0.000387059	0.462148
3R	12752418	12754790	beat-Vc	1	-	exon-exon	five_prime_utr,transcript,gene,exon,CDS	56	29	26	8	2	5	0.000503725	0.601448
3L	11686070	11688338	Sug	1	+	exon-exon	transcript,gene,exon,CDS	43	22	22	0	0	0	0.000802293	0.957938
4	72321	72862	pan	1	+	exon-exon	five_prime_utr,exon,gene,transcript,CDS	127	144	98	96	77	70	0.00144425	1
3L	6523030	6524096	sfl	1	+	exon-exon	five_prime_utr,transcript,gene,exon,CDS	20	8	15	81	58	72	0.00188006	1
3L	12379139	12379644	Ncc69	1	-	exon-exon	five_prime_utr,transcript,gene,exon,CDS	5	9	2	18	16	17	0.00247786	1
3L	9736928	9738278	CG42268	1	-	exon-exon	transcript,gene,exon,CDS	1	0	0	3	11	7	0.00277734	1
3L	9747135	9750299	CG42268	1	-	exon-exon	transcript,gene,exon,CDS	6	3	2	34	16	22	0.00332695	1
3L	4912672	4913956	Rh50	1	+	exon-exon	transcript,gene,exon,CDS	24	37	17	15	10	13	0.00371528	1
3L	17721809	17723285	Ccn	1	+	exon-exon	transcript,gene,exon,CDS	62	77	62	210	143	147	0.00469265	1
X	16474447	16475750	para	1	-	exon-exon	three_prime_utr,gene,exon,transcript,CDS	4	5	7	1	3	2	0.00516584	1
2R	23722210	23722875	Sesn	1	+	exon-exon	five_prime_utr,transcript,gene,exon,CDS	5	2	2	11	6	5	0.00559841	1
3L	12347194	12348139	CrzR	1	-	exon-exon	five_prime_utr,transcript,gene,exon,CDS	4	4	11	0	0	0	0.00581603	1
2L	21615103	21615676	CG2201	1	-	exon-exon	transcript,gene,exon,CDS	6	12	4	1	2	0	0.00631849	1
2R	18469502	18470976	CG30116	1	-	exon-exon	transcript,gene,exon,CDS	0	1	2	9	6	5	0.00648802	1
2L	8223825	8226606	Pvr	1	-	exon-exon	transcript,gene,exon,CDS	6	5	2	16	6	15	0.00677669	1
3R	31150394	31150712	Gycbeta100B	1	+	exon-exon	transcript,gene,exon,CDS	18	13	24	42	29	40	0.00720636	1
3R	20963725	20964193	Atpalpha	1	+	exon-exon	five_prime_utr,transcript,gene,exon,CDS	28	33	28	49	49	36	0.00783355	1
4	1264656	1265409	Caps	1	+	exon-exon	transcript,gene,exon,CDS	16	17	9	4	9	9	0.0081731	1
3L	7276964	7279357	unc-13-4A	1	-	exon-exon	transcript,gene,exon,CDS	3	5	2	8	22	21	0.00866828	1
2R	9265490	9267976	Pkn	1	-	exon-exon	five_prime_utr,transcript,gene,exon,CDS	166	182	150	252	177	169	0.00986752	1
3L	16512965	16514449	CG43373	1	-	exon-exon	transcript,gene,exon,CDS	8	5	7	20	22	18	0.0102329	1
2L	20339245	20339693	spir	1	+	exon-exon	transcript,gene,exon,CDS	3	0	3	9	9	3	0.0102932	1
3L	17715967	17721888	Ccn	1	+	exon-exon	five_prime_utr,transcript,gene,exon,CDS	5	4	12	5	2	5	0.0104397	1
3R	15954158	15955205	Sap47	1	+	exon-exon	exon,gene,transcript,CDS	12	10	9	24	29	26	0.0112149	1
3L	8469410	8469682	Gug	1	+	exon-exon	transcript,gene,exon,CDS	7	8	10	18	21	31	0.0114504	1
2R	10793844	10794484	CG33144	1	-	intron-exon	five_prime_utr,exon,gene,transcript	11	14	4	2	6	0	0.0115181	1
3L	8273176	8275667	Dscam4	1	+	exon-exon	transcript,gene,exon,CDS	9	3	6	14	14	22	0.0119308	1
4	450242	450509	CaMKI	1	+	exon-exon	five_prime_utr,transcript,gene,exon,CDS	104	122	108	116	97	88	0.013566	1
4	1248303	1248836	Caps	1	+	exon-exon	transcript,gene,exon,CDS	225	227	172	202	131	160	0.0137828	1
2L	22927438	22927903	lt	1	+	exon-intron	five_prime_utr,transcript,gene,exon,CDS	175	167	97	117	92	104	0.0139933	1
2L	1851692	1854308	wry	1	+	exon-exon	transcript,gene,exon,CDS	13	6	8	3	2	5	0.0140254	1
3L	11674268	11675741	CG32085	1	-	exon-intron	transcript,gene,exon,CDS	0	0	0	5	4	7	0.0161377	1
3L	14199945	14200807	nuf	1	+	exon-exon	five_prime_utr,transcript,gene,exon,CDS	16	7	7	2	0	2	0.0165327	1
3R	4795737	4797067	ctrip	1	-	exon-exon	transcript,gene,exon,CDS	2	5	2	11	9	8	0.0165697	1
X	16744614	16745953	CG9634	1	-	exon-exon	five_prime_utr,transcript,gene,exon,CDS	19	20	15	17	15	27	0.0165916	1
3R	5298202	5299573	mtd	1	-	exon-exon	five_prime_utr,transcript,gene,exon,CDS	52	41	52	33	36	17	0.0166618	1
2L	21716325	21717672	CG31619	1	+	exon-exon	transcript,gene,exon,CDS	123	138	127	172	137	163	0.0169185	1
3L	25961360	25969627	CG40178	1	-	exon-exon	exon,gene,transcript,CDS	20	12	15	26	28	26	0.0182041	1
4	382123	386984	Lin29	1	-	exon-exon	transcript,gene,exon,CDS	11	4	8	5	5	4	0.0188438	1
2R	21929402	21930350	Fili	1	+	exon-exon	five_prime_utr,transcript,gene,exon,CDS	17	15	22	9	14	11	0.0199405	1
3L	4673173	4675947	axo	1	-	exon-exon	five_prime_utr,transcript,gene,exon,CDS	15	13	12	6	4	8	0.0208374	1
3L	23262708	23278462	nAChRalpha4	1	+	exon-exon	five_prime_utr,exon,gene,transcript,CDS	3	0	4	15	12	10	0.0276928	1
3L	4674956	4675947	axo	1	-	exon-exon	five_prime_utr,transcript,gene,exon,CDS	12	12	12	27	21	20	0.02799	1
2R	5241896	5242582	Nipped-A	1	-	exon-exon	transcript,gene,exon,CDS	22	12	9	8	9	11	0.0283067	1
2R	17901708	17903679	Elk	1	+	exon-exon	transcript,gene,exon,CDS	112	150	108	95	94	93	0.0292817	1
3L	20100603	20101665	CG14186	1	-	exon-exon	transcript,gene,exon,CDS	22	14	18	17	11	13	0.0299133	1
3R	14859309	14860067	btsz	1	-	exon-exon	five_prime_utr,transcript,gene,exon,CDS	170	63	59	510	451	330	0.0300855	1
3R	31351268	31351821	CG34347	1	+	exon-exon	transcript,gene,exon,CDS	0	0	0	3	3	4	0.0304353	1
3R	6820197	6820256	7SLRNA:CR42652	1	-	exon-exon	transcript,gene,exon	2	4	5	9	10	6	0.0305163	1
X	19321656	19324891	out	1	-	exon-intergenic	five_prime_utr,transcript,gene,exon,not_annotated	4	13	2	2	1	0	0.0306273	1
3L	21188787	21189972	CG42337	1	-	exon-exon	five_prime_utr,transcript,gene,exon,CDS	19	13	15	40	30	21	0.0319874	1
3L	4987077	4988264	Con	1	-	exon-intron	five_prime_utr,transcript,gene,exon	24	31	21	12	13	20	0.0339777	1
3R	31154027	31155067	Gycbeta100B	1	+	exon-exon	transcript,gene,exon,CDS	9	6	9	1	7	7	0.0353221	1
3L	14199945	14201666	nuf	1	+	exon-exon	five_prime_utr,transcript,gene,exon,CDS	28	25	24	17	0	11	0.0358794	1
3R	27666427	27668068	unc80	1	+	exon-exon	transcript,gene,exon,CDS	10	13	6	6	4	0	0.0360103	1
2R	19628481	19629070	sm	1	-	exon-exon	five_prime_utr,transcript,gene,exon,CDS	9	8	11	6	9	4	0.0380136	1
2L	21059341	21060037	CG9265	1	-	exon-exon	transcript,gene,exon,CDS	13	16	11	10	4	10	0.0383451	1
X	17918328	17918971	CG6847	1	+	exon-exon	five_prime_utr,exon,gene,transcript,CDS	7	3	6	13	8	8	0.0391365	1
2R	15421527	15424405	CG43729	1	+	exon-exon	transcript,gene,exon,CDS	3	0	4	0	0	1	0.039288	1
3R	28727525	28729049	htt	1	+	exon-exon	transcript,gene,exon,CDS	1	0	2	7	3	7	0.0395653	1
2L	7040473	7041159	milt	1	+	exon-exon	five_prime_utr,transcript,gene,exon,CDS	13	12	17	9	10	5	0.0412015	1
3R	20287949	20291086	cic	1	+	exon-exon	five_prime_utr,transcript,gene,exon,CDS	6	3	7	0	3	3	0.0419475	1
2R	7602432	7606244	CG1358	1	-	exon-exon	five_prime_utr,transcript,gene,exon,CDS	41	52	39	40	29	29	0.042029	1
2R	22344714	22346709	Liprin-gamma	1	-	exon-exon	five_prime_utr,transcript,gene,exon,CDS	7	12	6	10	22	19	0.0421475	1
3L	25933196	25961540	CG40178	1	-	exon-exon	transcript,gene,exon,CDS	39	30	17	22	14	22	0.0428447	1
3L	11668195	11675665	CG32085	1	-	exon-exon	five_prime_utr,transcript,gene,exon,CDS	7	0	1	21	10	12	0.0429802	1
X	21060495	21061557	bves	1	+	exon-exon	five_prime_utr,transcript,gene,exon,CDS	5	8	9	5	8	4	0.0442835	1
3R	30571809	30573072	tmod	1	+	exon-exon	transcript,gene,exon,CDS	5	5	8	2	1	5	0.0443862	1
3L	16959099	16959884	Nc73EF	1	+	exon-exon	five_prime_utr,exon,gene,transcript,CDS	5	6	4	13	4	11	0.0444536	1
3R	9930364	9943894	Glut4EF	1	+	exon-exon	five_prime_utr,exon,CDS,three_prime_utr,gene,transcript	4	6	5	3	5	3	0.0445267	1
3L	7932301	7933234	syd	1	-	exon-exon	transcript,gene,exon,CDS	6	3	1	0	1	1	0.0453962	1
3L	10003584	10004101	dpr6	1	+	exon-exon	five_prime_utr,exon,gene,transcript,CDS	30	32	18	9	2	5	0.0467438	1
3L	20852579	20860426	CG32432	1	-	exon-exon	transcript,gene,exon,CDS	7	7	5	4	3	6	0.0468925	1
3R	30479119	30479780	PH4alphaEFB	1	+	exon-exon	transcript,gene,exon,CDS	7	3	1	8	5	8	0.0476236	1
2R	3933011	3933463	uex	1	-	exon-exon	transcript,gene,exon,CDS	53	36	25	23	9	32	0.0479904	1
2L	7234527	7234997	Ndae1	1	-	exon-exon	transcript,gene,exon,CDS	5	5	6	11	7	14	0.049265	1
X	8531525	8532464	Nrg	1	+	exon-exon	five_prime_utr,transcript,gene,exon,CDS	62	38	28	65	61	58	0.0493786	1
3R	29471651	29473440	Ptp99A	1	+	exon-exon	transcript,gene,exon,CDS	10	18	6	4	2	6	0.0497905	1
2R	2493959	2495023	MFS17	1	-	intergenic-exon	not_annotated,exon,CDS,three_prime_utr,gene,transcript	5	4	0	9	12	8	0.0498977	1
2L	1851692	1852150	wry	1	+	exon-exon	transcript,gene,exon,CDS	7	5	3	3	2	0	0.0508361	1
X	20792355	20805983	shakB	1	-	exon-exon	five_prime_utr,transcript,gene,exon,CDS	9	15	6	28	24	17	0.0508579	1
3L	27292882	27293271	Dbp80	1	+	exon-exon	transcript,gene,exon,CDS	204	206	92	124	155	139	0.0510573	1
X	6630705	6631105	pigs	1	+	exon-exon	five_prime_utr,transcript,gene,exon,CDS	12	10	11	8	5	4	0.0515596	1
X	3522212	3524031	CG32791	1	-	exon-exon	five_prime_utr,transcript,gene,exon,CDS	2	4	1	10	9	2	0.0524388	1
3R	24677244	24687297	slo	1	+	exon-exon	transcript,gene,exon,CDS	0	2	0	3	7	3	0.0528893	1
2L	9905875	9906443	CG13124	1	-	exon-exon	five_prime_utr,transcript,gene,exon,CDS	10	15	4	7	3	2	0.0532543	1
3R	14592282	14593215	stumps	1	+	exon-exon	transcript,gene,exon,CDS	23	23	12	37	27	28	0.05362	1
2R	21510106	21512177	MESK2	1	+	exon-exon	five_prime_utr,transcript,gene,exon,CDS	8	4	1	2	2	2	0.0549466	1
3R	15284613	15285354	Tm1	1	+	exon-exon	five_prime_utr,transcript,gene,exon,CDS	0	0	0	1	0	1	0.0569095	1
3R	15295113	15295544	Tm1	1	+	exon-exon	transcript,gene,exon,CDS	15	11	14	24	17	15	0.0597138	1
X	22457427	22458260	CG14619	1	+	exon-exon	five_prime_utr,transcript,gene,exon,CDS	30	37	23	31	21	22	0.0608584	1
X	13373863	13374385	CG1640	1	+	exon-exon	five_prime_utr,transcript,gene,exon,CDS	1	2	0	2	6	4	0.0612265	1
2R	803321	803877	not_annotated	1	-	intergenic-intergenic	not_annotated	8	5	3	3	4	2	0.0625158	1
3R	8838392	8842839	pyd	1	-	exon-exon	transcript,gene,exon,CDS	4	11	10	17	14	9	0.0643902	1
2L	4843540	4844772	mxt	1	-	exon-exon	transcript,gene,exon,CDS	8	3	4	5	1	1	0.0647395	1
3R	26598577	26599293	scrib	1	+	exon-exon	transcript,gene,exon,CDS	9	10	9	26	11	15	0.0649727	1
2R	13706435	13726278	fas	1	+	exon-exon	transcript,gene,exon,CDS	9	2	4	3	3	0	0.0662137	1
3L	19385398	19386125	CG32206	1	-	exon-exon	start_codon,transcript,gene,exon,CDS	4	13	6	16	13	14	0.0665588	1
3L	12851309	12852277	Wbp2	1	+	exon-exon	exon,three_prime_utr,gene,transcript,CDS	327	278	204	304	199	310	0.0666668	1
3R	20211081	20213914	Nlg4	1	+	exon-exon	five_prime_utr,transcript,gene,exon,CDS	9	10	6	7	3	3	0.0675504	1
3L	1009322	1009739	trio	1	-	exon-exon	transcript,gene,exon,CDS	6	2	1	6	9	9	0.0692149	1
X	11948628	11949254	cac	1	-	exon-exon	transcript,gene,exon,CDS	10	7	7	7	5	4	0.0706241	1
3R	30483893	30484752	PH4alphaEFB	1	+	exon-exon	transcript,gene,exon,CDS	5	3	4	11	4	8	0.0708573	1
3L	25933196	25978150	CG40178	1	-	exon-exon	five_prime_utr,transcript,gene,exon,CDS	11	4	4	2	2	6	0.0710489	1
3R	16298470	16299689	gish	1	+	exon-exon	transcript,gene,exon,CDS	2	4	1	0	1	1	0.071347	1
4	185827	186840	CG2316	1	-	exon-exon	transcript,gene,exon,CDS	16	11	9	10	3	9	0.0713518	1
3L	9843232	9845439	RasGAP1	1	-	exon-exon	transcript,gene,exon,CDS	0	0	1	3	2	2	0.0724729	1
3R	19415633	19416388	CG31221	1	+	exon-exon	five_prime_utr,exon,gene,transcript,CDS	0	0	0	3	2	6	0.0727851	1
X	21376120	21376666	slgA	1	+	exon-exon	five_prime_utr,exon,gene,transcript,CDS	12	11	13	39	21	12	0.0773323	1
2R	14091993	14114296	Prosap	1	-	exon-exon	five_prime_utr,transcript,gene,exon,CDS	10	3	6	5	5	3	0.0780124	1
X	13750316	13752027	Pdcd4	1	-	exon-exon	five_prime_utr,exon,gene,transcript,CDS	15	22	13	15	4	9	0.0798205	1
X	13767787	13770142	rdgB	1	+	exon-exon	five_prime_utr,transcript,gene,exon,CDS	10	2	2	12	9	8	0.0799258	1
3L	9686365	9689448	CG6767	1	-	exon-exon	transcript,gene,exon,CDS	5	4	4	2	1	2	0.0804635	1
3L	16715441	16716837	Dab	1	+	exon-exon	transcript,gene,exon,CDS	96	92	99	79	41	65	0.082548	1
3L	14039048	14040594	Hsc70Cb	1	+	exon-exon	transcript,gene,exon,CDS	11	3	3	15	9	7	0.0851871	1
3R	13430923	13431353	yrt	1	-	exon-exon	transcript,gene,exon,CDS	6	5	2	3	2	7	0.0857296	1
2R	24591952	24592299	pio	1	+	exon-exon	transcript,gene,exon,CDS	0	7	6	11	2	3	0.0857451	1
3R	5642114	5643777	MTA1-like	1	-	exon-exon	transcript,gene,exon,CDS	3	3	8	8	8	11	0.0859402	1
4	996512	997883	toy	1	+	exon-exon	exon,gene,transcript,CDS	33	31	16	21	21	17	0.0874385	1
X	21397019	21397072	lcs	1	-	exon-exon	exon,gene,transcript,CDS	0	0	0	0	0	0	0.0897656	1
3R	8108232	8111301	puc	1	+	exon-exon	five_prime_utr,transcript,gene,exon,CDS	5	3	3	2	1	3	0.0919138	1
3R	13019342	13021642	CtBP	1	+	exon-exon	five_prime_utr,transcript,gene,exon,CDS	1	2	3	10	6	5	0.0920228	1
X	21397019	21397090	lcs	1	-	exon-exon	exon,gene,transcript,CDS	0	0	0	0	0	0	0.0920274	1
3R	31154027	31158395	Gycbeta100B	1	+	exon-exon	transcript,gene,exon,CDS	23	6	8	36	25	18	0.0962642	1
2L	1690117	1690755	chinmo	1	+	exon-exon	five_prime_utr,transcript,gene,exon,CDS	6	2	8	5	5	1	0.0974704	1
3L	5703925	5705241	sif	1	+	exon-exon	five_prime_utr,transcript,gene,exon,CDS	4	15	2	24	18	21	0.0978683	1
3R	19763598	19766647	GluClalpha	1	+	exon-exon	transcript,gene,exon,CDS	4	5	0	8	9	6	0.0979046	1
2R	22757865	22759405	CG42260	1	-	exon-exon	transcript,gene,exon,CDS	10	7	7	6	1	9	0.0994398	1
2R	22994488	22996512	CG9896	1	-	exon-exon	five_prime_utr,three_prime_utr,gene,exon,transcript	0	2	4	6	5	5	0.10016	1
4	1072288	1073310	Rfabg	2	+	exon-exon	transcript,gene,exon,CDS	0	0	0	1	0	3	0.104315	1
X	21396926	21396988	lcs	2	-	exon-exon	exon,gene,transcript,CDS	0	0	0	0	0	0	0.104527	1
X	6123389	6126857	Ca-alpha1T	1	-	exon-exon	transcript,gene,exon,CDS	21	12	19	14	14	12	0.105279	1
3L	11085429	11085708	JIL-1	1	-	exon-exon	transcript,gene,exon,CDS	0	0	1	3	3	2	0.106987	1
3L	4578760	4588124	CG42540	1	+	exon-exon	transcript,gene,exon,CDS	20	25	17	24	11	12	0.107036	1
3L	8260322	8260790	Dscam4	1	+	exon-exon	transcript,gene,exon,CDS	6	17	7	6	3	3	0.107736	1
3L	24725824	24726292	scro	1	+	exon-exon	five_prime_utr,transcript,gene,exon,CDS	485	277	185	435	602	934	0.108175	1
3R	32010577	32011102	heph	1	-	intron-intron	gene,transcript	14	13	6	17	2	8	0.108782	1
2R	13988373	13989986	RN-tre	1	-	exon-exon	five_prime_utr,transcript,gene,exon,CDS	0	0	0	2	1	2	0.109617	1
X	11976403	11977562	cac	1	-	exon-exon	exon,gene,transcript,CDS	6	11	7	6	6	5	0.110132	1
2R	7725689	7729708	CG18812	1	-	exon-exon	five_prime_utr,transcript,gene,exon,CDS	13	13	15	20	15	16	0.112188	1
X	15937591	15938335	Stim	1	-	exon-exon	three_prime_utr,gene,exon,transcript,CDS	4	4	1	6	7	6	0.113793	1
4	189998	191386	CG2316	1	-	exon-exon	five_prime_utr,transcript,gene,exon	8	9	10	5	7	8	0.114012	1
3L	19371086	19373583	CG32206	1	-	exon-exon	transcript,gene,exon,CDS	27	17	20	40	27	43	0.114146	1
3L	2682221	2684688	Fife	1	-	exon-exon	transcript,gene,exon,CDS	9	11	9	8	8	6	0.114217	1
3R	31865132	31866436	heph	1	-	exon-exon	transcript,gene,exon,CDS	4	0	2	5	9	12	0.114341	1
3R	3584980	3585510	Parp	1	-	exon-exon	transcript,gene,exon,CDS	62	61	41	47	49	59	0.114476	1
2R	3938552	3938885	uex	1	-	exon-exon	transcript,gene,exon,CDS	568	594	341	546	403	509	0.116363	1
3R	19560148	19562826	Dys	1	+	exon-exon	transcript,gene,exon,CDS	1	2	2	1	0	0	0.117066	1
2R	17275410	17276063	not_annotated	2	-	intergenic-intergenic	not_annotated	3	0	0	1	0	0	0.117744	1
3R	23311982	23313558	pnt	1	-	exon-exon	transcript,gene,exon,CDS	1	4	2	9	3	4	0.118825	1
2R	23484061	23485393	CG43795	1	+	exon-exon	transcript,gene,exon,CDS	33	22	14	67	44	54	0.126536	1
3R	25709291	25710147	LpR2	1	-	exon-exon	transcript,gene,exon,CDS	95	126	94	108	106	116	0.126627	1
3L	19171703	19172038	fz2	1	-	intron-intron	gene,transcript	6	11	10	7	10	9	0.126916	1
2R	19477616	19478865	par-1	1	+	exon-exon	transcript,gene,exon,CDS	2	3	2	5	6	6	0.127096	1
2R	16038052	16038457	SP2353	1	+	exon-exon	five_prime_utr,transcript,gene,exon,CDS	4	4	2	8	6	5	0.127409	1
3L	25421161	25421783	CG45782	1	-	exon-exon	transcript,gene,exon,CDS	24	34	13	24	26	25	0.128713	1
3R	1187700	1191975	CG45784	1	+	intron-exon	exon,gene,transcript,CDS	5	18	7	7	5	6	0.129016	1
3R	6436725	6439007	gpp	1	+	exon-exon	five_prime_utr,exon,gene,transcript,CDS	4	3	6	1	3	1	0.130089	1
2R	4711814	4712775	Nipped-B	1	-	exon-exon	transcript,gene,exon,CDS	13	19	2	16	25	33	0.133903	1
3L	25303603	25304278	CG45782	1	-	exon-exon	transcript,gene,exon,CDS	29	25	9	28	19	22	0.135968	1
X	11394223	11396103	dlg1	1	+	exon-exon	transcript,gene,exon,CDS	3	0	3	0	0	1	0.137216	1
2L	2000934	2002920	CG33543	1	-	exon-exon	transcript,gene,exon,CDS	17	22	8	13	12	4	0.137829	1
3R	26045469	26045827	gro	1	+	exon-exon	transcript,gene,exon,CDS	11	17	20	20	12	12	0.139085	1
2R	17145674	17145824	snoRNA:U3:54Ab	1	+	exon-exon	transcript,gene,exon	3	3	4	1	0	2	0.139578	1
3L	8254865	8255618	Dscam4	1	+	exon-exon	transcript,gene,exon,CDS	6	11	10	20	24	14	0.141375	1
3R	13670645	13671524	Task6	1	-	exon-exon	transcript,gene,exon,CDS	20	17	17	30	31	37	0.142257	1
X	18713357	18713950	CCKLR-17D1	1	-	exon-exon	transcript,gene,exon,CDS	6	8	6	17	7	14	0.142547	1
2R	21921517	21930350	Fili	1	+	exon-exon	five_prime_utr,transcript,gene,exon,CDS	5	1	1	4	5	11	0.145671	1
2R	6792316	6792621	Epac	1	-	exon-exon	transcript,gene,exon,CDS	2	2	1	4	2	7	0.146227	1
2L	5274019	5275780	Bsg25D	1	-	exon-exon	transcript,gene,exon,CDS	26	24	37	38	17	29	0.146385	1
3L	5431632	5433855	CG34391	1	+	exon-exon	transcript,gene,exon,CDS	21	18	25	23	27	12	0.147589	1
2L	18062362	18063932	rdo	1	+	exon-exon	transcript,gene,exon,CDS	4	3	4	7	9	6	0.147771	1
3L	4577917	4588124	CG42540	1	+	exon-exon	transcript,gene,exon,CDS	35	35	14	22	8	22	0.147947	1
X	12829710	12832340	Pde9	1	-	exon-exon	five_prime_utr,transcript,gene,exon,CDS	10	10	4	23	16	21	0.149792	1
2R	14150226	14151926	Rcd1	1	-	exon-exon	five_prime_utr,transcript,gene,exon,CDS	15	19	8	14	4	10	0.150133	1
3L	6035857	6036070	yip7	2	+	exon-exon	transcript,gene,exon,CDS	0	0	0	0	0	0	0.150409	1
3R	17492436	17494229	Dscam3	1	-	exon-exon	transcript,gene,exon,CDS	7	3	2	8	9	6	0.152637	1
3L	20854057	20856562	CG32432	1	-	exon-exon	transcript,gene,exon,CDS	54	70	40	54	34	27	0.153513	1
2L	10923147	10923670	dpr2	1	-	exon-exon	transcript,gene,exon,CDS	0	4	2	1	1	1	0.153784	1
2L	2495374	2495888	oaf	1	+	exon-exon	transcript,gene,exon,CDS	8	9	12	6	9	3	0.154212	1
3R	19554818	19562826	Dys	1	+	exon-exon	transcript,gene,exon,CDS	7	5	2	2	3	2	0.154235	1
3L	20255898	20256638	rdgC	1	+	exon-exon	five_prime_utr,exon,gene,transcript,CDS	5	11	4	10	16	7	0.154272	1
X	5711477	5711803	CG33080	1	-	exon-exon	five_prime_utr,exon,gene,transcript,CDS	0	3	4	1	3	4	0.157513	1
4	94423	99475	pan	1	+	exon-exon	transcript,gene,exon,CDS	139	146	85	131	115	123	0.158443	1
3L	1526334	1528076	CG12090	1	-	exon-exon	transcript,gene,exon,CDS	3	10	5	8	7	18	0.158527	1
4	992066	997883	toy	1	+	exon-exon	transcript,gene,exon,CDS	15	27	19	12	19	14	0.160533	1
3L	6626931	6629005	GluRIA	1	+	exon-exon	transcript,gene,exon,CDS	2	3	0	5	3	14	0.160541	1
X	16492447	16504298	para	1	-	exon-exon	three_prime_utr,gene,exon,transcript,CDS	19	33	22	43	35	32	0.160801	1
3R	26924634	26925261	sda	1	+	exon-exon	five_prime_utr,transcript,gene,exon,CDS	3	4	6	9	8	5	0.163179	1
X	893222	894305	CG43867	1	-	exon-exon	five_prime_utr,transcript,gene,exon,CDS	9	8	6	4	1	3	0.163216	1
X	21396880	21396988	lcs	2	-	exon-exon	exon,gene,transcript,CDS	0	0	1	0	0	0	0.165494	1
3L	27420679	27421014	Dbp80	1	+	exon-exon	three_prime_utr,gene,exon,transcript,CDS	38	39	21	31	34	29	0.165847	1
3R	19493965	19494318	Dys	1	+	exon-exon	transcript,gene,exon,CDS	15	7	7	8	1	5	0.167345	1
2L	16690902	16691192	grp	1	+	exon-exon	five_prime_utr,transcript,gene,exon,CDS	4	6	13	4	4	5	0.169268	1
X	16769853	16771695	if	1	-	exon-exon	transcript,gene,exon,CDS	0	0	1	2	3	0	0.170768	1
3L	19110093	19112519	CG14082	1	-	exon-exon	five_prime_utr,transcript,gene,exon,CDS	11	24	19	22	8	9	0.17178	1
2R	5203752	5204278	Nipped-A	1	-	exon-exon	transcript,gene,exon,CDS	213	194	114	189	151	208	0.172183	1
2L	4990308	4991262	CG34126	1	+	exon-exon	transcript,gene,exon,CDS	7	7	5	8	6	3	0.172764	1
3L	8266347	8267073	Dscam4	1	+	exon-exon	transcript,gene,exon,CDS	1	4	1	13	5	4	0.173081	1
2R	21998801	22000806	CG34370	1	-	exon-exon	transcript,gene,exon,CDS	7	10	2	2	0	3	0.173831	1
2L	10812287	10813445	Nos	1	-	exon-exon	three_prime_utr,gene,exon,transcript,CDS	144	253	113	406	346	376	0.173952	1
2R	7984881	7985451	ACC	1	-	exon-exon	five_prime_utr,transcript,gene,exon,CDS	1	3	0	4	1	3	0.175187	1
3R	7959752	7961122	dsx	1	-	exon-exon	five_prime_utr,transcript,gene,exon,CDS	0	0	2	5	0	0	0.175934	1
3R	7118958	7121753	Alh	1	-	exon-exon	five_prime_utr,transcript,gene,exon,CDS	24	29	26	21	12	23	0.175944	1
X	11395240	11396571	dlg1	1	+	exon-exon	exon,gene,transcript,CDS	3	4	0	0	2	0	0.176189	1
3R	3626910	3626985	Alg-2	1	+	exon-exon	transcript,gene,exon,CDS	9	9	4	5	7	3	0.177029	1
2L	18540629	18543715	Pde11	1	-	exon-exon	transcript,gene,exon,CDS	4	11	6	1	3	8	0.178695	1
X	21396907	21396988	lcs	2	-	exon-exon	exon,gene,transcript,CDS	0	1	0	0	0	0	0.179438	1
X	13264917	13270612	HDAC4	1	-	exon-exon	exon,three_prime_utr,gene,transcript,CDS	8	4	7	5	4	7	0.180871	1
3R	4104964	4110320	not_annotated	1	+	intergenic-intergenic	not_annotated	9	8	10	14	4	6	0.181884	1
2L	13348768	13348857	CG16826	2	+	exon-exon	exon,three_prime_utr,gene,transcript,CDS	0	2	0	0	0	0	0.182074	1
3R	29597241	29597473	alph	1	+	exon-exon	exon,three_prime_utr,gene,transcript,CDS	3	4	0	2	1	0	0.183494	1
X	12607698	12608954	Sec16	1	+	exon-exon	transcript,three_prime_utr,gene,exon,CDS	8	22	13	30	13	20	0.183854	1
3R	20705961	20706386	Oamb	1	-	exon-exon	five_prime_utr,transcript,gene,exon	8	7	5	8	2	0	0.184145	1
3L	19371086	19372402	CG32206	1	-	exon-exon	transcript,gene,exon,CDS	6	3	3	2	1	4	0.184464	1
3R	22512741	22513258	Octbeta1R	1	+	exon-exon	exon,gene,transcript,CDS	7	16	12	21	14	22	0.185134	1
X	13072228	13073088	rad	1	+	exon-exon	transcript,gene,exon,CDS	9	3	9	17	12	14	0.185856	1
4	382123	382408	Lin29	1	-	exon-exon	transcript,gene,exon,CDS	19	17	17	24	15	15	0.185907	1
3R	6822673	6822732	7SLRNA:CR32864	1	+	exon-exon	transcript,gene,exon	20	20	20	19	19	8	0.186107	1
3R	10193860	10196912	Syn	1	+	exon-exon	five_prime_utr,transcript,gene,exon,CDS	2	1	4	9	4	3	0.189785	1
2R	2520579	2522730	MFS17	1	-	exon-exon	transcript,gene,exon,CDS,three_prime_utr	11	14	6	31	17	32	0.190096	1
2L	21727006	21727573	CG31619	1	+	exon-exon	transcript,gene,exon,CDS	148	147	143	119	72	93	0.190328	1
4	1261952	1265409	Caps	1	+	exon-exon	transcript,gene,exon,CDS	13	6	6	18	21	11	0.191856	1
X	22866051	22868001	CG42346	1	+	exon-exon	five_prime_utr,transcript,gene,exon,CDS	16	19	13	14	9	16	0.193388	1
3R	9621519	9622774	CG8312	1	+	exon-exon	five_prime_utr,transcript,gene,exon,CDS	1	0	2	2	3	3	0.194239	1
3L	25924296	25961540	CG40178	1	-	exon-exon	transcript,gene,exon,CDS	10	22	8	9	9	11	0.195113	1
2R	20726045	20734450	dpr	1	+	exon-exon	transcript,gene,exon,CDS	7	7	10	6	8	5	0.196155	1
2L	1875012	1876591	CG31663	1	-	exon-exon	transcript,gene,exon,CDS	2	5	4	7	5	3	0.196818	1
X	23030190	23030853	zyd	1	+	exon-exon	five_prime_utr,exon,gene,transcript,CDS	22	11	18	19	17	25	0.197414	1
X	13520518	13521183	Neto	1	+	exon-exon	transcript,gene,exon,CDS	25	12	18	26	23	14	0.197416	1
4	94423	95002	pan	1	+	exon-exon	transcript,gene,exon,CDS	31	25	22	31	25	22	0.19774	1
3R	6822663	6822781	7SLRNA:CR32864	1	+	exon-exon	transcript,gene,exon	5	10	11	4	5	8	0.197808	1
2L	21688474	21704603	CG31619	1	+	exon-exon	five_prime_utr,transcript,gene,exon,CDS	6	13	5	4	6	4	0.198149	1
3R	9217987	9218763	pum	1	-	exon-exon	transcript,gene,exon,CDS	91	90	70	79	40	76	0.201135	1
X	21060492	21061557	bves	1	+	exon-exon	five_prime_utr,transcript,gene,exon,CDS	3	9	4	7	4	4	0.201853	1
X	5383063	5396600	SK	1	+	exon-exon	transcript,gene,exon,CDS	5	3	8	2	5	5	0.202142	1
3L	8265894	8267073	Dscam4	1	+	exon-exon	transcript,gene,exon,CDS	5	10	5	7	4	6	0.202675	1
X	15183999	15187717	CG43737	1	+	exon-exon	transcript,three_prime_utr,gene,exon,CDS	7	6	10	4	3	8	0.202793	1
3R	9354422	9355083	CG45050	1	+	exon-exon	five_prime_utr,exon,gene,transcript,CDS	10	12	13	9	6	12	0.203462	1
3R	24691460	24699426	slo	1	+	exon-exon	transcript,gene,exon,CDS	23	35	27	26	32	24	0.203496	1
4	737736	742550	bt	1	+	exon-exon	transcript,gene,exon,CDS	0	1	0	0	0	0	0.203772	1
3L	22583003	22595910	CG14459	1	-	exon-exon	transcript,gene,exon,CDS	8	9	5	7	1	7	0.20505	1
3R	24694957	24703307	slo	1	+	exon-exon	transcript,gene,exon,CDS	8	5	10	4	13	4	0.20527	1
X	2955948	2957257	rst	1	-	exon-exon	transcript,gene,exon,CDS	15	8	8	13	21	16	0.205947	1
X	12316764	12319427	Ten-a	1	+	exon-exon	transcript,gene,exon,CDS	9	3	7	7	11	20	0.206033	1
X	16503990	16509704	para	1	-	exon-exon	three_prime_utr,gene,exon,transcript,CDS	15	8	16	19	6	5	0.206381	1
3R	13243219	13244399	Ace	1	-	exon-exon	transcript,gene,exon,CDS	0	4	3	10	3	7	0.206419	1
3R	8365324	8366446	CG45263	1	-	exon-exon	transcript,gene,exon,CDS	1	4	4	18	8	10	0.206586	1
X	17720587	17721615	CG42684	1	+	exon-exon	exon,gene,transcript,CDS	105	104	74	155	91	114	0.206861	1
X	13759869	13760251	Yp3	1	+	exon-exon	transcript,gene,exon,CDS	0	5	2	0	0	2	0.20699	1
3L	20859680	20860426	CG32432	1	-	exon-exon	transcript,gene,exon,CDS	7	1	0	13	5	9	0.207796	1
2R	21994614	21995109	CG34370	1	-	exon-exon	transcript,gene,exon,CDS	176	160	146	200	159	233	0.208975	1
3L	23325642	23326760	alpha-Cat	1	-	exon-exon	transcript,three_prime_utr,gene,exon,CDS	29	12	14	13	8	26	0.209373	1
X	15371512	15372208	acj6	1	-	exon-exon	transcript,gene,exon,CDS	46	31	38	37	40	43	0.21252	1
3R	24451895	24452633	nAChRalpha1	1	-	exon-exon	five_prime_utr,transcript,gene,exon	26	13	18	31	16	12	0.212995	1
2R	17921142	17922023	Elk	1	+	exon-exon	transcript,gene,exon,CDS	14	13	10	12	8	9	0.21482	1
2R	10613768	10614126	psq	1	+	exon-exon	transcript,gene,exon,CDS	7	3	2	4	0	1	0.215032	1
2R	22757865	22777314	CG42260	1	-	exon-exon	five_prime_utr,transcript,gene,exon,CDS	5	2	2	13	7	13	0.218036	1
X	1675600	1677317	CG32809	1	-	exon-exon	exon,three_prime_utr,gene,transcript,CDS	31	25	17	28	22	27	0.218165	1
3L	5659429	5659681	sif	1	+	exon-exon	five_prime_utr,transcript,gene,exon	28	36	16	34	25	13	0.219649	1
X	21211080	21211799	CG32521	1	-	exon-exon	five_prime_utr,transcript,gene,exon,CDS	28	23	12	32	21	20	0.22019	1
X	11970331	11973484	cac	1	-	exon-exon	transcript,gene,exon,CDS	10	14	11	27	15	25	0.221435	1
3R	10014990	10015926	Mical	1	-	exon-exon	transcript,gene,exon,CDS	6	8	14	6	1	9	0.223337	1
2R	21363699	21366965	cv-2	1	-	exon-exon	five_prime_utr,transcript,gene,exon,CDS	2	15	9	2	7	2	0.223984	1
2L	15578883	15580850	kek3	1	+	exon-exon	five_prime_utr,transcript,gene,exon,CDS	13	8	12	20	8	15	0.22479	1
X	2379042	2381944	PsGEF	1	-	exon-exon	transcript,gene,exon,CDS	5	2	6	10	4	8	0.225566	1
2L	230538	231034	kis	1	-	exon-exon	transcript,gene,exon,CDS	5	12	7	20	10	8	0.228298	1
3R	11535583	11536179	dpr4	1	-	exon-exon	transcript,gene,exon,CDS	15	5	10	14	10	11	0.228555	1
3R	8619786	8622857	5-HT2B	1	+	exon-exon	transcript,gene,exon,CDS	6	6	6	6	13	8	0.229839	1
4	680440	681135	CG11360	1	+	exon-exon	five_prime_utr,transcript,gene,exon,CDS	11	15	16	12	15	18	0.230263	1
3L	2540977	2541403	Spn	1	-	exon-exon	five_prime_utr,transcript,gene,exon	22	18	24	20	8	20	0.231116	1
2R	5423750	5424239	laccase2	1	+	exon-exon	transcript,gene,exon,CDS	139	116	134	234	183	218	0.23116	1
3R	18919423	18921319	Xrp1	1	+	exon-exon	five_prime_utr,transcript,gene,exon,CDS	3	3	5	2	2	1	0.233618	1
2L	2798486	2798836	Syt1	1	-	exon-exon	five_prime_utr,transcript,gene,exon	9	0	3	17	3	12	0.234038	1
2R	1076635	1080441	rl	1	+	exon-exon	five_prime_utr,transcript,gene,exon,CDS	2	3	1	3	7	5	0.234292	1
4	638966	640736	CG9935	1	-	intron-exon	exon,gene,transcript,CDS	2	3	0	4	4	6	0.234391	1
3R	3849503	3850235	CG41099	1	+	exon-exon	five_prime_utr,transcript,gene,exon,CDS	3	8	0	2	2	0	0.234657	1
4	1247102	1247238	Caps	1	+	exon-exon	transcript,gene,exon,CDS	7	0	2	1	2	2	0.235666	1
2R	9775739	9777206	CG1688	1	-	exon-exon	transcript,gene,exon,CDS	15	9	14	16	8	10	0.235903	1
3R	16550207	16556324	CG42342	1	+	exon-exon	exon,gene,transcript,CDS	5	8	7	11	9	11	0.236038	1
2R	20313020	20313861	CG13868	1	-	exon-exon	five_prime_utr,transcript,gene,exon	18	6	1	12	16	16	0.236226	1
2R	2954997	2963222	Scp1	1	-	exon-exon	transcript,gene,exon,CDS	0	0	0	0	0	0	0.236764	1
2L	2710499	2712136	CG31690	1	+	exon-exon	transcript,gene,exon,CDS	9	8	9	9	2	9	0.239869	1
3R	25744684	25746392	LpR1	1	-	exon-exon	transcript,gene,exon,CDS	6	7	5	10	2	2	0.240546	1
3R	15061459	15063342	dpr9	1	-	exon-exon	transcript,gene,exon,CDS	4	3	2	7	6	7	0.241122	1
3L	9266315	9267167	GluRIB	1	+	exon-exon	transcript,gene,exon,CDS	4	8	4	5	3	5	0.24212	1
2R	15884335	15886315	sli	1	-	exon-exon	transcript,gene,exon,CDS	2	14	4	8	12	15	0.242218	1
3L	24728297	24734187	scro	1	+	exon-exon	five_prime_utr,transcript,gene,exon,CDS	202	206	135	217	160	167	0.243001	1
2R	16254422	16255431	CngA	1	-	exon-exon	five_prime_utr,transcript,gene,exon,CDS	4	2	4	4	5	7	0.243473	1
3L	4390450	4391221	slow	1	+	exon-exon	five_prime_utr,transcript,gene,exon,CDS	7	7	3	7	7	6	0.244087	1
3L	9418344	9419271	CG3967	1	-	exon-exon	five_prime_utr,transcript,gene,exon,CDS	5	4	9	13	7	9	0.244523	1
3L	5429163	5433855	CG34391	1	+	exon-exon	five_prime_utr,transcript,gene,exon,CDS	11	6	5	9	6	4	0.245023	1
3L	1172758	1174607	bab2	1	-	exon-exon	five_prime_utr,transcript,gene,exon,CDS	7	8	13	22	25	6	0.245528	1
4	94113	99475	pan	1	+	intron-exon	exon,gene,transcript,CDS	5	5	2	11	6	9	0.2457	1
3L	25969034	25969627	CG40178	1	-	exon-exon	transcript,gene,exon,CDS	50	45	25	46	27	25	0.246806	1
3R	31864597	31866436	heph	1	-	exon-exon	transcript,gene,exon,CDS	7	1	3	11	7	18	0.247747	1
3R	24694957	24696126	slo	1	+	exon-exon	transcript,gene,exon,CDS	3	10	6	4	5	8	0.24799	1
2R	10331674	10332367	CG42732	1	-	exon-exon	transcript,gene,exon,CDS	18	13	20	17	19	18	0.248088	1
4	1004158	1004618	toy	1	+	exon-exon	transcript,gene,exon,CDS	71	79	45	54	45	71	0.248379	1
3L	4664127	4664953	axo	1	-	exon-exon	transcript,gene,exon,CDS	11	17	11	24	5	25	0.250098	1
3R	19752529	19757885	GluClalpha	1	+	exon-exon	five_prime_utr,transcript,gene,exon,CDS	12	12	7	6	8	13	0.250563	1
3R	31873834	31881871	heph	1	-	exon-exon	five_prime_utr,transcript,gene,exon,CDS	5	7	8	2	6	8	0.252187	1
X	12607698	12609348	Sec16	1	+	exon-exon	transcript,three_prime_utr,gene,exon,CDS	146	107	102	130	73	72	0.25234	1
2R	10328783	10330074	CG42732	1	-	exon-exon	transcript,gene,exon,CDS	7	0	5	9	6	15	0.252744	1
2L	4504777	4513761	dp	1	-	exon-exon	transcript,gene,exon,CDS	1	1	0	0	2	1	0.253003	1
X	4450688	4451030	bi	1	+	exon-exon	transcript,gene,exon,CDS	21	15	15	18	18	27	0.254503	1
2R	803321	804121	not_annotated	1	-	intergenic-intergenic	not_annotated	11	3	9	5	8	7	0.25758	1
3R	24691460	24692316	slo	1	+	exon-exon	transcript,gene,exon,CDS	18	18	5	9	7	14	0.259276	1
2L	14195733	14197867	Dyrk2	1	-	exon-exon	five_prime_utr,transcript,gene,exon,CDS	9	16	10	12	5	8	0.260238	1
2R	20597548	20598694	bl	1	+	exon-exon	transcript,gene,exon,CDS	0	0	4	4	3	1	0.26207	1
3R	23337896	23340527	pnt	1	-	exon-exon	five_prime_utr,transcript,gene,exon,CDS	24	11	7	8	9	14	0.262289	1
2R	7602432	7603519	CG1358	1	-	exon-exon	transcript,gene,exon,CDS	11	4	7	13	6	10	0.263063	1
3L	4670118	4675947	axo	1	-	exon-exon	five_prime_utr,transcript,gene,exon,CDS	53	25	29	39	41	53	0.264425	1
3L	23934415	23935121	CG40470	1	-	exon-exon	transcript,gene,exon,CDS	12	9	6	24	7	21	0.265161	1
3L	10584816	10585539	A2bp1	1	+	exon-exon	transcript,gene,exon,CDS	26	13	27	51	38	41	0.266005	1
2L	12407185	12409623	vir-1	1	-	exon-exon	transcript,gene,exon,CDS	4	12	4	4	2	6	0.266423	1
2R	22627806	22628557	CG33143	1	+	exon-exon	transcript,gene,exon,CDS	13	4	4	4	6	6	0.267985	1
X	7660406	7661138	ct	1	+	exon-exon	transcript,gene,exon,CDS	4	3	12	5	12	18	0.269099	1
3R	26701516	26703822	amon	1	-	exon-exon	transcript,gene,exon,CDS	7	12	10	11	5	9	0.270515	1
3R	17777948	17780786	CG43102	1	-	exon-exon	five_prime_utr,transcript,gene,exon,CDS	1	0	2	1	0	1	0.272335	1
X	16065402	16067799	dpr18	1	+	exon-exon	five_prime_utr,transcript,gene,exon,CDS	4	4	2	13	6	11	0.272812	1
3L	23007328	23007707	nrm	1	+	exon-exon	transcript,gene,exon,CDS	27	36	19	34	15	22	0.273224	1
X	5351829	5353004	SK	1	+	exon-exon	transcript,start_codon,exon,CDS,gene	40	36	21	33	26	31	0.273414	1
X	7926649	7926886	CG10777	1	-	exon-exon	three_prime_utr,gene,exon,transcript	2	0	5	0	2	1	0.273585	1
3R	16512964	16514176	CG42342	1	+	exon-exon	five_prime_utr,transcript,gene,exon,CDS	23	20	16	38	39	19	0.273782	1
3R	4093946	4100015	CG42402	1	+	exon-exon	transcript,gene,exon,CDS	44	23	40	59	29	31	0.274126	1
2R	24623673	24624542	CG13594	1	-	exon-exon	transcript,gene,exon,CDS	3	3	2	8	7	7	0.274797	1
2R	17706354	17708045	CG6424	1	-	exon-exon	five_prime_utr,transcript,gene,exon,CDS	4	8	9	11	11	10	0.276044	1
3L	16651133	16651535	Baldspot	1	-	exon-exon	transcript,gene,exon,CDS	2	0	5	3	1	5	0.278639	1
3L	20854605	20855291	CG32432	1	-	exon-exon	transcript,gene,exon,CDS	29	17	24	31	24	39	0.279942	1
2R	14943199	14944058	CG10257	1	+	exon-exon	transcript,gene,exon,CDS	6	9	12	6	8	7	0.282701	1
X	5383063	5394188	SK	1	+	exon-exon	transcript,gene,exon,CDS	5	2	1	6	6	3	0.284612	1
X	17940720	17941157	Sh	1	-	exon-exon	three_prime_utr,gene,exon,transcript,CDS	2	4	0	10	4	10	0.286303	1
3R	5295641	5299573	mtd	1	-	exon-exon	five_prime_utr,transcript,gene,exon,CDS	6	5	4	2	0	8	0.286386	1
3R	12107139	12108082	dpr17	1	+	exon-exon	five_prime_utr,transcript,gene,exon,CDS	25	35	21	42	18	29	0.286597	1
X	6772227	6772894	COQ7	1	+	exon-exon	transcript,gene,exon,CDS	2	6	5	5	0	3	0.287924	1
3R	19760265	19764428	GluClalpha	1	+	exon-exon	transcript,gene,exon,CDS	6	9	11	6	7	9	0.289349	1
3R	22478080	22479765	Nrx-1	1	+	exon-exon	transcript,gene,exon,CDS	10	5	2	1	6	4	0.289883	1
X	15305829	15311216	gce	1	+	exon-exon	five_prime_utr,transcript,gene,exon,CDS	3	4	0	3	8	5	0.291346	1
3L	24728297	24741000	scro	1	+	exon-exon	five_prime_utr,transcript,gene,exon,CDS	5	8	10	7	10	3	0.291512	1
3R	26702474	26702872	amon	1	-	exon-exon	transcript,gene,exon,CDS	2	3	0	10	2	3	0.291967	1
3L	7602788	7603962	CG33275	1	+	exon-exon	exon,gene,transcript,CDS	7	10	5	8	10	17	0.292016	1
3L	27331994	27332346	Dbp80	1	+	exon-exon	five_prime_utr,exon,gene,transcript,CDS	1326	1321	959	1356	1011	1310	0.292176	1
2L	16322960	16323517	cact	1	-	exon-exon	transcript,gene,exon,CDS	31	25	30	41	24	32	0.293488	1
3R	25749027	25752191	LpR1	1	-	exon-exon	five_prime_utr,transcript,gene,exon,CDS	3	1	0	1	9	2	0.293738	1
X	11397825	11398822	dlg1	1	+	exon-exon	transcript,gene,exon,CDS	238	184	135	249	222	242	0.293826	1
3L	3769078	3769406	CG32264	1	-	exon-exon	transcript,gene,exon,CDS	11	9	5	8	8	9	0.295224	1
3R	19760265	19766647	GluClalpha	1	+	exon-exon	transcript,gene,exon,CDS	18	13	24	21	15	18	0.295403	1
3L	12219978	12221282	app	1	-	exon-exon	five_prime_utr,transcript,gene,exon,CDS	4	4	6	14	8	8	0.295907	1
2R	10104256	10105825	14-3-3zeta	1	+	exon-exon	five_prime_utr,transcript,gene,exon,CDS	2	6	3	11	7	4	0.295922	1
2R	8819581	8821932	sns	1	+	exon-exon	transcript,gene,exon,CDS	31	30	14	48	17	31	0.297365	1
3R	4622509	4623624	5-HT2A	1	+	exon-exon	five_prime_utr,transcript,gene,exon,CDS	12	20	14	26	16	17	0.297433	1
3L	16529627	16530656	CG43373	1	-	exon-exon	five_prime_utr,transcript,gene,exon,CDS	92	85	73	84	64	61	0.298575	1
X	21376120	21379709	slgA	1	+	exon-exon	five_prime_utr,exon,gene,transcript,CDS	4	4	7	10	9	4	0.299925	1
2R	4350549	4351218	Gprk1	1	-	exon-exon	transcript,gene,exon,CDS	10	14	12	14	6	9	0.300603	1
2R	5241896	5246137	Nipped-A	1	-	exon-exon	transcript,gene,exon,CDS	7	5	2	11	6	10	0.30231	1
X	9811788	9812156	CG32698	1	+	exon-exon	five_prime_utr,exon,gene,transcript,CDS	50	64	52	66	72	77	0.302354	1
3R	4467294	4468599	CG31523	1	-	exon-exon	five_prime_utr,transcript,gene,exon,CDS	5	0	0	2	5	1	0.303077	1
2R	10325190	10325894	CG42732	1	-	exon-exon	transcript,gene,exon,CDS	8	14	8	13	2	8	0.304258	1
2R	8678430	8679134	Acsl	1	+	exon-exon	transcript,gene,exon,CDS	11	13	12	9	8	18	0.304376	1
2R	24771725	24772795	Eps-15	1	-	exon-exon	transcript,gene,exon,CDS	44	72	57	67	47	59	0.304668	1
2R	13067354	13068236	Drl-2	1	-	exon-exon	transcript,gene,exon,CDS	5	7	8	6	5	5	0.305689	1
3R	29959031	29962030	TkR99D	1	-	exon-exon	five_prime_utr,transcript,gene,exon,CDS	7	3	5	8	8	9	0.305763	1
2R	19482952	19484207	par-1	1	+	exon-exon	transcript,three_prime_utr,gene,exon,CDS	6	2	2	8	4	5	0.3061	1
2R	13067132	13068236	Drl-2	1	-	exon-exon	transcript,gene,exon,CDS	8	7	11	25	16	16	0.306818	1
3R	19937254	19938456	Hs6st	1	-	exon-exon	transcript,gene,exon,CDS	7	6	10	7	6	7	0.306826	1
3R	15954158	15956307	Sap47	1	+	exon-exon	exon,gene,transcript,CDS	0	0	1	2	1	3	0.308182	1
3L	980951	986044	Glut1	1	+	exon-exon	three_prime_utr,gene,exon,transcript,CDS	11	8	9	11	12	7	0.30851	1
X	11395240	11400832	dlg1	1	+	exon-exon	exon,gene,transcript,CDS	28	34	26	31	23	23	0.309242	1
4	710917	714512	ey	1	+	exon-exon	five_prime_utr,transcript,gene,exon,CDS	9	11	10	12	10	16	0.310099	1
2R	14971730	14972756	ckn	1	+	exon-exon	five_prime_utr,transcript,gene,exon,CDS	8	6	3	7	1	4	0.310622	1
3L	4645560	4647024	axo	1	-	exon-exon	transcript,gene,exon,CDS	8	3	3	3	5	10	0.31117	1
3L	9653485	9653793	CNMaR	1	+	exon-exon	transcript,gene,exon,CDS	1	2	0	2	3	2	0.312753	1
2R	7982641	7985451	ACC	1	-	exon-exon	five_prime_utr,transcript,gene,exon,CDS	5	0	2	2	2	5	0.312976	1
3R	17497355	17498548	Dscam3	1	-	exon-exon	five_prime_utr,transcript,gene,exon,CDS	14	17	10	19	20	14	0.314117	1
3R	28333709	28334707	larp	1	-	exon-exon	five_prime_utr,transcript,gene,exon,CDS	15	9	14	15	12	21	0.314912	1
2L	1741660	1742260	CG17646	1	+	exon-exon	five_prime_utr,exon,gene,transcript,CDS	45	29	23	28	14	32	0.315023	1
3L	8260322	8263119	Dscam4	1	+	exon-exon	transcript,gene,exon,CDS	1	4	5	16	4	9	0.31623	1
3L	5672055	5673265	sif	1	+	exon-exon	five_prime_utr,transcript,gene,exon,CDS	10	2	0	8	11	10	0.316261	1
2R	6928509	6933441	mim	1	-	exon-exon	transcript,gene,exon,CDS	9	12	10	12	14	16	0.316308	1
2R	22340577	22345293	Liprin-gamma	1	-	exon-exon	five_prime_utr,transcript,gene,exon,CDS	5	4	2	1	0	6	0.316344	1
X	1749697	1750484	Scgdelta	1	-	exon-exon	five_prime_utr,transcript,gene,exon,CDS	6	8	5	10	11	7	0.319164	1
2R	21138226	21139232	Magi	1	-	exon-exon	five_prime_utr,transcript,gene,exon,CDS	8	10	8	8	9	7	0.319526	1
X	2671121	2671822	sgg	1	+	exon-exon	transcript,gene,exon,CDS	1	0	2	1	4	2	0.32212	1
3L	7513818	7514354	CG7546	1	+	exon-exon	transcript,gene,exon,CDS	5	4	6	9	8	12	0.324495	1
2L	10126001	10127877	CG44153	1	-	exon-exon	transcript,gene,exon,CDS	101	120	116	152	144	136	0.325389	1
X	13264917	13270642	HDAC4	1	-	exon-exon	exon,three_prime_utr,gene,transcript,CDS	17	13	16	16	12	15	0.325635	1
X	14946271	14946481	pdgy	1	-	exon-exon	transcript,gene,exon,CDS	1	2	1	1	0	1	0.326999	1
2L	19644268	19644635	Lar	1	+	exon-exon	transcript,gene,exon,CDS	4	5	5	5	3	4	0.327388	1
2L	16897488	16904712	tweek	1	+	exon-exon	transcript,gene,exon,CDS	17	26	15	16	15	14	0.327744	1
3L	2563818	2564695	msn	1	-	exon-exon	transcript,gene,exon,CDS	7	12	1	17	11	9	0.330844	1
3R	20992241	20994423	Calx	1	+	exon-exon	five_prime_utr,transcript,gene,exon,CDS	12	19	10	15	6	7	0.334701	1
3R	23197287	23197976	cnc	1	-	exon-exon	five_prime_utr,transcript,gene,exon,CDS	28	23	9	14	6	20	0.335388	1
3L	7179723	7183955	Dscam2	1	-	exon-exon	transcript,gene,exon,CDS	4	5	5	10	6	6	0.337607	1
3R	9474717	9475840	CG16779	1	-	exon-exon	five_prime_utr,transcript,gene,exon,CDS	3	10	7	5	13	6	0.337714	1
X	8191812	8204303	sdt	1	+	exon-exon	five_prime_utr,transcript,gene,exon,CDS	18	13	12	12	7	16	0.337916	1
2R	10794125	10794484	CG33144	1	-	exon-exon	five_prime_utr,transcript,gene,exon	21	24	13	15	10	24	0.338019	1
2R	11346351	11346568	betaTry	1	+	exon-exon	transcript,gene,exon,CDS	0	0	0	0	0	0	0.338066	1
3R	23081349	23082165	CG13830	1	-	exon-exon	transcript,gene,exon,CDS	12	16	19	26	19	17	0.338183	1
X	15819596	15820553	sd	1	+	exon-exon	five_prime_utr,transcript,gene,exon,CDS	14	9	6	13	17	15	0.339397	1
3L	11150873	11151557	CG32082	1	+	exon-exon	five_prime_utr,transcript,gene,exon,CDS	0	5	2	9	6	2	0.339795	1
2R	19108752	19109148	5-HT1A	1	+	exon-exon	transcript,gene,exon,CDS	15	10	9	11	9	12	0.340336	1
3R	18943053	18948007	CG42613	1	+	exon-exon	five_prime_utr,transcript,gene,exon,CDS	11	7	12	26	11	3	0.341298	1
2R	4560361	4563081	Stlk	1	+	exon-exon	exon,gene,transcript,CDS	8	7	6	14	9	8	0.342513	1
3R	17238913	17239907	beat-IIb	1	-	exon-exon	transcript,gene,exon,CDS	35	30	21	37	36	30	0.343501	1
2L	2870689	2871688	CG31694	1	-	exon-exon	transcript,gene,exon,CDS	11	11	8	14	9	13	0.344751	1
2R	6151830	6152550	EcR	1	-	exon-exon	five_prime_utr,transcript,gene,exon,CDS	18	15	13	15	9	9	0.346392	1
3R	30816875	30818207	cindr	1	+	exon-exon	five_prime_utr,transcript,gene,exon,CDS	6	13	3	20	12	4	0.346657	1
2R	5201446	5204278	Nipped-A	1	-	exon-exon	transcript,gene,exon,CDS	17	17	9	29	17	22	0.34828	1
2L	4873872	4875139	pog	1	+	exon-exon	three_prime_utr,gene,exon,transcript,CDS	6	4	8	12	6	3	0.348425	1
2R	12891467	12893051	vg	1	+	exon-exon	transcript,gene,exon,CDS	9	22	12	17	13	16	0.348566	1
2R	10989628	10991124	luna	1	-	exon-exon	exon,gene,transcript,CDS	3	4	5	5	4	5	0.349608	1
X	9836314	9836806	CG32698	1	+	exon-exon	transcript,gene,exon,CDS	7	7	6	5	6	6	0.350274	1
2L	14911971	14914449	CG42313	1	-	exon-exon	transcript,gene,exon,CDS	0	4	1	6	3	3	0.351496	1
X	3523634	3524031	CG32791	1	-	exon-exon	five_prime_utr,transcript,gene,exon,CDS	9	2	3	5	8	8	0.352403	1
3R	27787331	27788372	CG34353	1	-	exon-exon	transcript,gene,exon,CDS	11	8	11	21	12	22	0.353561	1
3R	8391287	8402875	CG45263	1	-	exon-exon	transcript,gene,exon,CDS	8	9	3	3	4	10	0.353943	1
3R	3523414	3523947	Parp	1	-	exon-exon	transcript,gene,exon,CDS	42	41	11	43	16	21	0.354035	1
X	6128393	6130656	Ca-alpha1T	1	-	exon-exon	transcript,gene,exon,CDS	1	1	4	4	3	5	0.35758	1
3R	23829957	23845462	CG34355	1	+	exon-exon	transcript,gene,exon,CDS	3	2	7	7	5	9	0.358269	1
2R	3933157	3933463	uex	1	-	exon-exon	transcript,gene,exon,CDS	70	48	37	55	48	32	0.358868	1
4	925083	926661	eIF4G	1	-	exon-exon	transcript,gene,exon,CDS	14	7	4	21	10	25	0.358908	1
X	1675667	1677317	CG32809	1	-	exon-exon	exon,three_prime_utr,gene,transcript,CDS	15	15	13	23	11	13	0.359203	1
2R	15452857	15464686	CG43729	1	+	exon-exon	five_prime_utr,transcript,gene,exon,CDS	7	10	5	7	4	9	0.359834	1
4	882617	883641	unc-13	1	-	exon-exon	transcript,gene,exon,CDS	48	36	39	39	35	37	0.360094	1
2R	8075473	8076448	lig	1	+	exon-exon	transcript,three_prime_utr,gene,exon,CDS	3	1	2	1	4	7	0.360424	1
2L	19714889	19715953	Lar	1	+	exon-exon	transcript,gene,exon,CDS	34	26	29	49	47	47	0.361184	1
3R	20797144	20798409	Syp	1	+	exon-exon	transcript,gene,exon,CDS	15	15	13	14	15	22	0.362193	1
X	3645304	3656817	AstA-R1	1	+	exon-exon	five_prime_utr,transcript,gene,exon,CDS	0	6	4	1	5	0	0.362249	1
2L	4987907	4991262	CG34126	1	+	exon-exon	transcript,gene,exon,CDS	17	17	29	21	20	14	0.362553	1
3L	22583003	22583362	CG14459	1	-	exon-exon	transcript,gene,exon,CDS	14	10	5	7	3	15	0.3631	1
X	8301779	8307300	nAChRalpha3	1	-	exon-exon	transcript,gene,exon,CDS	15	14	17	19	8	16	0.363683	1
3L	19371086	19374840	CG32206	1	-	exon-exon	transcript,gene,exon,CDS	16	12	13	14	12	13	0.365527	1
2L	9854597	9854878	nAChRalpha6	1	-	intron-intron	gene,transcript	53	39	24	45	69	67	0.365571	1
3R	7862919	7865761	CG17816	1	-	exon-exon	transcript,gene,exon,CDS	29	28	36	43	27	17	0.366197	1
2R	14683549	14684607	mspo	1	-	exon-exon	transcript,gene,exon,CDS	7	11	8	22	9	18	0.367329	1
2L	18064634	18065730	rdo	1	+	exon-exon	transcript,gene,exon,CDS	8	16	18	16	7	17	0.367396	1
X	579071	608514	CG13366	1	-	intergenic-exon	transcript,gene,exon,CDS,not_annotated	6	6	7	14	2	10	0.374939	1
3L	25635935	25636450	CG45782	1	-	intron-intron	gene,transcript	3	6	4	6	4	2	0.381344	1
4	480035	481704	Asator	1	-	exon-exon	five_prime_utr,transcript,gene,exon,CDS	13	5	11	12	5	6	0.382466	1
X	14990320	14993766	eag	1	+	exon-exon	transcript,gene,exon,CDS	9	8	1	7	8	7	0.382978	1
3R	6566135	6566877	dpr11	1	-	exon-exon	five_prime_utr,transcript,gene,exon,CDS	70	59	50	53	43	45	0.384087	1
2L	21616182	21616573	CG2201	1	-	exon-exon	transcript,gene,exon,CDS	6	6	17	6	7	9	0.386931	1
3R	31595434	31595520	RpL6	1	-	exon-exon	exon,gene,transcript,CDS	0	1	1	2	2	0	0.387417	1
2R	1866138	1867070	CG17684	1	-	exon-intron	three_prime_utr,gene,exon,transcript	22	28	7	24	20	24	0.390321	1
3R	25706287	25709517	LpR2	1	-	exon-exon	transcript,gene,exon,CDS	4	7	3	1	4	4	0.390421	1
2R	6792316	6797412	Epac	1	-	exon-exon	five_prime_utr,transcript,gene,exon,CDS	70	46	48	58	33	35	0.3916	1
2R	15269533	15271539	Trpm	1	-	exon-exon	transcript,gene,exon,CDS	6	1	5	6	2	1	0.391648	1
2R	15456435	15464686	CG43729	1	+	exon-exon	transcript,gene,exon,CDS	0	2	2	5	2	4	0.394429	1
3L	7163752	7168289	Dscam2	1	-	exon-exon	transcript,gene,exon,CDS	16	28	36	24	18	19	0.394751	1
2R	12762837	12763046	CG12374	2	+	exon-exon	exon,gene,transcript,CDS	0	0	0	0	0	0	0.395426	1
2R	9125551	9126066	CG18659	1	-	exon-exon	exon,three_prime_utr,gene,transcript,CDS	1	0	3	0	1	0	0.396543	1
X	20540705	20542044	RunxB	1	+	exon-exon	five_prime_utr,transcript,gene,exon,CDS	1	3	6	4	9	1	0.396987	1
2R	19407841	19408593	hts	1	-	exon-exon	transcript,gene,exon,CDS	6	11	7	23	5	8	0.397737	1
3R	27972921	27974342	betaTub97EF	1	-	exon-exon	exon,gene,transcript,CDS	4	5	4	4	1	0	0.397972	1
2R	16424038	16424651	Sema-2b	1	+	exon-exon	transcript,gene,exon,CDS	314	298	222	342	270	272	0.398029	1
2R	22460068	22466947	CG10384	1	+	exon-exon	five_prime_utr,transcript,gene,exon,CDS	39	43	37	67	52	40	0.398996	1
2R	21994614	22000806	CG34370	1	-	exon-exon	transcript,gene,exon,CDS	3	4	2	11	1	6	0.399021	1
X	10420831	10424954	CG32683	1	-	exon-exon	transcript,gene,exon,CDS	15	11	15	14	11	7	0.400699	1
3R	14066541	14067152	foxo	1	+	exon-exon	five_prime_utr,exon,gene,transcript,CDS	8	11	14	11	11	21	0.401009	1
3R	14668866	14671803	Meltrin	1	-	exon-exon	transcript,gene,exon,CDS	1	7	13	7	5	10	0.401064	1
3L	22777111	22778824	SPoCk	1	+	exon-exon	five_prime_utr,transcript,gene,exon,CDS	11	12	10	11	7	10	0.402406	1
2L	21680518	21680612	EF2	2	-	intron-intron	gene,transcript	2	2	5	1	1	1	0.403066	1
X	17643023	17644178	RhoGAPp190	1	-	exon-exon	transcript,gene,exon,CDS	2	3	3	5	5	5	0.403932	1
3R	21625165	21626850	E2f1	1	-	exon-exon	five_prime_utr,transcript,gene,exon,CDS	14	18	8	17	9	7	0.40444	1
X	6644562	6645338	pigs	1	+	exon-exon	transcript,gene,exon,CDS	29	26	20	32	23	19	0.404822	1
X	6118118	6126857	Ca-alpha1T	1	-	exon-exon	transcript,gene,exon,CDS	11	21	8	17	6	11	0.406783	1
3R	19015791	19018483	gukh	1	+	exon-exon	transcript,gene,exon,CDS	1	10	1	6	4	9	0.40687	1
3L	22221700	22223847	olf413	1	+	exon-exon	transcript,gene,exon,CDS	3	3	2	5	1	10	0.407294	1
3L	1718706	1720169	drpr	1	-	exon-exon	transcript,gene,exon,CDS	2	0	1	0	3	2	0.408422	1
X	10053923	10054102	Yp1	2	+	exon-exon	exon,gene,transcript,CDS	4	1	8	1	1	5	0.408546	1
2R	19118119	19119483	5-HT1A	1	+	exon-exon	transcript,three_prime_utr,gene,exon,CDS	6	3	6	13	6	2	0.410223	1
3L	10568129	10568605	A2bp1	1	+	exon-exon	transcript,gene,exon,CDS	26	20	22	22	17	28	0.410793	1
X	18039085	18040383	Sh	1	-	exon-exon	five_prime_utr,transcript,gene,exon,CDS	119	103	102	65	253	240	0.411838	1
3L	8106016	8106949	Ect4	1	+	exon-exon	three_prime_utr,gene,exon,transcript,CDS	5	10	9	12	2	1	0.412312	1
3L	9592086	9592456	CG42673	1	+	exon-exon	transcript,gene,exon,CDS	7	3	3	10	5	2	0.412337	1
2R	23829968	23830634	CG5549	1	+	exon-exon	five_prime_utr,transcript,gene,exon,CDS	0	3	3	6	1	4	0.41344	1
2L	22927438	22927765	lt	1	+	exon-exon	five_prime_utr,transcript,gene,exon,CDS	11	16	3	14	12	10	0.414708	1
4	72321	94615	pan	1	+	exon-exon	five_prime_utr,exon,gene,transcript,CDS	43	36	39	49	61	50	0.415363	1
3L	1527190	1528076	CG12090	1	-	exon-exon	transcript,gene,exon,CDS	2	1	1	0	0	1	0.415881	1
dmel_mitochondrion_genome	2783	2861	mt:CoI	2	+	exon-exon	transcript,gene,exon,CDS	0	1	0	2	2	0	0.418283	1
3R	4414533	4415886	CG32944	1	-	exon-exon	five_prime_utr,transcript,gene,exon,CDS	6	17	6	9	4	6	0.418737	1
4	1233129	1233510	Caps	1	+	exon-exon	five_prime_utr,transcript,gene,exon,CDS	10	16	11	14	5	11	0.419234	1
X	11946495	11954281	cac	1	-	exon-exon	transcript,gene,exon,CDS	1	7	0	6	5	5	0.421711	1
X	9332454	9333622	CG34449	1	-	exon-exon	transcript,gene,exon,CDS	3	7	1	1	2	4	0.422119	1
4	236395	240833	CG1674	1	+	exon-exon	transcript,gene,exon,CDS	0	0	0	0	0	1	0.422921	1
3R	10004656	10008854	Mical	1	-	exon-exon	three_prime_utr,gene,exon,transcript,CDS	1	0	0	3	0	0	0.423192	1
2R	15452857	15456815	CG43729	1	+	exon-exon	five_prime_utr,transcript,gene,exon,CDS	148	175	181	240	189	176	0.428409	1
4	524331	526520	zfh2	1	+	exon-exon	transcript,gene,exon,CDS	30	15	17	24	15	21	0.428785	1
2L	8563739	8564296	Sema-1a	1	+	exon-exon	five_prime_utr,transcript,gene,exon,CDS	11	4	3	6	13	16	0.429743	1
3R	4093946	4095991	CG42402	1	+	exon-exon	transcript,gene,exon,CDS	224	185	166	366	227	294	0.431508	1
3L	23210852	23216107	nAChRalpha4	1	+	exon-exon	five_prime_utr,transcript,gene,exon,CDS	17	21	16	50	22	30	0.433042	1
3R	5293630	5299573	mtd	1	-	exon-exon	five_prime_utr,transcript,gene,exon,CDS	9	14	20	16	26	19	0.43308	1
X	11397825	11400832	dlg1	1	+	exon-exon	transcript,gene,exon,CDS	11	2	4	6	1	5	0.434187	1
3R	20791745	20792555	Syp	1	+	exon-exon	five_prime_utr,transcript,gene,exon,CDS	7	4	3	1	8	9	0.43424	1
2R	18052974	18053084	CG10911	2	-	exon-exon	exon,gene,transcript,CDS	0	0	0	0	0	0	0.436048	1
3L	2665911	2667058	Fife	1	-	exon-exon	transcript,gene,exon,CDS	257	179	177	232	185	194	0.436528	1
3L	21227258	21231310	Eip78C	1	+	exon-exon	five_prime_utr,exon,gene,transcript,CDS	3	2	6	5	1	3	0.437785	1
3L	17602675	17603383	Eip74EF	1	-	exon-exon	five_prime_utr,transcript,gene,exon	6	7	1	5	1	3	0.437863	1
2L	4303336	4308859	tutl	1	+	exon-exon	transcript,gene,exon,CDS	0	6	11	8	11	5	0.438409	1
2L	9405832	9406263	Shawl	1	-	exon-exon	five_prime_utr,transcript,gene,exon,CDS	14	12	17	25	10	29	0.439575	1
2R	20595557	20598694	bl	1	+	exon-exon	five_prime_utr,transcript,gene,exon,CDS	127	147	90	106	89	114	0.439884	1
X	13046904	13048027	rad	1	+	exon-exon	five_prime_utr,transcript,gene,exon,CDS	2	1	1	6	1	2	0.440751	1
X	13276435	13282229	HDAC4	1	-	exon-exon	five_prime_utr,transcript,gene,exon,CDS	5	5	0	2	6	1	0.44157	1
X	22493481	22496861	l(1)G0196	1	+	exon-exon	exon,gene,transcript,CDS	8	5	4	6	1	7	0.443036	1
3R	29382956	29383391	Ptp99A	1	+	exon-exon	five_prime_utr,transcript,gene,exon,CDS	7	0	4	2	0	6	0.443056	1
2L	1741660	1743779	CG17646	1	+	exon-exon	five_prime_utr,exon,gene,transcript,CDS	11	4	5	7	3	13	0.443183	1
3L	20168476	20169063	CG42674	1	-	exon-exon	five_prime_utr,transcript,gene,exon	19	15	7	19	7	6	0.443812	1
3R	16166536	16167265	CG6006	1	+	exon-exon	five_prime_utr,transcript,gene,exon,CDS	135	116	101	180	132	195	0.444145	1
3R	29640229	29642263	Dop1R2	1	-	exon-exon	five_prime_utr,transcript,gene,exon,CDS	9	11	9	24	19	17	0.444344	1
3R	1342196	1467258	CG45784	1	+	exon-exon	transcript,gene,exon,CDS	1	3	0	6	2	3	0.444551	1
2R	14961386	14961841	aPKC	1	-	exon-exon	five_prime_utr,transcript,gene,exon,CDS	6	19	7	12	7	9	0.445559	1
3R	23622371	23627460	CG31145	1	-	exon-exon	five_prime_utr,transcript,gene,exon,CDS	12	10	6	6	6	6	0.446295	1
X	11224117	11226078	CG44422	1	-	exon-exon	three_prime_utr,gene,exon,transcript,CDS	3	5	6	8	11	5	0.446504	1
2R	6233266	6234307	bin3	1	+	exon-exon	five_prime_utr,transcript,gene,exon,CDS	34	28	27	38	26	23	0.446886	1
3L	8070952	8072493	Ect4	1	+	exon-exon	five_prime_utr,transcript,gene,exon,CDS	0	4	1	1	1	5	0.449229	1
3R	25889655	25890278	Lnk	1	+	exon-exon	five_prime_utr,exon,gene,transcript,CDS	9	22	7	8	12	11	0.449471	1
X	2641125	2642093	sgg	1	+	exon-exon	five_prime_utr,transcript,gene,exon,CDS	18	5	7	19	7	28	0.450482	1
X	8191812	8192161	sdt	1	+	exon-exon	transcript,gene,exon,CDS	143	128	118	150	137	128	0.450626	1
3R	24590572	24591421	mld	1	+	exon-exon	five_prime_utr,exon,gene,transcript,CDS	25	14	22	23	16	27	0.452376	1
2R	15456435	15456815	CG43729	1	+	exon-exon	transcript,gene,exon,CDS	5	5	3	4	9	1	0.453106	1
3L	5162967	5167059	shep	1	-	exon-exon	transcript,gene,exon,CDS	23	26	25	25	23	22	0.45434	1
2L	21688474	21701938	CG31619	1	+	exon-exon	five_prime_utr,transcript,gene,exon,CDS	6	8	7	9	2	4	0.454937	1
2L	6203179	6203618	CG34380	1	+	exon-exon	transcript,gene,exon,CDS	11	8	4	8	9	13	0.455069	1
2L	21712769	21717672	CG31619	1	+	exon-exon	transcript,gene,exon,CDS	113	124	127	132	85	101	0.45604	1
2R	12485269	12486310	Dh44-R2	1	+	exon-exon	transcript,gene,exon,CDS	7	11	2	7	11	11	0.457698	1
3L	21976295	21978374	CG7470	1	+	exon-exon	transcript,gene,exon,CDS	3	2	0	1	2	4	0.457893	1
3L	16504322	16505230	CG43373	1	-	exon-exon	transcript,three_prime_utr,gene,exon,CDS	2	6	1	3	2	2	0.458659	1
2L	8664158	8665518	Sema-1a	1	+	exon-exon	transcript,three_prime_utr,gene,exon,CDS	13	2	3	7	14	9	0.45959	1
X	12607698	12608865	Sec16	1	+	exon-exon	transcript,three_prime_utr,gene,exon,CDS	30	36	30	35	34	37	0.460179	1
3R	9232074	9234664	pum	1	-	exon-exon	five_prime_utr,transcript,gene,exon,CDS	1	4	4	16	5	4	0.460206	1
2R	3900797	3901330	uex	1	-	exon-exon	transcript,gene,exon,CDS	15	7	8	12	4	15	0.461118	1
X	6320489	6320998	CG15894	1	+	exon-exon	transcript,start_codon,exon,CDS,gene	30	41	28	36	57	33	0.461536	1
2L	17737964	17739713	CadN	1	-	exon-exon	five_prime_utr,transcript,gene,exon,CDS	27	21	39	34	27	29	0.462343	1
2L	1061234	1062213	S	1	-	exon-exon	five_prime_utr,transcript,gene,exon,CDS	9	18	17	15	14	21	0.462877	1
2R	13871294	13874459	shot	1	-	exon-exon	transcript,gene,exon,CDS	153	154	156	181	119	163	0.462884	1
3R	26597647	26598712	scrib	1	+	exon-exon	transcript,gene,exon,CDS	4	9	6	6	5	5	0.463888	1
2R	7848890	7851052	Dgk	1	-	exon-exon	transcript,gene,exon,CDS	12	6	4	6	4	7	0.464012	1
3R	13757183	13757792	CG34383	1	+	exon-intron	three_prime_utr,gene,exon,transcript,CDS	9	14	8	18	5	20	0.464172	1
X	11962230	11969214	cac	1	-	exon-exon	transcript,gene,exon,CDS	7	19	13	23	5	9	0.465028	1
2R	10500551	10502462	lola	1	-	exon-exon	transcript,gene,exon,CDS,three_prime_utr	9	3	2	6	3	1	0.466276	1
X	7926649	7926856	CG10777	1	-	exon-exon	three_prime_utr,gene,exon,transcript	4	1	2	5	6	1	0.46656	1
2R	3918151	3919358	uex	1	-	exon-exon	transcript,gene,exon,CDS	109	78	72	97	109	162	0.466807	1
3R	27664416	27666245	unc80	1	+	exon-exon	transcript,gene,exon,CDS	20	17	17	29	22	24	0.469961	1
3R	4795737	4797697	ctrip	1	-	exon-exon	transcript,gene,exon,CDS	35	46	35	67	33	56	0.470059	1
2L	1191403	1192625	CG5001	1	+	exon-exon	five_prime_utr,transcript,gene,exon,CDS	6	5	3	4	5	5	0.47019	1
2R	20958260	20958845	hbn	1	-	exon-exon	transcript,gene,exon,CDS	46	42	31	40	32	43	0.470618	1
3L	14763053	14765684	CG9384	1	+	exon-exon	five_prime_utr,transcript,gene,exon,CDS	6	2	8	12	8	5	0.470999	1
X	13219748	13220146	mew	1	-	exon-exon	transcript,gene,exon,CDS	0	3	1	0	1	5	0.471041	1
2L	11798665	11800322	crol	1	-	exon-exon	exon,gene,transcript,CDS	4	0	1	4	1	4	0.471074	1
2L	2065611	2067160	dpr3	1	-	exon-exon	transcript,gene,exon,CDS	11	9	4	7	10	12	0.471963	1
4	85712	87166	pan	1	+	exon-exon	transcript,gene,exon,CDS	11	4	1	6	7	6	0.472595	1
3R	24012983	24013628	KrT95D	1	-	exon-exon	transcript,gene,exon,CDS	65	48	45	98	59	68	0.473752	1
2L	7107141	7107551	Pvf3	1	-	exon-exon	transcript,gene,exon,CDS	42	59	51	71	31	50	0.475689	1
2R	17521706	17521900	Patronin	1	-	exon-exon	transcript,gene,exon,CDS	7	5	4	5	8	5	0.477043	1
3L	5162456	5167059	shep	1	-	exon-exon	transcript,gene,exon,CDS,three_prime_utr	14	13	6	14	6	7	0.47729	1
2L	8105692	8107880	Bsg	1	+	exon-exon	transcript,gene,exon,CDS	42	15	25	22	16	28	0.478612	1
X	8306645	8307300	nAChRalpha3	1	-	exon-exon	transcript,gene,exon,CDS	16	20	30	28	21	26	0.479012	1
2R	17527214	17529191	Patronin	1	-	exon-exon	transcript,gene,exon,CDS	0	0	3	2	2	2	0.479544	1
X	11395240	11396103	dlg1	1	+	exon-exon	exon,gene,transcript,CDS	156	164	121	208	145	153	0.479609	1
3R	26578721	26581022	scrib	1	+	exon-exon	transcript,gene,exon,CDS	6	8	8	21	2	11	0.480643	1
2L	6699765	6700619	Tsp	1	-	exon-exon	transcript,gene,exon,CDS	1	2	1	1	3	1	0.480759	1
2L	20648189	20648248	Uhg3	1	+	exon-exon	transcript,gene,exon	15	17	4	11	15	25	0.48079	1
X	15589625	15590953	CG9220	1	-	exon-exon	five_prime_utr,transcript,gene,exon,CDS	8	8	4	2	4	8	0.481347	1
X	16503990	16514184	para	1	-	exon-exon	three_prime_utr,gene,exon,transcript,CDS	86	91	56	96	79	83	0.481972	1
X	10519348	10519777	spri	1	-	exon-exon	five_prime_utr,transcript,gene,exon,CDS	5	10	3	12	8	3	0.483195	1
3R	24687187	24687905	slo	1	+	exon-exon	transcript,gene,exon,CDS	56	46	40	56	33	42	0.48341	1
3R	21154890	21155387	SNF4Agamma	1	+	exon-exon	five_prime_utr,exon,gene,transcript,CDS	20	19	16	29	16	18	0.483909	1
4	390425	391544	Lin29	1	-	exon-exon	five_prime_utr,transcript,gene,exon,CDS	165	162	122	262	136	197	0.48774	1
3R	8397454	8402875	CG45263	1	-	exon-exon	transcript,gene,exon,CDS	10	4	3	7	11	9	0.488172	1
2R	9614827	9615503	Mmp2	1	-	exon-exon	five_prime_utr,transcript,gene,exon,CDS	15	12	19	19	18	8	0.488548	1
3R	17695923	17696586	osa	1	-	exon-exon	transcript,gene,exon,CDS	7	7	10	9	11	3	0.489545	1
3L	2503176	2503235	CG16758	1	-	exon-exon	transcript,gene,exon,CDS	0	0	2	0	0	0	0.489649	1
X	13081513	13083098	hep	1	-	exon-exon	three_prime_utr,gene,exon,transcript,CDS	14	16	14	37	11	22	0.49023	1
3L	10568129	10571246	A2bp1	1	+	exon-exon	transcript,gene,exon,CDS	7	2	0	3	4	1	0.490582	1
2R	9049880	9051151	CG13743	1	-	exon-exon	transcript,gene,exon,CDS	71	67	42	57	47	78	0.490854	1
3R	9943481	9943894	Glut4EF	1	+	exon-exon	transcript,three_prime_utr,gene,exon,CDS	54	69	40	72	58	46	0.491901	1
2R	13336952	13337348	CR44206	1	-	exon-exon	transcript,gene,exon	31	29	20	21	17	23	0.492434	1
3R	16077114	16077537	Mhcl	1	-	exon-exon	transcript,gene,exon,CDS	9	12	7	8	5	11	0.492697	1
3R	13019342	13025044	CtBP	1	+	exon-exon	five_prime_utr,transcript,gene,exon,CDS	9	9	2	14	1	3	0.492844	1
3R	9079745	9081022	pum	1	-	exon-exon	transcript,gene,exon,CDS	26	24	16	49	19	29	0.49433	1
X	7022877	7033432	CG12541	1	-	exon-exon	three_prime_utr,gene,exon,transcript,CDS	8	8	2	6	8	6	0.495519	1
X	22493481	22494275	l(1)G0196	1	+	exon-exon	exon,gene,transcript,CDS	92	123	101	150	105	121	0.497549	1
2R	22262765	22263443	dve	1	+	exon-exon	transcript,gene,exon,CDS	5	0	1	7	4	6	0.498646	1
3R	25396712	25397562	Fur1	1	-	exon-exon	five_prime_utr,transcript,gene,exon,CDS	15	7	6	9	5	8	0.500468	1
2L	11833260	11835651	Pde1c	1	-	exon-exon	five_prime_utr,transcript,gene,exon,CDS	21	35	17	30	41	23	0.500724	1
3L	3722156	3723105	CG32264	1	-	exon-exon	transcript,gene,exon,CDS	32	27	17	50	43	31	0.500847	1
3R	4626973	4630521	5-HT2A	1	+	exon-exon	exon,gene,transcript,CDS	5	5	3	8	2	2	0.501661	1
4	1247102	1265409	Caps	1	+	exon-exon	transcript,gene,exon,CDS	29	19	21	23	31	19	0.501813	1
2L	22990754	22992125	cta	1	+	exon-exon	transcript,three_prime_utr,gene,exon,CDS	5	10	8	7	15	15	0.501866	1
3R	29446926	29447196	Ptp99A	1	+	intron-intron	gene,transcript	2	1	5	0	2	2	0.501869	1
3R	4201843	4202797	CG12582	1	+	exon-exon	transcript,gene,exon,CDS	7	11	12	2	3	10	0.502057	1
2L	10619880	10620635	Trim9	1	+	exon-exon	transcript,gene,exon,CDS	11	10	10	17	13	6	0.503009	1
2R	9403707	9404458	wun	1	-	exon-exon	transcript,gene,exon,CDS	8	13	8	5	8	10	0.503476	1
2R	6928509	6930370	mim	1	-	exon-exon	transcript,gene,exon,CDS	3	5	2	4	7	5	0.504397	1
4	822307	823618	Sox102F	1	-	intron-exon	five_prime_utr,exon,gene,transcript	6	7	6	8	4	11	0.504427	1
3R	7101137	7102097	Alh	1	-	exon-exon	transcript,gene,exon,CDS	4	6	1	7	7	4	0.504892	1
3R	19760265	19761034	GluClalpha	1	+	exon-exon	transcript,gene,exon,CDS	18	14	12	27	17	19	0.506265	1
3R	16550207	16552466	CG42342	1	+	exon-exon	exon,gene,transcript,CDS	4	7	3	10	4	5	0.507805	1
X	3655581	3656817	AstA-R1	1	+	exon-exon	transcript,gene,exon,CDS	16	5	18	15	6	10	0.50796	1
X	13031715	13032916	rad	1	+	exon-exon	transcript,gene,exon,CDS	172	151	103	179	131	142	0.508537	1
2R	4599269	4609275	p120ctn	1	+	exon-exon	transcript,gene,exon,CDS	6	7	5	3	5	12	0.509695	1
2R	17275410	17276063	mbl	1	+	exon-exon	five_prime_utr,transcript,gene,exon,CDS	1031	747	462	1192	1318	1701	0.511304	1
2R	2118977	2121538	CG17684	1	-	exon-intron	transcript,gene,exon,CDS	17	8	3	10	10	12	0.511819	1
2R	23665294	23666035	Pde8	1	+	exon-exon	five_prime_utr,transcript,gene,exon,CDS	27	25	29	52	29	27	0.512842	1
X	22507108	22507965	l(1)G0196	1	+	exon-exon	transcript,three_prime_utr,gene,exon,CDS	17	24	22	29	14	15	0.514312	1
3L	5703925	5706573	sif	1	+	exon-exon	five_prime_utr,transcript,gene,exon,CDS	79	73	59	125	99	114	0.515961	1
2L	21710564	21711410	CG31619	1	+	exon-exon	transcript,gene,exon,CDS	42	33	25	38	34	36	0.516757	1
4	75068	94615	pan	1	+	exon-exon	transcript,gene,exon,CDS	1	2	8	4	4	1	0.519039	1
2R	20595557	20595814	bl	1	+	exon-exon	five_prime_utr,transcript,gene,exon,CDS	3	2	1	3	2	4	0.520558	1
2R	10328858	10332367	CG42732	1	-	exon-exon	exon,gene,transcript,CDS	12	6	7	7	8	9	0.520625	1
3L	9155026	9162974	Rdl	1	-	exon-exon	transcript,gene,exon,CDS	4	1	1	0	6	0	0.521714	1
2L	21727006	21728235	CG31619	1	+	exon-exon	transcript,three_prime_utr,gene,exon,CDS	8	5	2	6	6	9	0.522107	1
3L	16912129	16913398	Lmpt	1	+	exon-exon	five_prime_utr,transcript,gene,exon,CDS	8	5	7	10	2	10	0.523963	1
3L	2678538	2682561	Fife	1	-	exon-exon	transcript,gene,exon,CDS	5	2	3	5	4	3	0.523978	1
3L	13584192	13602476	bru-3	1	-	exon-exon	three_prime_utr,gene,exon,transcript,CDS	0	0	4	1	2	1	0.524292	1
3L	5734466	5736094	sif	1	+	exon-exon	transcript,gene,exon,CDS	29	65	28	42	31	20	0.524927	1
3L	18887061	18887746	CG3961	1	-	exon-exon	five_prime_utr,transcript,gene,exon,CDS	31	22	30	21	31	31	0.525272	1
2L	16690902	16692124	grp	1	+	exon-exon	five_prime_utr,transcript,gene,exon,CDS	18	22	22	23	28	14	0.526118	1
X	17940720	17941160	Sh	1	-	exon-exon	three_prime_utr,gene,exon,transcript,CDS	1	2	3	5	5	5	0.526568	1
X	10257668	10259488	Hk	1	-	exon-exon	five_prime_utr,transcript,gene,exon	8	5	1	6	1	5	0.526766	1
2L	6301154	6303850	Ddr	1	+	exon-exon	transcript,gene,exon,CDS	9	12	9	9	8	16	0.527562	1
2L	16034188	16034713	beat-Ic	1	+	exon-exon	transcript,gene,exon,CDS	5	15	9	21	12	16	0.527712	1
3L	10575319	10577324	A2bp1	1	+	exon-exon	transcript,gene,exon,CDS	19	13	13	32	7	16	0.527795	1
2L	74903	75366	galectin	1	+	exon-exon	five_prime_utr,transcript,gene,exon,CDS	1	2	6	7	2	4	0.528008	1
X	3692953	3693932	Mnt	1	+	exon-exon	five_prime_utr,transcript,gene,exon,CDS	12	11	4	10	7	6	0.528888	1
X	19533991	19534356	CG32532	1	-	exon-exon	exon,gene,transcript,CDS	20	9	8	14	16	15	0.52957	1
2R	5716649	5717766	ap	1	-	exon-exon	five_prime_utr,transcript,gene,exon,CDS	5	17	23	10	5	17	0.53029	1
2L	20648198	20648248	Uhg3	1	+	exon-exon	transcript,gene,exon	2	4	0	1	2	1	0.533144	1
3R	17966473	17967828	cpo	1	+	exon-exon	five_prime_utr,transcript,gene,exon,CDS	7	12	10	11	8	5	0.533394	1
3R	28075677	28078632	CG34362	1	+	exon-exon	transcript,gene,exon,CDS	1	4	7	9	6	6	0.534024	1
3R	29500719	29501488	Trc8	1	-	exon-exon	transcript,gene,exon,CDS	6	2	1	1	2	3	0.535074	1
2R	6032098	6032721	SCAP	1	-	exon-exon	transcript,gene,exon,CDS	15	3	9	15	7	9	0.535138	1
3L	5659429	5670875	sif	1	+	exon-intron	five_prime_utr,transcript,gene,exon	4	8	3	9	5	3	0.535509	1
2L	14932514	14939028	CG42313	1	-	exon-exon	transcript,gene,exon,CDS	6	3	1	4	7	6	0.536078	1
X	10060448	10061348	CG15312	1	-	exon-exon	transcript,gene,exon,CDS	17	25	13	18	8	20	0.536276	1
2L	21384455	21385397	nrv3	1	+	exon-exon	transcript,gene,exon,CDS	17	30	13	20	29	12	0.537105	1
[truncated: 556 more rows]

## Sheet: Gut Day 30
Chr	Start	End	Gene	JunctionType	Strand	Start-End Region	OverallRegion	S_067.F_LKci.L__wt_p._30._Gut.REP_1.READ_1.Chimeric.out.junction	S_068.F_LKci.L__wt_p._30._Gut.REP_2.READ_1.Chimeric.out.junction	S_069.F_LKci.L__wt_p._30._Gut.REP_3.READ_1.Chimeric.out.junction	S_079.F_LKci.L_dil_p._30._Gut.REP_1.READ_1.Chimeric.out.junction	S_080.F_LKci.L_dil_p._30._Gut.REP_2.READ_1.Chimeric.out.junction	S_081.F_LKci.L_dil_p._30._Gut.REP_3.READ_1.Chimeric.out.junction	p value	bonferroni
[truncated: 1,194 more rows]

[truncated: 7 more sheets: Fat body Day 30, Thorax Day 30, Brain Day 30, Gut Day 50, Fat body Day 50, Thorax Day 50, Brain Day 50]
