# Supplementary material for: An Insulin-Sensitive Circular RNA that Regulates Lifespan in Drosophila
Source: Mol Cell. 2020 Jul 16;79(2):268–279.e5. doi: 10.1016/j.molcel.2020.06.011 (PMC7318944; doi:10.1016/j.molcel.2020.06.011)
Supplement: Data S3. circRNAs Expressed in Polysome-Enriched RNA Sequencing Data of wDah and dilp 2-3,5 Fat Bodies (Day 10), Related to Figures 5 and S6 [file mmc4.xlsx]

## Sheet: Supplemental Data 3
Supplemental Data 3: CircRNAs expressed in polysome-enriched RNA sequencing data of wDah and dilp 2-3,5 fat bodies (day 10), Related to Figure 5 and S6.

## Sheet: bbTest.linear.Fatb_dilp_10.atg_
circID	Chr	Start	End	S_052.F_LKci.L_dil_p.P10.Fatb.REP_1.READ_1.Chimeric.out.junction	S_053.F_LKci.L_dil_p.P10.Fatb.REP_2.READ_1.Chimeric.out.junction	S_054.F_LKci.L_dil_p.P10.Fatb.REP_3.READ_1.Chimeric.out.junction	S_019.F_LKci.L_dil_p._10.Fatb.REP_1.READ_1.Chimeric.out.junction	S_020.F_LKci.L_dil_p._10.Fatb.REP_2.READ_1.Chimeric.out.junction	S_021.F_LKci.L_dil_p._10.Fatb.REP_3.READ_1.Chimeric.out.junction	S_052.F_LKci.L_dil_p.P10.Fatb.REP_1.READ_1.Chimeric.out.junction.1	S_053.F_LKci.L_dil_p.P10.Fatb.REP_2.READ_1.Chimeric.out.junction.1	S_054.F_LKci.L_dil_p.P10.Fatb.REP_3.READ_1.Chimeric.out.junction.1	S_019.F_LKci.L_dil_p._10.Fatb.REP_1.READ_1.Chimeric.out.junction.1	S_020.F_LKci.L_dil_p._10.Fatb.REP_2.READ_1.Chimeric.out.junction.1	S_021.F_LKci.L_dil_p._10.Fatb.REP_3.READ_1.Chimeric.out.junction.1	mean.poly_p	mean.poly_m	pval	atg	translated
7SLRNA:CR32864|3R:6822509-6822722+	3R	6822509	6822722	2	0	0	6	1	0	4669	4188	4085	4890	4539	5081	0.000142724612859488	0.000481918171086349	0.427817141556059	1	no
7SLRNA:CR32864|3R:6822663-6822781+	3R	6822663	6822781	3	2	0	17	16	38	4024	4037	4042	3997	4028	4003	0.000413381171685494	0.00586508952731032	0.00165949715200776	1	no
7SLRNA:CR32864|3R:6822673-6822732+	3R	6822673	6822732	5	11	5	96	75	145	3631	1309	1903	3742	3615	3693	0.00410967197348666	0.0277061082231458	0.000989737118948927	1	no
7SLRNA:CR42652|3R:6820148-6820266-	3R	6820148	6820266	1	0	0	7	10	24	4679	3330	4104	6613	5571	5678	7.12251e+09	0.00235274828479963	0.0111321722914134	1	no
7SLRNA:CR42652|3R:6820197-6820256-	3R	6820197	6820256	2	3	3	35	24	48	7626	7611	7591	7521	7499	7529	0.000350417226491142	0.00471908606704072	0.00011415956179421	1	no
a|2R:22162905-22164989+	2R	22162905	22164989	0	8	3	17	11	12	4	3	6	17	11	15	0.353535353535354	0.481481481481481	0.866653533123694	1	no
ACC|2R:7982641-7985451-	2R	7982641	7985451	12	12	12	60	29	38	2015	1630	1706	1910	1473	1294	0.00673770194577408	0.0260976570668555	8.81152e+09	1	no
ACC|2R:7984881-7985451-	2R	7984881	7985451	9	7	4	60	23	25	1801	1665	1736	2016	1494	1401	0.00381927637871126	0.0205315979575571	0.000686460082750812	1	no
Acsl|2R:8674647-8676607+	2R	8674647	8676607	5	4	2	26	17	20	1745	1219	1372	1255	1032	833	0.00252779762846997	0.0199830708298084	3.22116e+09	1	no
Acsl|2R:8678430-8679134+	2R	8678430	8679134	25	17	11	48	31	49	2484	1919	2174	1984	1695	1300	0.00792648193781418	0.0259686173884896	0.00239362964021336	1	no
AdamTS-A|3R:15446982-15448835-	3R	15446982	15448835	0	0	5	7	1	6	12	14	15	22	8	19	0.0833333333333333	0.19749680715198	0.220110654486432	1	no
Aldh-III|2R:7469360-7470882-	2R	7469360	7470882	6	2	6	21	6	11	530	606	920	611	501	448	0.00698766172547516	0.0230091030800312	0.0107959265080072	1	no
ap|2R:5716649-5717766-	2R	5716649	5717766	9	7	2	32	19	23	68	57	46	58	59	42	0.0893082611832612	0.317663817663818	0.000491710482907995	1	no
aret|2L:12240868-12241780+	2L	12240868	12241780	2	4	1	9	9	10	10	5	5	8	6	8	0.259259259259259	0.561655773420479	0.0265229310498903	1	no
Asator|4:473147-474768-	4	473147	474768	0	0	2	5	4	3	1	3	3	7	7	4	0.133333333333333	0.402958152958153	0.820827172343916	1	no
Atf3|X:1251172-1252096-	X	1251172	1252096	0	1	0	5	0	3	2	6	2	6	8	7	0.0476190476190476	0.251515151515152	0.697310927467445	1	no
Atpalpha|3R:20963725-20967202+	3R	20963725	20967202	5	7	1	16	9	7	271	194	159	117	128	121	0.0197306042252506	0.0802272275122112	0.00441475064937427	1	no
bab2|3L:1172758-1174607-	3L	1172758	1174607	2	1	0	7	2	7	11	7	8	12	9	12	0.092948717948718	0.30622009569378	0.076965882523442	1	no
betaTry|2R:11346351-11346568+	2R	11346351	11346568	0	0	0	0	0	0	546	513	664	16	67	26	0	0	0.00283247369260229	1	no
betaTub97EF|3R:27972921-27974342-	3R	27972921	27974342	0	1	1	5	1	6	434	496	582	381	285	251	0.0012424461002723	0.0132653916246989	0.00591970622471809	1	no
bin3|2R:6233266-6234307+	2R	6233266	6234307	1	1	3	11	9	7	21	20	27	22	38	21	0.0643578643578644	0.258274231678487	0.00758407601089174	1	no
bl|2R:20598453-20605851+	2R	20598453	20605851	0	0	1	6	7	6	66	89	119	65	75	72	0.00277777777777778	0.0822653242783782	0.000418995828194579	1	no
bmm|3L:14777339-14777766-	3L	14777339	14777766	0	2	6	19	7	24	67	98	139	124	156	93	0.0204597701149425	0.126980041090471	0.0377369378125863	1	no
Bsg25D|2L:5274019-5275780-	2L	5274019	5275780	17	13	13	54	33	34	13	11	7	15	24	21	0.586111111111111	0.659912627418348	0.339462833645868	1	no
Btk29A|2L:8283409-8284220-	2L	8283409	8284220	18	9	8	29	17	28	38	20	18	35	33	26	0.313155235569029	0.43721450617284	0.0475998780034997	0	no
cact|2L:16322960-16323517-	2L	16322960	16323517	3	3	3	13	7	8	48	53	103	62	107	71	0.0468989482585487	0.112000888296691	0.0805450261958456	1	no
Cals|4:1117851-1121622-	4	1117851	1121622	2	1	0	9	5	1	122	58	51	52	59	23	0.0110260616001458	0.089110883424408	0.00296812945322546	1	no
CaMKI|4:449924-450509+	4	449924	450509	220	170	78	820	509	694	666	522	742	1119	927	734	0.196364562948856	0.421116541169797	0.00570576083425402	1	no
CaMKI|4:450242-450509+	4	450242	450509	61	67	18	260	121	159	916	762	952	1611	1277	1102	0.0539376650233548	0.11720191440664	0.0206974070473277	1	no
CAP|2R:10294612-10296047+	2R	10294612	10296047	0	1	0	6	5	6	12	6	16	16	15	13	0.0476190476190476	0.279505582137161	0.0125712813443972	1	no
cdi|3R:19087405-19088300-	3R	19087405	19088300	2	0	0	1	1	2	6	8	8	7	9	8	0.0833333333333333	0.141666666666667	0.702585152075295	1	no
CG10082|2R:21650111-21650792+	2R	21650111	21650792	2	0	2	11	2	6	78	73	136	132	144	84	0.0131642512077295	0.05242945790891	0.114131874682936	1	no
CG10082|2R:21650111-21652563+	2R	21650111	21652563	1	0	1	9	4	5	84	85	141	131	141	69	0.00626898646782657	0.0531464962499445	0.00850172155083937	1	no
CG10910|2R:18021578-18021997+	2R	18021578	18021997	0	0	1	0	0	0	38	22	92	2	11	2	0.003584229390681	0	0.0216560341609863	1	no
CG10911|2R:18052974-18053084-	2R	18052974	18053084	0	0	0	0	0	0	53	32	58	6	5	7	0	0	0.0222807073082185	0	no
CG11155|4:1129435-1130586+	4	1129435	1130586	8	3	1	23	13	15	34	25	32	38	40	23	0.109307359307359	0.339023013767019	0.00632588692698037	1	no
CG11739|3R:4379450-4379824+	3R	4379450	4379824	3	4	0	11	7	9	322	309	319	237	169	208	0.00733677398214139	0.0418674067867616	0.000732031175112007	1	no
CG12374|2R:12762837-12763046+	2R	12762837	12763046	3	1	2	0	0	1	3345	2359	1684	100	110	128	0.000835341927210965	0.00258397932816537	0.00179332938223497	1	no
CG12374|2R:12763383-12763531+	2R	12763383	12763531	3	0	0	0	0	0	2093	1650	1314	53	67	61	0.000477099236641221	0	0.00253741890020421	1	no
CG12582|3R:4201843-4202797+	3R	4201843	4202797	6	4	3	21	13	12	49	57	68	57	49	40	0.0723060669031576	0.236559139784946	0.000796568940731983	1	no
CG13073|3L:16213059-16214361-	3L	16213059	16214361	0	0	0	0	0	0	0	0	0	0	0	0	0	0	NA	1	no
CG13784|2L:7209349-7209653-	2L	7209349	7209653	9	2	5	65	41	70	78	55	71	102	100	92	0.0681084896148417	0.370700154720766	0.000149072811485712	1	no
CG14764|2R:7947605-7948520-	2R	7947605	7948520	4	7	1	9	13	9	16	18	19	13	27	17	0.176666666666667	0.360081585081585	0.0365615673927915	1	no
CG1578|X:11814697-11815539-	X	11814697	11815539	0	0	2	6	6	6	31	24	22	27	30	32	0.0277777777777778	0.168793195108985	0.00667999639425078	1	no
CG1640|X:13373863-13374385+	X	13373863	13374385	2	4	1	9	3	5	342	297	283	211	209	216	0.00754137226459532	0.0258948228981525	0.0145705917074571	1	no
CG17646|2L:1741660-1742260+	2L	1741660	1742260	46	44	25	203	125	193	425	369	627	473	408	350	0.0808485440243229	0.296750071606767	0.000629991498964004	1	no
CG17646|2L:1741660-1743779+	2L	1741660	1743779	45	38	13	97	41	62	463	376	625	468	401	315	0.0669154307758234	0.14296594344881	0.036975729109355	1	no
CG17646|2L:1741660-1746029+	2L	1741660	1746029	6	12	13	43	19	23	435	363	607	472	410	324	0.0221910613707849	0.0646888702231306	0.00318585018336682	1	no
CG17646|2L:1743345-1743779+	2L	1743345	1743779	2	4	3	8	6	6	511	466	671	556	455	385	0.00562010411704095	0.0141816166956996	0.0191115862234811	1	no
CG17646|2L:1743345-1746029+	2L	1743345	1746029	6	5	4	5	8	4	483	452	652	561	465	394	0.00976947288770521	0.0119324975855554	0.507496349225102	1	no
CG17646|2L:1744923-1746029+	2L	1744923	1746029	2	5	3	14	11	10	417	386	548	457	369	287	0.00766854652430245	0.0307804645328391	0.000800844396377924	1	no
CG17816|3R:7864261-7865761-	3R	7864261	7865761	3	1	2	10	6	6	3	4	2	6	5	4	0.4	0.590151515151515	0.372916030652742	1	no
CG18659|2R:9125551-9126066-	2R	9125551	9126066	2	1	0	3	1	2	30	29	26	42	36	33	0.0319444444444444	0.0502788502788503	0.799057489047394	1	no
CG18659|2R:9125551-9126213-	2R	9125551	9126213	11	7	3	35	11	33	31	24	27	33	36	28	0.195903737839222	0.429910680700603	0.0412793075668213	1	no
CG18812|2R:7725689-7729708-	2R	7725689	7729708	3	4	0	9	6	10	95	80	87	77	77	76	0.0260770975056689	0.0977397963948819	0.00541703756850833	1	no
CG2201|2L:21616182-21616573-	2L	21616182	21616573	0	8	7	9	5	6	88	79	125	69	104	82	0.0483281086729363	0.076479331066487	0.303743922739723	1	no
CG2201|2L:21616182-21618110-	2L	21616182	21618110	6	4	5	9	6	1	79	67	110	51	82	53	0.056801508110899	0.0789001122334456	0.27623220150995	1	no
CG30015|2R:10848453-10849260-	2R	10848453	10849260	11	10	9	44	26	29	35	30	57	58	43	43	0.208498023715415	0.403653973666761	0.00156959041155686	1	no
CG31064|3R:27232473-27233681-	3R	27232473	27233681	9	1	4	5	3	9	20	30	25	27	20	18	0.160177975528365	0.20667270531401	0.499302601824174	1	no
CG31145|3R:23622371-23627460-	3R	23622371	23627460	2	3	0	11	5	5	42	41	33	33	28	29	0.0378787878787879	0.182857991681521	0.00382081363962895	1	no
CG31145|3R:23622371-23632186-	3R	23622371	23632186	4	0	2	5	4	5	26	23	20	20	20	18	0.0747474747474747	0.194685990338164	0.0653156010374254	1	no
CG31198|3R:21755607-21755728+	3R	21755607	21755728	0	0	0	0	0	0	57	31	53	7	25	38	0	0	0.402834924662786	1	no
CG31663|2L:1875012-1876591-	2L	1875012	1876591	1	0	0	1	1	0	2	3	5	4	9	6	0.111111111111111	0.1	0.591328976052991	1	yes
CG31688|2L:20431924-20432729+	2L	20431924	20432729	9	12	7	26	5	19	27	23	25	18	24	15	0.270535714285714	0.440715471141435	0.16637006924382	1	no
CG31694|2L:2870689-2871688-	2L	2870689	2871688	0	0	4	17	7	6	119	135	172	118	135	100	0.00757575757575758	0.0772751580529063	0.00534138078313279	1	no
CG32264|3L:3767137-3769406-	3L	3767137	3769406	4	1	1	7	6	1	12	6	10	19	13	16	0.161255411255411	0.214614590775581	0.838117015326189	1	no
CG32264|3L:3769078-3769406-	3L	3769078	3769406	1	0	1	10	1	5	21	12	18	30	26	22	0.032695374800638	0.157407407407407	0.110697806842091	1	no
CG32369|3L:7803269-7804707-	3L	7803269	7804707	1	2	4	14	2	6	15	16	11	13	19	9	0.146759259259259	0.337918871252205	0.184652498838106	1	no
CG32521|X:21211080-21211799-	X	21211080	21211799	3	2	3	13	9	12	195	130	136	104	89	100	0.0172952547053266	0.103363567649282	0.000139656357056414	1	no
CG32698|X:9811788-9812156+	X	9811788	9812156	27	32	12	183	99	104	87	92	106	174	111	111	0.198867178882142	0.489251514559312	0.000439945005776393	1	no
CG32698|X:9811788-9836806+	X	9811788	9836806	0	1	1	18	6	10	40	49	55	109	66	64	0.0126190476190476	0.120066917311012	0.00170066456411059	1	no
CG33080|X:5711477-5711803-	X	5711477	5711803	1	0	1	11	8	6	82	97	82	68	46	54	0.00803212851405623	0.129129551492421	0.000193597505663522	1	no
CG33111|3R:23806626-23808029-	3R	23806626	23808029	1	2	0	4	2	0	7	7	9	9	10	8	0.115740740740741	0.158119658119658	0.680918223592473	1	no
CG33144|2R:10754909-10757544-	2R	10754909	10757544	6	6	6	17	12	14	47	44	38	51	46	41	0.123190394511149	0.237147335423197	0.0114516117569522	1	no
CG33144|2R:10754909-10759915-	2R	10754909	10759915	11	6	2	6	2	12	45	40	48	43	34	33	0.122287784679089	0.14822373393802	0.634449528297007	1	no
CG33275|3L:7602788-7603962+	3L	7602788	7603962	1	1	1	1	1	3	5	4	7	8	8	6	0.163888888888889	0.185185185185185	0.961188706591825	1	no
CG33298|2L:9503593-9504813+	2L	9503593	9504813	13	6	4	15	16	13	19	10	23	15	22	17	0.309799382716049	0.451461988304094	0.0735722535423432	1	no
CG34126|2L:4990308-4991262+	2L	4990308	4991262	0	1	1	11	3	8	16	18	11	22	25	17	0.0453216374269006	0.253492063492063	0.0335823615652765	1	no
CG34166|2L:14743482-14743541+	2L	14743482	14743541	2	5	7	9	10	10	7934	7929	7926	7885	7845	7881	0.000588201762782889	0.00122681579697821	0.0295777212462896	1	no
CG34166|2L:14743482-14743604+	2L	14743482	14743604	5	8	10	9	13	16	5867	6508	7773	5295	4969	4925	0.00112136577378103	0.00251481242847117	0.00737843018535583	1	no
CG34383|3R:13757183-13757783+	3R	13757183	13757783	4	5	0	10	3	3	18	7	5	23	19	12	0.19949494949495	0.213131313131313	0.767771509081755	1	no
CG34383|3R:13757183-13757792+	3R	13757183	13757792	1	5	0	8	13	10	10	4	3	14	9	7	0.215488215488216	0.514260249554367	0.182402638114449	1	no
CG34408|X:10224919-10226655+	X	10224919	10226655	30	17	17	115	48	59	38	29	35	69	46	49	0.379221588300872	0.560644864722879	0.00485494484481098	1	no
CG3638|X:1225434-1226282-	X	1225434	1226282	1	0	3	16	8	9	45	37	38	35	37	33	0.0316366207140332	0.235262994086523	0.00119264350491212	1	no
CG3690|X:950364-950839-	X	950364	950839	2	0	1	2	2	4	42	44	35	12	28	30	0.0244107744107744	0.10905695611578	0.0250683785483668	1	no
CG3961|3L:18887061-18887746-	3L	18887061	18887746	9	9	5	25	27	19	48	47	48	56	62	52	0.1376495483993	0.293206131876104	0.00164329744659267	1	no
CG42258|X:12475640-12475997+	X	12475640	12475997	5	0	0	12	9	10	46	43	49	36	49	30	0.0326797385620915	0.218390804597701	0.0040548473184298	1	no
CG42663|2R:12722305-12723006+	2R	12722305	12723006	3	3	3	28	11	9	11	18	20	25	16	16	0.162525879917184	0.43190309806662	0.00338122961952084	1	no
CG42674|3L:20168476-20169063-	3L	20168476	20169063	0	0	0	1	0	3	1	0	1	3	2	4	0	0.226190476190476	0.524839357170787	1	no
CG43102|3R:17777948-17780786-	3R	17777948	17780786	3	2	0	3	0	4	4	3	3	0	3	6	0.276190476190476	0.466666666666667	0.618268843520275	1	no
CG43427|3R:4680229-4680837+	3R	4680229	4680837	2	1	0	8	3	5	18	23	31	25	27	15	0.0472222222222222	0.197474747474747	0.0228230431057156	1	no
CG45050|3R:9354422-9355083+	3R	9354422	9355083	1	4	1	25	15	11	70	44	46	54	97	44	0.0395648120400892	0.216794755877034	0.00834403788009856	1	no
CG5001|2L:1191403-1192625+	2L	1191403	1192625	0	0	1	4	5	7	17	19	28	20	29	17	0.0114942528735632	0.201797385620915	0.00584886069123547	1	no
CG5151|3L:16148408-16148958-	3L	16148408	16148958	8	14	11	41	25	39	21	13	9	24	22	14	0.448126862494679	0.632844393663342	0.0829105217707664	0	no
CG5946|3L:11818088-11818907-	3L	11818088	11818907	2	2	2	19	11	14	549	557	753	487	367	345	0.00328552940638607	0.0352157168999444	3.30426e+09	1	no
CG6767|3L:9686365-9689448-	3L	9686365	9689448	0	0	0	5	6	3	628	594	569	367	440	299	0	0.0122758499492324	0.000404641717201829	1	no
CG6847|X:17918328-17918971+	X	17918328	17918971	4	0	4	9	2	11	14	14	12	11	7	6	0.157407407407407	0.439760348583878	0.0221897415171433	1	no
CG7470|3L:21976295-21977630+	3L	21976295	21977630	4	3	3	12	11	4	777	702	701	775	535	549	0.00454610723658521	0.0142091898561749	0.00711540399984294	1	no
CG7470|3L:21976295-21978374+	3L	21976295	21978374	5	3	0	6	6	3	797	674	676	720	522	496	0.00355524286280851	0.00854670774054997	0.0620669758503874	1	no
CG7766|X:9096766-9098413-	X	9096766	9098413	11	3	1	8	8	8	123	113	104	85	82	74	0.0391584769093776	0.0908237899583297	0.038554832164798	1	no
CG8312|3R:9621519-9622774+	3R	9621519	9622774	4	1	0	6	2	0	25	20	16	18	31	18	0.0618500273672687	0.103535353535354	0.650196904050801	1	no
CG8671|2L:21273324-21274429+	2L	21273324	21274429	4	6	3	9	6	6	23	22	27	23	38	21	0.154144620811287	0.21327861952862	0.443143899095235	1	no
CG8671|2L:21273324-21275806+	2L	21273324	21275806	3	0	1	5	4	6	29	23	23	20	39	23	0.0451388888888889	0.16663993584603	0.0599527535548141	1	no
CG9220|X:15589625-15590953-	X	15589625	15590953	4	4	2	19	10	11	12	18	11	21	15	20	0.195221445221445	0.40994623655914	0.0156594413137855	1	no
CG9634|X:16744614-16745953-	X	16744614	16745953	13	8	8	40	24	26	34	32	55	54	38	35	0.201193290554993	0.412952732427962	0.00158445686510952	1	no
CG9646|2R:17050009-17051164+	2R	17050009	17051164	0	5	0	8	2	8	23	17	17	21	27	23	0.0757575757575758	0.200964034111976	0.191810736809955	1	no
cic|3R:20287949-20291086+	3R	20287949	20291086	1	1	2	9	7	5	7	8	8	9	9	6	0.14537037037037	0.464015151515151	0.0170917215654119	1	no
cindr|3R:30816875-30818207+	3R	30816875	30818207	4	8	4	23	11	15	29	35	53	46	53	35	0.125811357145506	0.268402777777778	0.0403037671028901	1	no
Cip4|3L:4324922-4325410-	3L	4324922	4325410	4	7	16	63	25	31	15	7	11	35	28	23	0.434372969460689	0.562876443379588	0.248662283601707	1	no
ckn|2R:14971730-14972756+	2R	14971730	14972756	3	3	0	7	6	9	13	6	5	11	15	14	0.173611111111111	0.355302507476421	0.266439609908651	1	no
cnc|3R:23191696-23192281-	3R	23191696	23192281	2	6	0	3	9	11	99	73	89	66	77	60	0.0319171157622091	0.101019667041684	0.0486227618667306	1	no
cnc|3R:23197287-23197976-	3R	23197287	23197976	10	7	6	47	17	43	170	137	165	155	133	127	0.0464181286549708	0.199649259043551	0.00202322767032952	1	no
cnc|3R:23209342-23209883-	3R	23209342	23209883	12	7	6	34	18	30	334	214	223	181	187	161	0.0308523874773658	0.134337491919909	0.000292423905023474	1	no
CrebB|X:18372031-18373455+	X	18372031	18373455	24	28	13	78	44	83	38	30	25	51	46	51	0.403986886013699	0.570981012251405	0.0107566661428104	1	no
CrzR|3L:12347194-12348139-	3L	12347194	12348139	4	1	1	2	2	0	27	31	33	11	18	16	0.0632313409234662	0.0846153846153846	0.402732150921702	1	no
cta|2L:22990754-22992125+	2L	22990754	22992125	1	0	0	11	13	8	16	14	12	10	29	11	0.0196078431372549	0.41812865497076	0.00108695071284527	1	no
CtBP|3R:13019342-13021642+	3R	13019342	13021642	0	5	0	3	5	5	44	30	27	28	31	28	0.0476190476190476	0.129059411317476	0.087866520005426	1	no
ctrip|3R:4795737-4797697-	3R	4795737	4797697	0	0	1	2	2	5	5	8	7	10	9	12	0.0416666666666667	0.214200831847891	0.291092405851991	1	no
ctrip|3R:4799692-4801991-	3R	4799692	4801991	4	9	8	23	18	11	55	30	35	36	39	42	0.161537450855543	0.304389050656703	0.0482674356176329	1	no
cv-2|2R:21363699-21366965-	2R	21363699	21366965	0	3	1	9	7	8	9	10	11	16	17	8	0.104700854700855	0.383888888888889	0.0256379974689725	1	no
Cyp18a1|X:18689991-18690987-	X	18689991	18690987	1	1	1	12	6	4	61	69	94	85	87	79	0.0136470207777508	0.0788067467742603	0.0092291458834681	1	no
Dad|3R:17064716-17064961+	3R	17064716	17064961	7	3	2	7	12	11	17	4	7	12	16	19	0.314153439153439	0.387886382623225	0.488565764681655	1	no
daw|2L:2808980-2810643+	2L	2808980	2810643	3	7	6	36	23	22	84	70	107	122	109	82	0.0594963982208413	0.204542995682236	0.000342404870130291	1	no
Dbp80|3L:27292882-27293271+	3L	27292882	27293271	11	4	3	11	15	10	93	54	73	46	67	35	0.0714028107403788	0.199377169210289	0.00215725634668452	1	no
Dbp80|3L:27331994-27332346+	3L	27331994	27332346	48	62	32	203	123	105	70	57	80	101	93	57	0.404500783364193	0.62845191682911	0.00711189700378922	1	no
Dh31-R|2R:13277444-13278170-	2R	13277444	13278170	1	0	0	2	0	3	7	3	5	4	3	4	0.0416666666666667	0.253968253968254	0.159705606339806	1	no
dlg1|X:11394223-11396103+	X	11394223	11396103	9	2	1	13	10	3	51	33	27	65	48	49	0.0809523809523809	0.132257589154141	0.404975931135052	1	no
dlg1|X:11395240-11396103+	X	11395240	11396103	10	13	9	31	23	30	54	36	30	76	56	53	0.21744178440607	0.314101549935695	0.0364512645189459	1	no
dlg1|X:11395240-11400832+	X	11395240	11400832	3	5	1	27	10	11	35	28	25	47	39	26	0.0896413527992475	0.288747931605074	0.00600288050186304	1	no
dlg1|X:11397825-11400832+	X	11397825	11400832	0	4	0	8	7	3	25	18	12	39	25	25	0.0606060606060606	0.165368541033435	0.173243442455889	1	no
dnc|X:3244735-3246685+	X	3244735	3246685	3	1	2	4	5	5	3	5	2	6	5	6	0.388888888888889	0.451515151515152	0.854161815175935	1	no
drpr|3L:1718706-1720169-	3L	1718706	1720169	1	2	2	1	6	0	51	39	55	48	49	33	0.034366325444631	0.0431663574520717	0.49565778573099	1	no
dve|2R:22262765-22263443+	2R	22262765	22263443	3	0	0	1	0	0	1	0	0	1	0	0	0	0	0.794543587085226	1	no
Dys|3R:19493965-19494318+	3R	19493965	19494318	1	7	2	13	7	9	21	15	14	23	25	20	0.162878787878788	0.296735312899106	0.109360660702189	1	no
E2f1|3R:21625165-21626850-	3R	21625165	21626850	3	6	2	12	10	6	13	12	7	27	37	24	0.247685185185185	0.240152755046372	0.57332833010035	1	yes
EcR|2R:6151830-6152550-	2R	6151830	6152550	1	0	1	11	5	7	12	10	7	10	11	13	0.0673076923076923	0.395436507936508	0.00718434847653132	1	no
Ect4|3L:8098346-8099536+	3L	8098346	8099536	20	14	7	50	23	37	81	66	58	149	132	115	0.160237369890835	0.214354810270936	0.245706826175963	1	no
Eip93F|3R:21995520-21996787+	3R	21995520	21996787	10	5	11	24	17	27	29	19	17	26	22	23	0.285866910866911	0.485299145299145	0.00817602823087963	1	no
Eps-15|2R:24771725-24772795-	2R	24771725	24772795	65	45	36	203	101	134	40	32	31	88	51	75	0.580258878766341	0.667738837095864	0.0255540065320843	1	no
foxo|3R:14066541-14067152+	3R	14066541	14067152	14	11	7	52	31	35	70	42	48	99	85	73	0.167162187916905	0.311895438103857	0.00245882639313217	1	no
foxo|3R:14079346-14082185+	3R	14079346	14082185	5	1	1	7	3	9	64	27	30	39	61	36	0.0468120394487856	0.133016304347826	0.148908795204786	1	no
Fur1|3R:25396712-25397562-	3R	25396712	25397562	1	4	3	14	7	14	13	14	22	16	26	19	0.137883597883598	0.367676767676768	0.0341879150045302	1	no
fus|2R:15662924-15664434-	2R	15662924	15664434	13	1	2	27	14	22	102	71	92	93	83	66	0.0494029876314798	0.206443298969072	0.00488788458007291	1	no
fwd|3L:313024-314317-	3L	313024	314317	2	4	4	23	11	8	19	17	21	22	23	22	0.148571428571429	0.367102396514161	0.0196662292455551	1	no
Galphao|2R:10448199-10448632+	2R	10448199	10448632	2	1	0	8	10	4	24	18	25	22	22	16	0.0431848852901484	0.259722222222222	0.00235194723257286	1	no
Gbs-70E|3L:14547117-14547482-	3L	14547117	14547482	3	2	1	4	4	6	306	300	435	344	430	306	0.00620827746734015	0.0133138706553612	0.138966870717084	1	no
gce|X:15310378-15311216+	X	15310378	15311216	13	7	6	56	31	48	33	12	13	37	26	23	0.322273073989321	0.607355508261795	0.000992074905700172	1	no
gem|2R:10128581-10129029+	2R	10128581	10129029	0	0	1	21	12	8	26	24	22	48	47	19	0.0144927536231884	0.268011317630576	0.000608090478585796	1	no
gish|3R:16296662-16297345+	3R	16296662	16297345	2	0	1	5	5	3	26	18	17	17	31	22	0.0423280423280423	0.162053872053872	0.0848362827261848	1	no
Glut4EF|3R:9943481-9943894+	3R	9943481	9943894	2	0	3	26	21	28	40	19	23	31	43	33	0.0543345543345543	0.414427248106605	0.000248686577777768	1	no
Gmap|X:15503583-15506461+	X	15503583	15506461	2	0	0	0	0	2	20	16	28	18	16	22	0.0303030303030303	0.0277777777777778	0.83932757004323	1	yes
Gpdh|2L:5947018-5947332+	2L	5947018	5947332	5	0	0	10	5	5	937	1161	1460	1166	974	906	0.00176928520877565	0.00636637595432633	0.0252975116193679	1	no
gro|3R:26045469-26045827+	3R	26045469	26045827	0	1	0	3	1	3	10	11	12	13	20	15	0.0277777777777778	0.133928571428571	0.380288875707616	1	no
Gug|3L:8463004-8469691+	3L	8463004	8469691	0	1	7	6	4	5	24	25	26	51	32	36	0.0835275835275835	0.112775162839348	0.939982205425685	1	no
Gug|3L:8469410-8469682+	3L	8469410	8469682	11	9	7	46	29	51	71	48	37	122	74	88	0.150377329132143	0.307423132229307	0.00231140073286698	1	no
Gug|3L:8469410-8469691+	3L	8469410	8469691	66	40	20	77	38	61	55	37	26	92	49	67	0.499905891210239	0.45632180365685	0.14221832216169	1	yes
Gug|3L:8469410-8470483+	3L	8469410	8470483	1	5	0	7	1	2	47	29	20	58	42	44	0.0559640522875817	0.0581421275051204	0.933695942204599	1	no
gukh|3R:19015791-19018483+	3R	19015791	19018483	5	1	0	5	2	3	7	7	4	3	7	6	0.180555555555556	0.393518518518518	0.377875181130947	1	no
hep|X:13081513-13083098-	X	13081513	13083098	13	7	13	20	17	31	16	8	7	27	22	30	0.521647509578544	0.456542024034176	0.383684524489878	1	yes
hep|X:13085596-13087140-	X	13085596	13087140	7	6	8	28	9	20	9	10	9	25	13	14	0.427696078431373	0.508542696667003	0.376433553273967	1	no
hppy|2R:19216421-19218194+	2R	19216421	19218194	2	7	0	5	1	9	22	19	13	15	19	18	0.117521367521368	0.211111111111111	0.3927449087751	1	no
Hsc70Cb|3L:14039048-14040594+	3L	14039048	14040594	2	2	5	14	10	8	131	133	179	136	174	131	0.0190087739477518	0.0684117054182741	0.00356599650820781	1	no
Irk1|3R:23169896-23170480+	3R	23169896	23170480	0	0	0	1	2	4	3	5	3	1	4	6	0	0.411111111111111	0.109113129756732	1	no
Khc-73|2R:15525015-15527462-	2R	15525015	15527462	4	0	0	5	6	7	37	49	47	30	57	34	0.032520325203252	0.13627564847077	0.0239918162159913	1	no
l(1)G0196|X:22493481-22494275+	X	22493481	22494275	9	2	3	19	6	18	41	48	43	38	42	35	0.0950724637681159	0.265985324947589	0.0369988865704831	1	no
l(1)G0232|X:9643657-9644367-	X	9643657	9644367	1	0	2	4	6	4	51	41	46	32	55	47	0.0202991452991453	0.0959677131326119	0.0204287456631376	1	no
l(2)01289|2R:6733628-6734911-	2R	6733628	6734911	3	5	3	3	5	7	30	29	32	28	24	15	0.107894066717596	0.195789934944551	0.152026639316732	1	no
laccase2|2R:5423750-5424239+	2R	5423750	5424239	32	25	19	77	76	68	24	31	19	46	52	43	0.505952380952381	0.610792957591738	0.0408878464622936	1	no
larp|3R:28333709-28334707-	3R	28333709	28334707	5	7	10	25	15	29	53	38	51	35	47	33	0.135232292778929	0.375448028673835	0.00520926216002152	1	no
lcs|X:21396856-21396988-	X	21396856	21396988	2	16	7	1	1	3	2089	3225	4552	526	2100	896	0.00247621750184315	0.00190351273014041	0.899155447902254	0	no
lcs|X:21396907-21396988-	X	21396907	21396988	3	4	3	3	2	1	2026	3161	4243	521	2051	876	0.001149643756955	0.00261320860522721	0.152545760356281	0	no
Lerp|3R:26855573-26856297-	3R	26855573	26856297	0	0	0	2	1	0	22	19	20	8	15	8	0	0.0875	0.0551752477099145	1	no
Lmpt|3L:16912129-16913398+	3L	16912129	16913398	2	1	0	9	0	4	54	55	41	54	59	44	0.0178571428571429	0.0753968253968254	0.219416066915612	1	no
Lnk|3R:25889655-25890278+	3R	25889655	25890278	2	2	3	5	3	6	23	26	35	35	33	25	0.0767919799498747	0.133960573476703	0.308448859975462	1	no
Lpin|2R:8138938-8140149-	2R	8138938	8140149	14	21	19	89	53	61	167	199	242	221	186	168	0.0818665155395961	0.25840988074027	2.38507e+09	1	no
LpR2|3R:25705931-25709517-	3R	25705931	25709517	4	2	5	12	3	3	558	437	460	302	338	242	0.00747531151683313	0.019753037475894	0.069934943133006	1	no
LpR2|3R:25706287-25709517-	3R	25706287	25709517	19	19	14	61	28	57	626	498	518	371	410	308	0.0308412124579212	0.120431675968206	0.00395501692565644	1	no
LpR2|3R:25709291-25710147-	3R	25709291	25710147	0	2	1	1	2	4	534	363	391	283	255	217	0.00267682415431926	0.00980092514639692	0.0516459538511762	1	no
LpR2|3R:25710025-25739622-	3R	25710025	25739622	1	0	1	0	0	0	36	29	34	6	22	19	0.0185328185328185	0	0.757601684687628	1	yes
Lsd-2|X:15073341-15074374-	X	15073341	15074374	22	15	19	91	45	61	608	570	832	777	933	566	0.0276294450207494	0.0827132186173714	0.008750268647119	1	no
luna|2R:10989628-10991124-	2R	10989628	10991124	5	3	2	18	11	10	4	3	4	13	10	10	0.462962962962963	0.534818228366616	0.875074188921511	1	no
Magi|2R:21138226-21139232-	2R	21138226	21139232	3	0	2	7	4	7	6	8	6	9	11	7	0.194444444444444	0.401388888888889	0.18448031568904	1	no
MAPk-Ak2|X:5761169-5762681-	X	5761169	5762681	0	1	4	11	6	2	124	66	85	44	63	40	0.0199563977863492	0.111525189786059	0.0182478234493142	1	no
mbl|2R:17275410-17276063+	2R	17275410	17276063	12	19	21	159	218	113	7	8	7	62	92	45	0.695094217024042	0.712624231147998	0.972731593628253	1	no
Meltrin|3R:14668866-14671803-	3R	14668866	14671803	0	0	1	5	3	4	6	3	3	7	9	12	0.0833333333333333	0.305555555555556	0.463511891624058	1	no
mesh|3R:31191322-31191834-	3R	31191322	31191834	0	0	0	0	0	0	23	9	10	3	3	3	0	0	0.0930532887954772	1	no
mew|X:13219748-13220146-	X	13219748	13220146	7	4	4	10	7	14	42	24	20	25	26	31	0.150793650793651	0.26964886964887	0.0350232885950916	1	no
MFS17|2R:2520579-2522730-	2R	2520579	2522730	0	0	1	2	3	1	21	14	13	9	14	10	0.0238095238095238	0.149732620320856	0.0543631894504642	1	no
MFS17|2R:2521441-2522730-	2R	2521441	2522730	1	4	3	11	14	2	29	27	30	24	38	15	0.0844248941023135	0.233721180780004	0.00845830199727602	1	no
Mical|3R:10014990-10015926-	3R	10014990	10015926	3	0	2	7	4	8	14	11	13	19	17	15	0.103267973856209	0.26917768222116	0.11242197641969	1	no
milt|2L:7040473-7041159+	2L	7040473	7041159	0	0	0	4	2	6	31	29	25	21	32	23	0	0.141906693711968	0.00773283452095051	1	no
mim|2R:6928509-6930370-	2R	6928509	6930370	6	5	3	27	13	11	6	9	6	25	23	13	0.396825396825397	0.446225071225071	0.811873843479408	1	no
mim|2R:6929073-6930370-	2R	6929073	6930370	0	2	1	12	8	6	9	11	11	26	20	24	0.0790598290598291	0.267167919799499	0.108733703221795	1	no
Mnt|X:3692953-3693932+	X	3692953	3693932	0	1	0	5	3	5	17	4	6	10	20	11	0.0666666666666667	0.258756038647343	0.126567558274236	1	no
Msp300|2L:5146993-5148882+	2L	5146993	5148882	0	0	0	5	2	6	45	27	46	44	31	30	0	0.109771181199753	0.00394359907257052	1	no
mtd|3R:5298202-5299573-	3R	5298202	5299573	0	0	1	0	0	3	14	6	12	11	18	12	0.0256410256410256	0.0666666666666667	0.81793126566024	1	no
mxt|2L:4843540-4844772-	2L	4843540	4844772	8	3	5	39	18	23	51	36	32	78	66	59	0.115883810799065	0.276035617499032	0.00451634921794878	1	no
MYPT-75D|3L:18662624-18664820+	3L	18662624	18664820	0	0	0	0	1	1	6	5	2	5	12	7	0	0.0673076923076923	0.89947908548503	1	no
Nc73EF|3L:16959099-16959884+	3L	16959099	16959884	6	1	2	10	2	12	468	266	269	185	211	178	0.00792787333363307	0.0412765391267986	0.0245754235055684	1	no
Ndae1|2L:7234527-7234997-	2L	7234527	7234997	20	13	12	58	37	36	165	117	99	86	103	82	0.105405405405405	0.324049412608735	0.000215973864446978	1	no
NFAT|X:13654784-13656034+	X	13654784	13656034	1	0	0	5	6	6	16	10	7	11	13	12	0.0196078431372549	0.320540935672515	0.00503923432273149	1	no
Nipped-B|2R:4700389-4701261-	2R	4700389	4701261	0	5	1	12	5	2	25	18	16	21	30	10	0.0920716112531969	0.224386724386724	0.133427694034546	1	no
Nipped-B|2R:4711814-4712775-	2R	4711814	4712775	1	0	2	10	18	6	23	15	10	19	25	13	0.0694444444444444	0.359740570351299	0.0018608038107064	1	no
nub|2L:12593625-12594670+	2L	12593625	12594670	0	0	0	0	1	1	0	0	0	0	0	0	0	0	NA	1	no
nuf|3L:14199945-14200807+	3L	14199945	14200807	0	2	1	0	0	0	8	8	12	12	21	11	0.0923076923076923	0	0.113176587523936	1	yes
nuf|3L:14199945-14201666+	3L	14199945	14201666	0	1	0	3	3	2	5	6	6	7	13	8	0.0476190476190476	0.229166666666667	0.42764160792732	1	no
out|X:19321656-19324891-	X	19321656	19324891	3	7	11	9	2	3	25	29	23	16	23	14	0.208372237784002	0.205490196078431	0.427179733069115	1	yes
p120ctn|2R:4606764-4607320+	2R	4606764	4607320	5	5	1	12	10	2	20	24	24	37	55	19	0.137471264367816	0.164660736089308	0.644690418169205	1	no
pan|4:72321-72862+	4	72321	72862	1	2	0	5	2	1	11	20	18	29	29	25	0.0580808080808081	0.0833454970077361	0.882870891791346	1	no
pan|4:72321-87166+	4	72321	87166	1	4	1	9	11	8	13	12	7	22	31	21	0.148809523809524	0.27602980383848	0.349554168899284	1	no
par-1|2R:19470597-19471736+	2R	19470597	19471736	1	0	1	11	6	8	62	64	46	58	61	53	0.0123832038725656	0.12670668988155	0.00113924678432094	1	no
par-1|2R:19470626-19473967+	2R	19470626	19473967	4	4	0	11	3	9	55	46	46	59	82	63	0.0492655367231638	0.105812324929972	0.275880665468558	1	no
par-1|2R:19477616-19478865+	2R	19477616	19478865	21	15	3	14	10	10	35	31	29	29	54	31	0.264945652173913	0.241911278124409	0.62187576736522	1	yes
Parp|3R:3468909-3469478-	3R	3468909	3469478	0	0	1	10	5	1	9	6	7	5	15	3	0.0416666666666667	0.388888888888889	0.0459238200158956	1	no
Parp|3R:3523414-3523947-	3R	3523414	3523947	0	6	10	33	20	22	13	15	14	23	36	18	0.234126984126984	0.498809523809524	0.0617999276456218	1	no
Patronin|2R:17527214-17528105-	2R	17527214	17528105	12	6	2	28	11	24	32	24	25	38	27	26	0.182267115600449	0.397905369484317	0.011384577815358	1	no
Patronin|2R:17527214-17529191-	2R	17527214	17529191	2	2	1	10	6	5	19	17	20	24	19	16	0.0827067669172932	0.257404295051354	0.0144082114609201	1	no
Patronin|2R:17528313-17529191-	2R	17528313	17529191	2	1	0	8	3	2	22	22	11	27	24	20	0.0422705314009662	0.143530543530544	0.141426155690781	1	no
Pax|2L:19409404-19410643-	2L	19409404	19410643	2	0	1	17	2	3	48	46	40	31	22	36	0.0214634146341463	0.171474358974359	0.0404113865735869	1	no
Pdcd4|X:13750316-13752027-	X	13750316	13752027	6	8	1	19	9	14	51	41	53	29	58	53	0.0956823275119014	0.246372305140962	0.072284950581782	1	no
Pde6|3R:14523154-14525473-	3R	14523154	14525473	1	0	3	7	2	6	20	17	17	19	8	16	0.0658730158730159	0.247319347319347	0.0123516083242309	1	no
Pde6|3R:14529177-14530230-	3R	14529177	14530230	6	0	8	19	14	14	25	18	18	43	24	33	0.167080231596361	0.324248335320112	0.0653721470448659	1	no
Pde8|2R:23665294-23666035+	2R	23665294	23666035	6	4	3	10	3	3	5	4	0	7	5	8	0.681818181818182	0.41198752228164	0.228726297452094	1	yes
Pde9|X:12829710-12832340-	X	12829710	12832340	3	3	2	18	23	14	11	5	5	18	20	10	0.291666666666667	0.539405684754522	0.0423118007941755	1	no
Pdk1|3L:135458-136335+	3L	135458	136335	55	47	30	181	116	137	104	85	108	136	117	90	0.306454620031322	0.557452074769727	0.000984734979361687	1	no
Piezo|2L:8176573-8182049+	2L	8176573	8182049	2	1	1	15	5	4	54	32	34	27	30	25	0.0315295815295815	0.21264367816092	0.00614212362390534	1	no
pigs|X:6644562-6645338+	X	6644562	6645338	2	2	1	7	6	12	25	26	21	30	30	22	0.0636523969857303	0.236265677442148	0.0146866118763965	1	no
pio|2R:24591952-24592299+	2R	24591952	24592299	0	6	3	5	5	6	17	27	20	19	20	19	0.104084321475626	0.216111111111111	0.169993817819843	1	no
Pka-C3|3L:15946908-15947579-	3L	15946908	15947579	8	4	1	12	10	11	8	9	3	14	13	9	0.352564102564103	0.482107023411371	0.585656240591838	1	no
Pkn|2R:9265490-9267976-	2R	9265490	9267976	114	99	64	335	197	259	155	128	141	160	131	129	0.39070343051006	0.648301068687038	0.000281294722341121	1	no
Plc21C|2L:334120-334257+	2L	334120	334257	11	14	15	15	6	10	48	50	57	60	62	47	0.204508003766478	0.154557963536292	0.206321268561523	1	yes
Pld|2R:6249412-6250852+	2R	6249412	6250852	7	4	1	15	11	18	11	5	8	11	13	12	0.314814814814815	0.54508547008547	0.0604483643688664	1	no
PlexA|4:1022242-1023680-	4	1022242	1023680	9	11	9	37	36	21	72	33	39	49	67	28	0.18287037037037	0.402772849939253	0.00209017109058063	1	no
ps|3R:9432029-9432839+	3R	9432029	9432839	11	1	3	43	50	42	46	18	19	67	76	38	0.127325890483785	0.437578162578163	0.000777597076165125	1	no
ps|3R:9432032-9432839+	3R	9432032	9432839	1	0	1	15	17	6	50	19	22	74	83	41	0.0210287013356067	0.155399633436927	0.00323073039069494	1	no
ps|3R:9445044-9446497+	3R	9445044	9446497	5	5	3	18	9	12	83	55	33	66	56	46	0.0744949494949495	0.186547934823797	0.00481530795737291	1	no
Ptx1|3R:30915940-30916721+	3R	30915940	30916721	2	1	2	0	0	4	1	0	3	0	2	1	0.688888888888889	0	0.867125350354602	1	yes
puc|3R:8108232-8111301+	3R	8108232	8111301	4	4	1	8	6	5	19	8	16	21	30	17	0.18868996874112	0.223267154301637	0.716308545053107	1	no
pum|3R:9079745-9081022-	3R	9079745	9081022	1	1	2	4	0	1	3	4	6	1	8	6	0.233333333333333	0.314285714285714	0.499976256719874	1	no
pum|3R:9217987-9218763-	3R	9217987	9218763	4	4	4	19	8	10	12	7	6	8	20	15	0.337878787878788	0.463139329805996	0.437489631168197	1	no
Pvr|2L:8223825-8225415-	2L	8223825	8225415	3	6	3	12	6	6	26	22	33	32	24	27	0.133689107827039	0.218181818181818	0.110370109487179	1	no
Pvr|2L:8223825-8226606-	2L	8223825	8226606	14	12	7	31	15	24	35	37	48	50	33	49	0.219294990723562	0.341327724223462	0.0236490844870908	1	no
px|2R:22555218-22556794-	2R	22555218	22556794	2	4	1	5	10	3	5	5	3	9	13	3	0.326719576719577	0.43064182194617	0.8640435308101	1	no
pyd|3R:8838392-8842839-	3R	8838392	8842839	7	11	5	29	21	27	31	31	28	45	42	35	0.199210146578568	0.386903032064322	0.00408281763113399	1	no
Rcd1|2R:14150226-14151926-	2R	14150226	14151926	11	7	6	36	21	33	19	18	28	27	38	27	0.27437908496732	0.492453591606134	0.0285971928293725	1	no
retn|2R:23642239-23643272+	2R	23642239	23643272	0	1	1	0	1	2	7	4	5	2	27	10	0.122222222222222	0.0674603174603175	0.309993066365227	1	yes
Rfabg|4:1070749-1070923+	4	1070749	1070923	10	1	5	6	6	2	2814	1821	2156	3314	3654	1820	0.00213455584829142	0.00151475600626399	0.270427173951911	1	no
Rfabg|4:1072859-1073310+	4	1072859	1073310	0	0	3	5	8	3	2365	1931	1813	2165	2587	1311	0.000550660792951542	0.00255670137534459	0.013394637741015	1	no
RhoU|X:10122056-10123204+	X	10122056	10123204	1	3	3	5	5	10	9	11	11	7	18	5	0.176190476190476	0.433574879227053	0.114316251920897	1	no
rl|2R:1076635-1080441+	2R	1076635	1080441	4	0	0	3	5	5	61	58	62	43	72	33	0.0205128205128205	0.0872438012026113	0.0349356213368541	1	no
rl|2R:1113198-1113725+	2R	1113198	1113725	4	0	4	15	9	10	45	35	43	61	91	46	0.0555796786799826	0.15531328320802	0.0719853983941126	1	no
Rm62|3R:6003673-6005126-	3R	6003673	6005126	2	0	0	5	8	9	263	224	229	339	379	291	0.00251572327044025	0.0217355727820844	0.00688061764976458	1	no
RN-tre|2R:13988373-13989986-	2R	13988373	13989986	4	2	0	11	12	10	19	11	14	17	22	11	0.109253065774805	0.407329598506069	0.00363657033961954	1	no
RpS28b|X:9554785-9554884+	X	9554785	9554884	0	5	0	6	0	3	3093	2816	3667	7203	6673	6644	0.000590807042419946	0.000427874798278726	0.65936186206595	0	no
RpS3|3R:23359310-23359393+	3R	23359310	23359393	2	0	0	4	1	6	2486	3420	3379	6306	5503	5757	0.000267952840300107	0.000618908294144078	0.440033742144883	1	no
RYa-R|3R:27027920-27030851+	3R	27027920	27030851	0	0	0	0	0	0	0	0	0	0	0	0	0	0	NA	1	no
Sap47|3R:15954158-15956307+	3R	15954158	15956307	2	0	1	10	7	7	15	12	22	23	22	19	0.0537084398976982	0.271213460868633	0.00623024545343644	1	no
SCAP|2R:6032098-6032721-	2R	6032098	6032721	5	4	3	7	8	15	30	32	36	23	33	32	0.11029711029711	0.249201406907686	0.0128132088435709	1	no
scrib|3R:26554357-26555651+	3R	26554357	26555651	14	14	8	48	30	44	46	40	43	57	59	58	0.216485112563544	0.408531352615953	0.00246007495637412	1	no
sda|3R:26924634-26925261+	3R	26924634	26925261	3	6	4	7	16	17	29	29	30	17	27	21	0.127608543417367	0.370376036991704	0.00125523966881388	1	no
sdt|X:8223628-8224047+	X	8223628	8224047	4	5	0	18	12	9	15	14	9	25	19	23	0.157894736842105	0.362317141785446	0.0675841979159674	1	no
SelR|3R:10866529-10866976-	3R	10866529	10866976	1	1	0	10	11	11	111	103	113	67	80	58	0.00618131868131868	0.136723180201441	5.87702e+09	1	no
Sesn|2R:23722210-23722875+	2R	23722210	23722875	7	4	10	27	15	31	106	68	114	109	112	92	0.0660492065002485	0.189557389436794	0.00579018139558058	1	no
sfl|3L:6523030-6524096+	3L	6523030	6524096	24	29	34	129	74	96	44	34	46	82	59	55	0.41275287892935	0.601175658143507	0.000822140050952086	1	no
sgg|X:2641125-2642093+	X	2641125	2642093	3	0	4	21	8	8	18	15	25	19	19	16	0.0935960591133005	0.384876543209877	0.00483447010883734	1	no
shot|2R:13916854-13917910-	2R	13916854	13917910	2	0	2	7	5	7	58	51	58	51	58	43	0.0222222222222222	0.113351578179164	0.00529440046981672	1	no
sima|3R:30067075-30068420+	3R	30067075	30068420	38	20	10	82	38	58	77	42	39	86	62	67	0.285699020141016	0.444031746031746	0.00540530149778564	1	no
sima|3R:30109295-30110618+	3R	30109295	30110618	2	3	8	13	10	19	80	40	47	54	62	45	0.0798707437391499	0.209931246545053	0.0326863536168692	1	no
Sin3A|2R:12579129-12580612-	2R	12579129	12580612	8	3	7	20	3	19	62	54	67	67	57	62	0.0871706292758924	0.171484319568611	0.151493381897627	1	no
snoRNA:U3:54Ab|2R:17145674-17145824+	2R	17145674	17145824	13	0	0	5	7	3	7569	3325	1319	7791	7546	7722	0.000571529060054515	0.000652162704889145	0.297980402165675	1	no
Sox102F|4:823501-827924-	4	823501	827924	7	7	5	30	21	31	9	4	6	23	22	17	0.509469696969697	0.566747720735215	0.634600466143366	1	no
spir|2L:20334621-20336549+	2L	20334621	20336549	3	2	1	5	1	8	22	14	10	13	24	13	0.111969696969697	0.232910052910053	0.380956622435681	1	no
Spn|3L:2534711-2536218-	3L	2534711	2536218	2	3	3	3	3	2	11	15	12	7	23	14	0.173504273504273	0.180128205128205	0.76031356844497	1	no
Spn|3L:2534711-2541403-	3L	2534711	2541403	1	5	0	7	1	6	9	14	12	5	20	11	0.121052631578947	0.32796451914099	0.351967021740948	1	no
SPoCk|3L:22777111-22778824+	3L	22777111	22778824	5	6	4	21	13	28	108	76	101	56	72	71	0.0518379191377249	0.236165577342048	0.000628595936080438	1	no
spri|X:10519348-10523564-	X	10519348	10523564	0	1	2	8	5	8	12	12	9	10	11	9	0.0862470862470863	0.409177559912854	0.0051209230647709	1	no
spri|X:10575390-10576156-	X	10575390	10576156	1	2	2	12	4	10	2	4	3	12	12	10	0.355555555555556	0.416666666666667	0.939934080496752	1	no
Stim|X:15936799-15937031-	X	15936799	15937031	24	14	9	52	37	46	77	76	113	77	102	54	0.155649936578357	0.376429275184504	0.0106257179552708	1	no
sxc|2R:5316269-5320615+	2R	5316269	5320615	13	12	6	36	27	41	87	77	103	74	96	56	0.106625777411263	0.323155111588604	0.00461281327631102	1	no
sxc|2R:5320008-5320615+	2R	5320008	5320615	4	4	1	13	2	8	87	86	92	82	110	60	0.0330510588575105	0.0907821023146101	0.196512261884794	1	no
syd|3L:7932038-7933234-	3L	7932038	7933234	4	5	1	12	5	9	40	42	53	39	45	38	0.0719368627170046	0.175594493116395	0.0367785361582879	1	no
syd|3L:7932301-7933234-	3L	7932301	7933234	3	5	2	5	6	5	46	47	45	37	46	41	0.0666438424797087	0.114375962202049	0.197286239847772	1	no
Syp|3R:20791745-20792555+	3R	20791745	20792555	1	3	4	8	4	8	95	58	67	44	63	34	0.0386450075681777	0.134674612286553	0.0279238023908802	1	no
tai|2L:9233988-9235263+	2L	9233988	9235263	10	1	2	20	11	12	20	15	10	27	21	16	0.1875	0.399284447821682	0.0396552905509548	1	no
Tango13|X:13575902-13577664+	X	13575902	13577664	0	2	1	11	7	4	82	85	67	62	61	43	0.0125647960333559	0.11291083031872	0.000859769527600582	1	no
Tango13|X:13584861-13586092+	X	13584861	13586092	3	4	0	13	4	7	19	22	13	31	18	21	0.0967365967365967	0.242424242424242	0.0663979267626071	1	no
Tm1|3R:15295113-15295544+	3R	15295113	15295544	2	2	0	4	5	9	152	130	186	207	232	178	0.00937950937950938	0.0293942448770185	0.0720589923588516	1	no
tn|2R:19001092-19001789+	2R	19001092	19001789	4	0	2	9	3	5	26	29	35	39	34	38	0.0624624624624625	0.128286716949508	0.156262784667184	1	no
tok|3R:24727706-24728326+	3R	24727706	24728326	4	4	0	14	6	9	124	123	165	118	99	72	0.0209153543307087	0.0914381914381914	0.00599313568604841	1	no
Trc8|3R:29500719-29501488-	3R	29500719	29501488	4	4	3	12	10	12	104	87	83	73	87	51	0.0386256006411045	0.14491514818986	0.00131511049802259	1	no
Trim9|2L:10619880-10620635+	2L	10619880	10620635	1	0	0	1	0	1	1	0	0	1	0	2	0	0	0.497975152795288	1	no
trio|3L:1003396-1003821-	3L	1003396	1003821	0	1	0	1	1	1	12	6	16	6	15	6	0.0476190476190476	0.116071428571429	0.355043425924706	1	no
Trpm|2R:15292773-15293561-	2R	15292773	15293561	4	2	4	48	26	27	6	10	10	29	22	19	0.284126984126984	0.583999937260807	0.00369637810735851	1	no
uex|2R:3918151-3919358-	2R	3918151	3919358	0	0	2	6	7	4	31	22	18	23	46	17	0.0333333333333333	0.176482737966147	0.0134821100097972	1	no
uex|2R:3933011-3933463-	2R	3933011	3933463	16	9	4	43	21	29	44	35	30	42	69	28	0.196286393345217	0.415995872033024	0.0502015211444762	1	no
uex|2R:3933157-3933463-	2R	3933157	3933463	21	21	12	48	29	29	51	36	28	60	69	40	0.320029239766082	0.386884222287949	0.257976476163915	1	no
uex|2R:3938552-3938885-	2R	3938552	3938885	16	15	18	132	70	92	54	35	32	81	86	53	0.296190476190476	0.567639672399264	0.00405781227477925	1	no
Uhg3|2L:20648189-20648248+	2L	20648189	20648248	8	4	2	10	33	10	8	4	4	19	24	12	0.444444444444444	0.459440136391135	0.914450979323625	1	no
Vha100-1|3R:29135049-29136699+	3R	29135049	29136699	1	6	1	7	4	2	162	163	185	114	120	83	0.0156714239970188	0.0378795719834188	0.0637781429246983	1	no
vib|3R:19218969-19219627-	3R	19218969	19219627	4	1	0	6	5	8	97	104	111	92	106	78	0.0163759233066164	0.0664309302183056	0.0152336464099793	1	no
vir-1|2L:12407185-12409623-	2L	12407185	12409623	7	1	4	5	7	5	1283	1886	3033	1378	1234	1041	0.0024244625094517	0.00467868537567973	0.0756055684382473	1	no
Wbp2|3L:12851309-12852277+	3L	12851309	12852277	50	63	22	233	106	141	40	32	37	98	59	71	0.530531602074867	0.670482024831338	0.0573094217054548	1	no
wun|2R:9403707-9404458-	2R	9403707	9404458	2	0	0	5	2	5	32	41	43	31	44	38	0.0196078431372549	0.0995487398419653	0.0362724499412993	1	no
Xrp1|3R:18919423-18921319+	3R	18919423	18921319	0	2	1	7	4	3	171	160	148	149	178	92	0.00635236280277294	0.032809588072746	0.0125976489890223	1	no
yip7|3L:6035857-6036070+	3L	6035857	6036070	1	2	0	0	0	0	537	374	408	31	70	57	0.00239262833188326	0	0.0700447365705798	1	no
Yp1|X:10053923-10054102+	X	10053923	10054102	12	26	28	23	17	47	7877	6444	5442	6303	5740	6368	0.00355282748630406	0.00463843133725414	0.414762697891079	1	no
Yp2|X:10052174-10052260-	X	10052174	10052260	4	7	6	6	4	13	7562	7455	7445	7251	7367	7366	0.000757342761259593	0.00104373715792565	0.368490255550706	1	no
Yp3|X:13759869-13760251+	X	13759869	13760251	1	2	0	12	4	13	7776	7712	7553	7529	7664	7686	0.000129284382936608	0.00126716009183259	0.00409663738868025	1	no
yrt|3R:13430923-13431353-	3R	13430923	13431353	6	2	4	46	24	29	6	7	4	23	14	21	0.407407407407407	0.626081871345029	0.0773309486236486	1	no
